# Supplementary material for: The influence of environmental factors on the detection and quantification of SARS-CoV-2 variants in dormitory wastewater at a primarily undergraduate institution
Source: Microbiol Spectr. 2025 Jan 10;13(2):e02003-24. doi: 10.1128/spectrum.02003-24 (PMC11792549; doi:10.1128/spectrum.02003-24)
Supplement: File S1 — Full sample data set for SARS-CoV-2 abundance with metadata. [file spectrum.02003-24-s0001.xls]

## Sheet: N1,N2,BCoV,PMMV
Supplemental File 1: Full sample dataset for SARS-CoV-2 abundance via ddPCR with metadata.
Well	date	dorm_code	Target	concentration	Status	Experiment	SampleType	TargetType	Supermix	dye	accepted_droplets	Positives	Negatives	vol_filtered	air_temp	precipitation	pipe_type	dorm_population	vaccination_rate	composite	both	tot_nasal_swabs	pos_tests	perc_pos
B01	2021_03_01	A	BCoV_HEX	4.34	Manual	DQ	Unknown	Unknown	ddPCR Supermix for Probes (no dUTP)	HEX	19028	70	18958	60	13.89	0.18	vitrified_clay	221	NA	N	N	2015	49	0.024
B02	2021_03_01	A	BCoV_HEX	5.32	Manual	DQ	Unknown	Unknown	ddPCR Supermix for Probes (no dUTP)	HEX	19712	89	19623	60	13.89	0.18	vitrified_clay	221	NA	N	N	2015	49	0.024
B01	2021_03_01	A	N1_FAM	0	Manual	DQ	Unknown	Unknown	ddPCR Supermix for Probes (no dUTP)	FAM	19028	0	19028	60	13.89	0.18	vitrified_clay	221	NA	N	N	2015	49	0.024
B02	2021_03_01	A	N1_FAM	0	Manual	DQ	Unknown	Unknown	ddPCR Supermix for Probes (no dUTP)	FAM	19712	0	19712	60	13.89	0.18	vitrified_clay	221	NA	N	N	2015	49	0.024
B05	2021_03_01	A	N2_FAM	0	Manual	DQ	Unknown	Unknown	ddPCR Supermix for Probes (no dUTP)	FAM	19119	0	19119	60	13.89	0.18	vitrified_clay	221	NA	N	N	2015	49	0.024
B06	2021_03_01	A	N2_FAM	0	Manual	DQ	Unknown	Unknown	ddPCR Supermix for Probes (no dUTP)	FAM	18671	0	18671	60	13.89	0.18	vitrified_clay	221	NA	N	N	2015	49	0.024
B06	2021_03_01	A	PMMV_HEX	306.97	Manual	DQ	Unknown	Unknown	ddPCR Supermix for Probes (no dUTP)	HEX	18671	4288	14383	60	13.89	0.18	vitrified_clay	221	NA	N	N	2015	49	0.024
B05	2021_03_01	A	PMMV_HEX	310.1	Manual	DQ	Unknown	Unknown	ddPCR Supermix for Probes (no dUTP)	HEX	19119	4430	14689	60	13.89	0.18	vitrified_clay	221	NA	N	N	2015	49	0.024
C04	2021_03_03	A	BCoV_HEX	8.84	Manual	DQ	Unknown	Unknown	ddPCR Supermix for Probes (no dUTP)	HEX	18044	135	17909	60	1.39	0	vitrified_clay	221	NA	N	N	2015	49	0.024
C03	2021_03_03	A	BCoV_HEX	10.48	Manual	DQ	Unknown	Unknown	ddPCR Supermix for Probes (no dUTP)	HEX	16013	142	15871	60	1.39	0	vitrified_clay	221	NA	N	N	2015	49	0.024
C04	2021_03_03	A	N1_FAM	46.28	Manual	DQ	Unknown	Unknown	ddPCR Supermix for Probes (no dUTP)	FAM	18044	696	17348	60	1.39	0	vitrified_clay	221	NA	N	N	2015	49	0.024
C03	2021_03_03	A	N1_FAM	48.6	Manual	DQ	Unknown	Unknown	ddPCR Supermix for Probes (no dUTP)	FAM	16013	648	15365	60	1.39	0	vitrified_clay	221	NA	N	N	2015	49	0.024
C07	2021_03_03	A	N2_FAM	36.95	Manual	DQ	Unknown	Unknown	ddPCR Supermix for Probes (no dUTP)	FAM	18563	574	17989	60	1.39	0	vitrified_clay	221	NA	N	N	2015	49	0.024
C08	2021_03_03	A	N2_FAM	38.84	Manual	DQ	Unknown	Unknown	ddPCR Supermix for Probes (no dUTP)	FAM	16535	537	15998	60	1.39	0	vitrified_clay	221	NA	N	N	2015	49	0.024
C07	2021_03_03	A	PMMV_HEX	911.08	Manual	DQ	Unknown	Unknown	ddPCR Supermix for Probes (no dUTP)	HEX	18563	10006	8557	60	1.39	0	vitrified_clay	221	NA	N	N	2015	49	0.024
C08	2021_03_03	A	PMMV_HEX	947.79	Manual	DQ	Unknown	Unknown	ddPCR Supermix for Probes (no dUTP)	HEX	16535	9147	7388	60	1.39	0	vitrified_clay	221	NA	N	N	2015	49	0.024
C01	2021_03_08	A	BCoV_HEX	15.12	Manual	DQ	Unknown	Unknown	ddPCR Supermix for Probes (no dUTP)	HEX	17155	219	16936	60	0.28	0	vitrified_clay	221	NA	N	N	1899	44	0.023
C02	2021_03_08	A	BCoV_HEX	16.35	Manual	DQ	Unknown	Unknown	ddPCR Supermix for Probes (no dUTP)	HEX	15507	214	15293	60	0.28	0	vitrified_clay	221	NA	N	N	1899	44	0.023
C02	2021_03_08	A	N1_FAM	0	Manual	DQ	Unknown	Unknown	ddPCR Supermix for Probes (no dUTP)	FAM	15507	0	15507	60	0.28	0	vitrified_clay	221	NA	N	N	1899	44	0.023
C01	2021_03_08	A	N1_FAM	0.07	Manual	DQ	Unknown	Unknown	ddPCR Supermix for Probes (no dUTP)	FAM	17155	1	17154	60	0.28	0	vitrified_clay	221	NA	N	N	1899	44	0.023
C06	2021_03_08	A	N2_FAM	0	Manual	DQ	Unknown	Unknown	ddPCR Supermix for Probes (no dUTP)	FAM	16963	0	16963	60	0.28	0	vitrified_clay	221	NA	N	N	1899	44	0.023
C07	2021_03_08	A	N2_FAM	0.12	Manual	DQ	Unknown	Unknown	ddPCR Supermix for Probes (no dUTP)	FAM	19213	2	19211	60	0.28	0	vitrified_clay	221	NA	N	N	1899	44	0.023
C06	2021_03_08	A	PMMV_HEX	88.33	Manual	DQ	Unknown	Unknown	ddPCR Supermix for Probes (no dUTP)	HEX	16963	1227	15736	60	0.28	0	vitrified_clay	221	NA	N	N	1899	44	0.023
C07	2021_03_08	A	PMMV_HEX	1398.79	Manual	DQ	Unknown	Unknown	ddPCR Supermix for Probes (no dUTP)	HEX	19213	13362	5851	60	0.28	0	vitrified_clay	221	NA	N	N	1899	44	0.023
C03	2021_03_10	A	BCoV_HEX	50.33	Manual	DQ	Unknown	Unknown	ddPCR Supermix for Probes (no dUTP)	HEX	18746	785	17961	60	5.83	0	vitrified_clay	221	NA	N	N	1899	44	0.023
C04	2021_03_10	A	BCoV_HEX	51.91	Manual	DQ	Unknown	Unknown	ddPCR Supermix for Probes (no dUTP)	HEX	18394	794	17600	60	5.83	0	vitrified_clay	221	NA	N	N	1899	44	0.023
C03	2021_03_10	A	N1_FAM	0.06	Manual	DQ	Unknown	Unknown	ddPCR Supermix for Probes (no dUTP)	FAM	18746	1	18745	60	5.83	0	vitrified_clay	221	NA	N	N	1899	44	0.023
C04	2021_03_10	A	N1_FAM	0.06	Manual	DQ	Unknown	Unknown	ddPCR Supermix for Probes (no dUTP)	FAM	18394	1	18393	60	5.83	0	vitrified_clay	221	NA	N	N	1899	44	0.023
C09	2021_03_10	A	N2_FAM	0.23	Manual	DQ	Unknown	Unknown	ddPCR Supermix for Probes (no dUTP)	FAM	20321	4	20317	60	5.83	0	vitrified_clay	221	NA	N	N	1899	44	0.023
C08	2021_03_10	A	N2_FAM	0.28	Manual	DQ	Unknown	Unknown	ddPCR Supermix for Probes (no dUTP)	FAM	16636	4	16632	60	5.83	0	vitrified_clay	221	NA	N	N	1899	44	0.023
C09	2021_03_10	A	PMMV_HEX	1908.96	Manual	DQ	Unknown	Unknown	ddPCR Supermix for Probes (no dUTP)	HEX	20321	16310	4011	60	5.83	0	vitrified_clay	221	NA	N	N	1899	44	0.023
C08	2021_03_10	A	PMMV_HEX	1970.99	Manual	DQ	Unknown	Unknown	ddPCR Supermix for Probes (no dUTP)	HEX	16636	13521	3115	60	5.83	0	vitrified_clay	221	NA	N	N	1899	44	0.023
C01	2021_03_15	A	BCoV_HEX	3.23	Manual	DQ	Unknown	Unknown	ddPCR Supermix for Probes (no dUTP)	HEX	18579	51	18528	60	7.22	T	vitrified_clay	221	NA	N	N	1888	25	0.013
C02	2021_03_15	A	BCoV_HEX	4.48	Manual	DQ	Unknown	Unknown	ddPCR Supermix for Probes (no dUTP)	HEX	18699	71	18628	60	7.22	T	vitrified_clay	221	NA	N	N	1888	25	0.013
C01	2021_03_15	A	N1_FAM	0	Manual	DQ	Unknown	Unknown	ddPCR Supermix for Probes (no dUTP)	FAM	18579	0	18579	60	7.22	T	vitrified_clay	221	NA	N	N	1888	25	0.013
C02	2021_03_15	A	N1_FAM	0	Manual	DQ	Unknown	Unknown	ddPCR Supermix for Probes (no dUTP)	FAM	18699	0	18699	60	7.22	T	vitrified_clay	221	NA	N	N	1888	25	0.013
C06	2021_03_15	A	N2_FAM	0	Manual	DQ	Unknown	Unknown	ddPCR Supermix for Probes (no dUTP)	FAM	18024	0	18024	60	7.22	T	vitrified_clay	221	NA	N	N	1888	25	0.013
C07	2021_03_15	A	N2_FAM	0	Manual	DQ	Unknown	Unknown	ddPCR Supermix for Probes (no dUTP)	FAM	18435	0	18435	60	7.22	T	vitrified_clay	221	NA	N	N	1888	25	0.013
C07	2021_03_15	A	PMMV_HEX	1247.78	Manual	DQ	Unknown	Unknown	ddPCR Supermix for Probes (no dUTP)	HEX	18435	12052	6383	60	7.22	T	vitrified_clay	221	NA	N	N	1888	25	0.013
C06	2021_03_15	A	PMMV_HEX	1314.22	Manual	DQ	Unknown	Unknown	ddPCR Supermix for Probes (no dUTP)	HEX	18024	12126	5898	60	7.22	T	vitrified_clay	221	NA	N	N	1888	25	0.013
C03	2021_03_17	A	BCoV_HEX	13.3	Manual	DQ	Unknown	Unknown	ddPCR Supermix for Probes (no dUTP)	HEX	19131	215	18916	60	7.22	0	vitrified_clay	221	NA	N	N	1888	25	0.013
C04	2021_03_17	A	BCoV_HEX	14.2	Manual	DQ	Unknown	Unknown	ddPCR Supermix for Probes (no dUTP)	HEX	19914	239	19675	60	7.22	0	vitrified_clay	221	NA	N	N	1888	25	0.013
C04	2021_03_17	A	N1_FAM	0	Manual	DQ	Unknown	Unknown	ddPCR Supermix for Probes (no dUTP)	FAM	19914	0	19914	60	7.22	0	vitrified_clay	221	NA	N	N	1888	25	0.013
C03	2021_03_17	A	N1_FAM	0.06	Manual	DQ	Unknown	Unknown	ddPCR Supermix for Probes (no dUTP)	FAM	19131	1	19130	60	7.22	0	vitrified_clay	221	NA	N	N	1888	25	0.013
C08	2021_03_17	A	N2_FAM	0	Manual	DQ	Unknown	Unknown	ddPCR Supermix for Probes (no dUTP)	FAM	17063	0	17063	60	7.22	0	vitrified_clay	221	NA	N	N	1888	25	0.013
C09	2021_03_17	A	N2_FAM	0.06	Manual	DQ	Unknown	Unknown	ddPCR Supermix for Probes (no dUTP)	FAM	19352	1	19351	60	7.22	0	vitrified_clay	221	NA	N	N	1888	25	0.013
C09	2021_03_17	A	PMMV_HEX	964.19	Manual	DQ	Unknown	Unknown	ddPCR Supermix for Probes (no dUTP)	HEX	19352	10825	8527	60	7.22	0	vitrified_clay	221	NA	N	N	1888	25	0.013
C08	2021_03_17	A	PMMV_HEX	1066.87	Manual	DQ	Unknown	Unknown	ddPCR Supermix for Probes (no dUTP)	HEX	17063	10173	6890	60	7.22	0	vitrified_clay	221	NA	N	N	1888	25	0.013
C01	2021_03_22	A	BCoV_HEX	1.49	Manual	DQ	Unknown	Unknown	ddPCR Supermix for Probes (no dUTP)	HEX	17365	22	17343	60	5	T	vitrified_clay	221	NA	N	N	1392	26	0.019
C02	2021_03_22	A	BCoV_HEX	1.6	Manual	DQ	Unknown	Unknown	ddPCR Supermix for Probes (no dUTP)	HEX	18448	25	18423	60	5	T	vitrified_clay	221	NA	N	N	1392	26	0.019
C01	2021_03_22	A	N1_FAM	0	Manual	DQ	Unknown	Unknown	ddPCR Supermix for Probes (no dUTP)	FAM	17365	0	17365	60	5	T	vitrified_clay	221	NA	N	N	1392	26	0.019
C02	2021_03_22	A	N1_FAM	0	Manual	DQ	Unknown	Unknown	ddPCR Supermix for Probes (no dUTP)	FAM	18448	0	18448	60	5	T	vitrified_clay	221	NA	N	N	1392	26	0.019
C06	2021_03_22	A	N2_FAM	0	Manual	DQ	Unknown	Unknown	ddPCR Supermix for Probes (no dUTP)	FAM	18915	0	18915	60	5	T	vitrified_clay	221	NA	N	N	1392	26	0.019
C07	2021_03_22	A	N2_FAM	0	Manual	DQ	Unknown	Unknown	ddPCR Supermix for Probes (no dUTP)	FAM	18494	0	18494	60	5	T	vitrified_clay	221	NA	N	N	1392	26	0.019
C07	2021_03_22	A	PMMV_HEX	267	Manual	DQ	Unknown	Unknown	ddPCR Supermix for Probes (no dUTP)	HEX	18494	3755	14739	60	5	T	vitrified_clay	221	NA	N	N	1392	26	0.019
C06	2021_03_22	A	PMMV_HEX	269.7	Manual	DQ	Unknown	Unknown	ddPCR Supermix for Probes (no dUTP)	HEX	18915	3875	15040	60	5	T	vitrified_clay	221	NA	N	N	1392	26	0.019
C03	2021_03_24	A	BCoV_HEX	1.52	Manual	DQ	Unknown	Unknown	ddPCR Supermix for Probes (no dUTP)	HEX	17761	23	17738	60	6.67	0.11	vitrified_clay	221	NA	N	N	1392	26	0.019
C04	2021_03_24	A	BCoV_HEX	1.76	Manual	DQ	Unknown	Unknown	ddPCR Supermix for Probes (no dUTP)	HEX	20026	30	19996	60	6.67	0.11	vitrified_clay	221	NA	N	N	1392	26	0.019
C03	2021_03_24	A	N1_FAM	0	Manual	DQ	Unknown	Unknown	ddPCR Supermix for Probes (no dUTP)	FAM	17761	0	17761	60	6.67	0.11	vitrified_clay	221	NA	N	N	1392	26	0.019
C04	2021_03_24	A	N1_FAM	0	Manual	DQ	Unknown	Unknown	ddPCR Supermix for Probes (no dUTP)	FAM	20026	0	20026	60	6.67	0.11	vitrified_clay	221	NA	N	N	1392	26	0.019
C08	2021_03_24	A	N2_FAM	0	Manual	DQ	Unknown	Unknown	ddPCR Supermix for Probes (no dUTP)	FAM	19501	0	19501	60	6.67	0.11	vitrified_clay	221	NA	N	N	1392	26	0.019
C09	2021_03_24	A	N2_FAM	0	Manual	DQ	Unknown	Unknown	ddPCR Supermix for Probes (no dUTP)	FAM	19326	0	19326	60	6.67	0.11	vitrified_clay	221	NA	N	N	1392	26	0.019
C09	2021_03_24	A	PMMV_HEX	131.1	Manual	DQ	Unknown	Unknown	ddPCR Supermix for Probes (no dUTP)	HEX	19326	2038	17288	60	6.67	0.11	vitrified_clay	221	NA	N	N	1392	26	0.019
C08	2021_03_24	A	PMMV_HEX	132.09	Manual	DQ	Unknown	Unknown	ddPCR Supermix for Probes (no dUTP)	HEX	19501	2071	17430	60	6.67	0.11	vitrified_clay	221	NA	N	N	1392	26	0.019
C01	2021_03_29	A	BCoV_HEX	4.95	Manual	DQ	Unknown	Unknown	ddPCR Supermix for Probes (no dUTP)	HEX	18808	79	18729	60	8.06	0.42	vitrified_clay	221	NA	N	N	1385	25	0.018
C02	2021_03_29	A	BCoV_HEX	5.3	Manual	DQ	Unknown	Unknown	ddPCR Supermix for Probes (no dUTP)	HEX	20041	90	19951	60	8.06	0.42	vitrified_clay	221	NA	N	N	1385	25	0.018
C01	2021_03_29	A	N1_FAM	0	Manual	DQ	Unknown	Unknown	ddPCR Supermix for Probes (no dUTP)	FAM	18808	0	18808	60	8.06	0.42	vitrified_clay	221	NA	N	N	1385	25	0.018
C02	2021_03_29	A	N1_FAM	0	Manual	DQ	Unknown	Unknown	ddPCR Supermix for Probes (no dUTP)	FAM	20041	0	20041	60	8.06	0.42	vitrified_clay	221	NA	N	N	1385	25	0.018
C06	2021_03_29	A	N2_FAM	0	Manual	DQ	Unknown	Unknown	ddPCR Supermix for Probes (no dUTP)	FAM	18660	0	18660	60	8.06	0.42	vitrified_clay	221	NA	N	N	1385	25	0.018
C07	2021_03_29	A	N2_FAM	0	Manual	DQ	Unknown	Unknown	ddPCR Supermix for Probes (no dUTP)	FAM	19677	0	19677	60	8.06	0.42	vitrified_clay	221	NA	N	N	1385	25	0.018
C06	2021_03_29	A	PMMV_HEX	318.94	Manual	DQ	Unknown	Unknown	ddPCR Supermix for Probes (no dUTP)	HEX	18660	4431	14229	60	8.06	0.42	vitrified_clay	221	NA	N	N	1385	25	0.018
C07	2021_03_29	A	PMMV_HEX	322.36	Manual	DQ	Unknown	Unknown	ddPCR Supermix for Probes (no dUTP)	HEX	19677	4716	14961	60	8.06	0.42	vitrified_clay	221	NA	N	N	1385	25	0.018
C04	2021_03_31	A	BCoV_HEX	10.47	Manual	DQ	Unknown	Unknown	ddPCR Supermix for Probes (no dUTP)	HEX	18283	162	18121	60	7.22	0.05	vitrified_clay	221	NA	N	N	1385	25	0.018
C03	2021_03_31	A	BCoV_HEX	12.02	Manual	DQ	Unknown	Unknown	ddPCR Supermix for Probes (no dUTP)	HEX	17799	181	17618	60	7.22	0.05	vitrified_clay	221	NA	N	N	1385	25	0.018
C03	2021_03_31	A	N1_FAM	0	Manual	DQ	Unknown	Unknown	ddPCR Supermix for Probes (no dUTP)	FAM	17799	0	17799	60	7.22	0.05	vitrified_clay	221	NA	N	N	1385	25	0.018
C04	2021_03_31	A	N1_FAM	0	Manual	DQ	Unknown	Unknown	ddPCR Supermix for Probes (no dUTP)	FAM	18283	0	18283	60	7.22	0.05	vitrified_clay	221	NA	N	N	1385	25	0.018
C08	2021_03_31	A	N2_FAM	0	Manual	DQ	Unknown	Unknown	ddPCR Supermix for Probes (no dUTP)	FAM	18344	0	18344	60	7.22	0.05	vitrified_clay	221	NA	N	N	1385	25	0.018
C09	2021_03_31	A	N2_FAM	0	Manual	DQ	Unknown	Unknown	ddPCR Supermix for Probes (no dUTP)	FAM	18176	0	18176	60	7.22	0.05	vitrified_clay	221	NA	N	N	1385	25	0.018
C08	2021_03_31	A	PMMV_HEX	813.03	Manual	DQ	Unknown	Unknown	ddPCR Supermix for Probes (no dUTP)	HEX	18344	9153	9191	60	7.22	0.05	vitrified_clay	221	NA	N	N	1385	25	0.018
C09	2021_03_31	A	PMMV_HEX	903.47	Manual	DQ	Unknown	Unknown	ddPCR Supermix for Probes (no dUTP)	HEX	18176	9743	8433	60	7.22	0.05	vitrified_clay	221	NA	N	N	1385	25	0.018
C01	2021_04_05	A	BCoV_HEX	5.1	Manual	DQ	Unknown	Unknown	ddPCR Supermix for Probes (no dUTP)	HEX	18715	81	18634	60	9.17	0	vitrified_clay	221	NA	N	N	966	8	0.008
C02	2021_04_05	A	BCoV_HEX	5.94	Manual	DQ	Unknown	Unknown	ddPCR Supermix for Probes (no dUTP)	HEX	18066	91	17975	60	9.17	0	vitrified_clay	221	NA	N	N	966	8	0.008
C01	2021_04_05	A	N1_FAM	0	Manual	DQ	Unknown	Unknown	ddPCR Supermix for Probes (no dUTP)	FAM	18715	0	18715	60	9.17	0	vitrified_clay	221	NA	N	N	966	8	0.008
C02	2021_04_05	A	N1_FAM	0.13	Manual	DQ	Unknown	Unknown	ddPCR Supermix for Probes (no dUTP)	FAM	18066	2	18064	60	9.17	0	vitrified_clay	221	NA	N	N	966	8	0.008
C06	2021_04_05	A	N2_FAM	0	Manual	DQ	Unknown	Unknown	ddPCR Supermix for Probes (no dUTP)	FAM	19026	0	19026	60	9.17	0	vitrified_clay	221	NA	N	N	966	8	0.008
C07	2021_04_05	A	N2_FAM	0.13	Manual	DQ	Unknown	Unknown	ddPCR Supermix for Probes (no dUTP)	FAM	18391	2	18389	60	9.17	0	vitrified_clay	221	NA	N	N	966	8	0.008
C06	2021_04_05	A	PMMV_HEX	4012.97	Manual	DQ	Unknown	Unknown	ddPCR Supermix for Probes (no dUTP)	HEX	19026	18398	628	60	9.17	0	vitrified_clay	221	NA	N	N	966	8	0.008
C07	2021_04_05	A	PMMV_HEX	4137.64	Manual	DQ	Unknown	Unknown	ddPCR Supermix for Probes (no dUTP)	HEX	18391	17845	546	60	9.17	0	vitrified_clay	221	NA	N	N	966	8	0.008
C04	2021_04_07	A	BCoV_HEX	1.42	Manual	DQ	Unknown	Unknown	ddPCR Supermix for Probes (no dUTP)	HEX	19096	23	19073	60	10.83	0	vitrified_clay	221	NA	N	N	966	8	0.008
C03	2021_04_07	A	BCoV_HEX	1.67	Manual	DQ	Unknown	Unknown	ddPCR Supermix for Probes (no dUTP)	HEX	18284	26	18258	60	10.83	0	vitrified_clay	221	NA	N	N	966	8	0.008
C03	2021_04_07	A	N1_FAM	0	Manual	DQ	Unknown	Unknown	ddPCR Supermix for Probes (no dUTP)	FAM	18284	0	18284	60	10.83	0	vitrified_clay	221	NA	N	N	966	8	0.008
C04	2021_04_07	A	N1_FAM	0	Manual	DQ	Unknown	Unknown	ddPCR Supermix for Probes (no dUTP)	FAM	19096	0	19096	60	10.83	0	vitrified_clay	221	NA	N	N	966	8	0.008
C08	2021_04_07	A	N2_FAM	0	Manual	DQ	Unknown	Unknown	ddPCR Supermix for Probes (no dUTP)	FAM	19207	0	19207	60	10.83	0	vitrified_clay	221	NA	N	N	966	8	0.008
C09	2021_04_07	A	N2_FAM	0	Manual	DQ	Unknown	Unknown	ddPCR Supermix for Probes (no dUTP)	FAM	18130	0	18130	60	10.83	0	vitrified_clay	221	NA	N	N	966	8	0.008
C08	2021_04_07	A	PMMV_HEX	4395.48	Manual	DQ	Unknown	Unknown	ddPCR Supermix for Probes (no dUTP)	HEX	19207	18749	458	60	10.83	0	vitrified_clay	221	NA	N	N	966	8	0.008
C09	2021_04_07	A	PMMV_HEX	5521.57	Manual	DQ	Unknown	Unknown	ddPCR Supermix for Probes (no dUTP)	HEX	18130	17964	166	60	10.83	0	vitrified_clay	221	NA	N	N	966	8	0.008
C01	2021_04_12	A	BCoV_HEX	2.47	Manual	DQ	Unknown	Unknown	ddPCR Supermix for Probes (no dUTP)	HEX	18575	39	18536	60	11.11	0.01	vitrified_clay	221	NA	N	N	1084	8	0.007
C02	2021_04_12	A	BCoV_HEX	2.47	Manual	DQ	Unknown	Unknown	ddPCR Supermix for Probes (no dUTP)	HEX	17180	36	17144	60	11.11	0.01	vitrified_clay	221	NA	N	N	1084	8	0.007
C01	2021_04_12	A	N1_FAM	0	Manual	DQ	Unknown	Unknown	ddPCR Supermix for Probes (no dUTP)	FAM	18575	0	18575	60	11.11	0.01	vitrified_clay	221	NA	N	N	1084	8	0.007
C02	2021_04_12	A	N1_FAM	0	Manual	DQ	Unknown	Unknown	ddPCR Supermix for Probes (no dUTP)	FAM	17180	0	17180	60	11.11	0.01	vitrified_clay	221	NA	N	N	1084	8	0.007
C06	2021_04_12	A	N2_FAM	0	Manual	DQ	Unknown	Unknown	ddPCR Supermix for Probes (no dUTP)	FAM	19661	0	19661	60	11.11	0.01	vitrified_clay	221	NA	N	N	1084	8	0.007
C07	2021_04_12	A	N2_FAM	0	Manual	DQ	Unknown	Unknown	ddPCR Supermix for Probes (no dUTP)	FAM	19580	0	19580	60	11.11	0.01	vitrified_clay	221	NA	N	N	1084	8	0.007
C06	2021_04_12	A	PMMV_HEX	932.98	Manual	DQ	Unknown	Unknown	ddPCR Supermix for Probes (no dUTP)	HEX	19661	10765	8896	60	11.11	0.01	vitrified_clay	221	NA	N	N	1084	8	0.007
C07	2021_04_12	A	PMMV_HEX	1001.52	Manual	DQ	Unknown	Unknown	ddPCR Supermix for Probes (no dUTP)	HEX	19580	11222	8358	60	11.11	0.01	vitrified_clay	221	NA	N	N	1084	8	0.007
C04	2021_04_14	A	BCoV_HEX	20.49	Manual	DQ	Unknown	Unknown	ddPCR Supermix for Probes (no dUTP)	HEX	17437	301	17136	60	11.39	0	vitrified_clay	221	NA	N	N	1084	8	0.007
C03	2021_04_14	A	BCoV_HEX	21.7	Manual	DQ	Unknown	Unknown	ddPCR Supermix for Probes (no dUTP)	HEX	17950	328	17622	60	11.39	0	vitrified_clay	221	NA	N	N	1084	8	0.007
C03	2021_04_14	A	N1_FAM	0	Manual	DQ	Unknown	Unknown	ddPCR Supermix for Probes (no dUTP)	FAM	17950	0	17950	60	11.39	0	vitrified_clay	221	NA	N	N	1084	8	0.007
C04	2021_04_14	A	N1_FAM	0	Manual	DQ	Unknown	Unknown	ddPCR Supermix for Probes (no dUTP)	FAM	17437	0	17437	60	11.39	0	vitrified_clay	221	NA	N	N	1084	8	0.007
C08	2021_04_14	A	N2_FAM	0	Manual	DQ	Unknown	Unknown	ddPCR Supermix for Probes (no dUTP)	FAM	18026	0	18026	60	11.39	0	vitrified_clay	221	NA	N	N	1084	8	0.007
C09	2021_04_14	A	N2_FAM	0	Manual	DQ	Unknown	Unknown	ddPCR Supermix for Probes (no dUTP)	FAM	17844	0	17844	60	11.39	0	vitrified_clay	221	NA	N	N	1084	8	0.007
C09	2021_04_14	A	PMMV_HEX	123.63	Manual	DQ	Unknown	Unknown	ddPCR Supermix for Probes (no dUTP)	HEX	17844	1780	16064	60	11.39	0	vitrified_clay	221	NA	N	N	1084	8	0.007
C08	2021_04_14	A	PMMV_HEX	134.33	Manual	DQ	Unknown	Unknown	ddPCR Supermix for Probes (no dUTP)	HEX	18026	1945	16081	60	11.39	0	vitrified_clay	221	NA	N	N	1084	8	0.007
C02	2021_04_19	A	BCoV_HEX	11.48	Manual	DQ	Unknown	Unknown	ddPCR Supermix for Probes (no dUTP)	HEX	16275	158	16117	60	8.89	0.14	vitrified_clay	221	NA	N	N	936	10	0.011
C01	2021_04_19	A	BCoV_HEX	12.69	Manual	DQ	Unknown	Unknown	ddPCR Supermix for Probes (no dUTP)	HEX	13604	146	13458	60	8.89	0.14	vitrified_clay	221	NA	N	N	936	10	0.011
C01	2021_04_19	A	N1_FAM	0	Manual	DQ	Unknown	Unknown	ddPCR Supermix for Probes (no dUTP)	FAM	13604	0	13604	60	8.89	0.14	vitrified_clay	221	NA	N	N	936	10	0.011
C02	2021_04_19	A	N1_FAM	0	Manual	DQ	Unknown	Unknown	ddPCR Supermix for Probes (no dUTP)	FAM	16275	0	16275	60	8.89	0.14	vitrified_clay	221	NA	N	N	936	10	0.011
C06	2021_04_19	A	N2_FAM	0	Manual	DQ	Unknown	Unknown	ddPCR Supermix for Probes (no dUTP)	FAM	15678	0	15678	60	8.89	0.14	vitrified_clay	221	NA	N	N	936	10	0.011
C07	2021_04_19	A	N2_FAM	0	Manual	DQ	Unknown	Unknown	ddPCR Supermix for Probes (no dUTP)	FAM	10531	0	10531	60	8.89	0.14	vitrified_clay	221	NA	N	N	936	10	0.011
C06	2021_04_19	A	PMMV_HEX	911.26	Manual	DQ	Unknown	Unknown	ddPCR Supermix for Probes (no dUTP)	HEX	15678	8452	7226	60	8.89	0.14	vitrified_clay	221	NA	N	N	936	10	0.011
C07	2021_04_19	A	PMMV_HEX	924.12	Manual	DQ	Unknown	Unknown	ddPCR Supermix for Probes (no dUTP)	HEX	10531	5730	4801	60	8.89	0.14	vitrified_clay	221	NA	N	N	936	10	0.011
C04	2021_04_28	A	BCoV_HEX	2.11	Manual	DQ	Unknown	Unknown	ddPCR Supermix for Probes (no dUTP)	HEX	19556	35	19521	60	14.72	0	vitrified_clay	221	NA	N	N	772	9	0.012
C03	2021_04_28	A	BCoV_HEX	2.66	Manual	DQ	Unknown	Unknown	ddPCR Supermix for Probes (no dUTP)	HEX	17287	39	17248	60	14.72	0	vitrified_clay	221	NA	N	N	772	9	0.012
C03	2021_04_28	A	N1_FAM	0	Manual	DQ	Unknown	Unknown	ddPCR Supermix for Probes (no dUTP)	FAM	17287	0	17287	60	14.72	0	vitrified_clay	221	NA	N	N	772	9	0.012
C04	2021_04_28	A	N1_FAM	0.06	Manual	DQ	Unknown	Unknown	ddPCR Supermix for Probes (no dUTP)	FAM	19556	1	19555	60	14.72	0	vitrified_clay	221	NA	N	N	772	9	0.012
C08	2021_04_28	A	N2_FAM	0	Manual	DQ	Unknown	Unknown	ddPCR Supermix for Probes (no dUTP)	FAM	19444	0	19444	60	14.72	0	vitrified_clay	221	NA	N	N	772	9	0.012
C09	2021_04_28	A	N2_FAM	0	Manual	DQ	Unknown	Unknown	ddPCR Supermix for Probes (no dUTP)	FAM	21248	0	21248	60	14.72	0	vitrified_clay	221	NA	N	N	772	9	0.012
C09	2021_04_28	A	PMMV_HEX	46.53	Manual	DQ	Unknown	Unknown	ddPCR Supermix for Probes (no dUTP)	HEX	21248	824	20424	60	14.72	0	vitrified_clay	221	NA	N	N	772	9	0.012
C08	2021_04_28	A	PMMV_HEX	49.18	Manual	DQ	Unknown	Unknown	ddPCR Supermix for Probes (no dUTP)	HEX	19444	796	18648	60	14.72	0	vitrified_clay	221	NA	N	N	772	9	0.012
D02	2021_05_03	A	BCoV_HEX	0.53	Manual	DQ	Unknown	Unknown	ddPCR Supermix for Probes (no dUTP)	HEX	20124	9	20115	60	12.5	0.05	vitrified_clay	221	NA	N	N	540	7	0.013
D01	2021_05_03	A	BCoV_HEX	0.63	Manual	DQ	Unknown	Unknown	ddPCR Supermix for Probes (no dUTP)	HEX	18690	10	18680	60	12.5	0.05	vitrified_clay	221	NA	N	N	540	7	0.013
D01	2021_05_03	A	N1_FAM	0	Manual	DQ	Unknown	Unknown	ddPCR Supermix for Probes (no dUTP)	FAM	18690	0	18690	60	12.5	0.05	vitrified_clay	221	NA	N	N	540	7	0.013
D02	2021_05_03	A	N1_FAM	0.06	Manual	DQ	Unknown	Unknown	ddPCR Supermix for Probes (no dUTP)	FAM	20124	1	20123	60	12.5	0.05	vitrified_clay	221	NA	N	N	540	7	0.013
D04	2021_05_03	A	N2_FAM	0	Manual	DQ	Unknown	Unknown	ddPCR Supermix for Probes (no dUTP)	FAM	17188	0	17188	60	12.5	0.05	vitrified_clay	221	NA	N	N	540	7	0.013
D05	2021_05_03	A	N2_FAM	0	Manual	DQ	Unknown	Unknown	ddPCR Supermix for Probes (no dUTP)	FAM	20046	0	20046	60	12.5	0.05	vitrified_clay	221	NA	N	N	540	7	0.013
D05	2021_05_03	A	PMMV_HEX	1578.03	Manual	DQ	Unknown	Unknown	ddPCR Supermix for Probes (no dUTP)	HEX	20046	14804	5242	60	12.5	0.05	vitrified_clay	221	NA	N	N	540	7	0.013
D04	2021_05_03	A	PMMV_HEX	1636.97	Manual	DQ	Unknown	Unknown	ddPCR Supermix for Probes (no dUTP)	HEX	17188	12913	4275	60	12.5	0.05	vitrified_clay	221	NA	N	N	540	7	0.013
D03	2021_08_17	A	BCoV_HEX	49.38	Manual	DQ	Unknown	Unknown	ddPCR Supermix for Probes (no dUTP)	HEX	12163	500	11663	60	20.83	1.68	vitrified_clay	291	NA	N	Y	356	13	0.096
D04	2021_08_17	A	BCoV_HEX	59.78	Manual	DQ	Unknown	Unknown	ddPCR Supermix for Probes (no dUTP)	HEX	15340	760	14580	60	20.83	1.68	vitrified_clay	291	NA	N	Y	356	13	0.096
D03	2021_08_17	A	N1_FAM	0	Manual	DQ	Unknown	Unknown	ddPCR Supermix for Probes (no dUTP)	FAM	12163	0	12163	60	20.83	1.68	vitrified_clay	291	NA	N	Y	356	13	0.096
D04	2021_08_17	A	N1_FAM	0	Manual	DQ	Unknown	Unknown	ddPCR Supermix for Probes (no dUTP)	FAM	15340	0	15340	60	20.83	1.68	vitrified_clay	291	NA	N	Y	356	13	0.096
D08	2021_08_17	A	N2_FAM	0	Manual	DQ	Unknown	Unknown	ddPCR Supermix for Probes (no dUTP)	FAM	20050	0	20050	60	20.83	1.68	vitrified_clay	291	NA	N	Y	356	13	0.096
D09	2021_08_17	A	N2_FAM	0	Manual	DQ	Unknown	Unknown	ddPCR Supermix for Probes (no dUTP)	FAM	17997	0	17997	60	20.83	1.68	vitrified_clay	291	NA	N	Y	356	13	0.096
D08	2021_08_17	A	PMMV_HEX	109.7	Manual	DQ	Unknown	Unknown	ddPCR Supermix for Probes (no dUTP)	HEX	20050	1785	18265	60	20.83	1.68	vitrified_clay	291	NA	N	Y	356	13	0.096
D09	2021_08_17	A	PMMV_HEX	119.05	Manual	DQ	Unknown	Unknown	ddPCR Supermix for Probes (no dUTP)	HEX	17997	1732	16265	60	20.83	1.68	vitrified_clay	291	NA	N	Y	356	13	0.096
D01	2021_08_24	A	BCoV_HEX	27.06	Manual	DQ	Unknown	Unknown	ddPCR Supermix for Probes (no dUTP)	HEX	18864	429	18435	60	20.83	0	vitrified_clay	291	NA	N	Y	510	53	0.104
D02	2021_08_24	A	BCoV_HEX	30.64	Manual	DQ	Unknown	Unknown	ddPCR Supermix for Probes (no dUTP)	HEX	16573	426	16147	60	20.83	0	vitrified_clay	291	NA	N	Y	510	53	0.104
D01	2021_08_24	A	N1_FAM	0.19	Manual	DQ	Unknown	Unknown	ddPCR Supermix for Probes (no dUTP)	FAM	18864	3	18861	60	20.83	0	vitrified_clay	291	NA	N	Y	510	53	0.104
D02	2021_08_24	A	N1_FAM	0.92	Manual	DQ	Unknown	Unknown	ddPCR Supermix for Probes (no dUTP)	FAM	16573	13	16560	60	20.83	0	vitrified_clay	291	NA	N	Y	510	53	0.104
D01	2021_08_24	A	N2_FAM	0.41	Manual	DQ	Unknown	Unknown	ddPCR Supermix for Probes (no dUTP)	FAM	19852	7	19845	60	20.83	0	vitrified_clay	291	NA	N	Y	510	53	0.104
D02	2021_08_24	A	N2_FAM	0.41	Manual	DQ	Unknown	Unknown	ddPCR Supermix for Probes (no dUTP)	FAM	20292	7	20285	60	20.83	0	vitrified_clay	291	NA	N	Y	510	53	0.104
D01	2021_08_24	A	PMMV_HEX	1553.42	Manual	DQ	Unknown	Unknown	ddPCR Supermix for Probes (no dUTP)	HEX	19852	14551	5301	60	20.83	0	vitrified_clay	291	NA	N	Y	510	53	0.104
D02	2021_08_24	A	PMMV_HEX	1584.33	Manual	DQ	Unknown	Unknown	ddPCR Supermix for Probes (no dUTP)	HEX	20292	15014	5278	60	20.83	0	vitrified_clay	291	NA	N	Y	510	53	0.104
H04	2021_08_26	A	BCoV_HEX	1.99	Manual	DQ	Unknown	Unknown	ddPCR Supermix for Probes (no dUTP)	HEX	16581	28	16553	30	21.67	0.59	vitrified_clay	291	NA	N	Y	510	53	0.104
H03	2021_08_26	A	BCoV_HEX	2.04	Manual	DQ	Unknown	Unknown	ddPCR Supermix for Probes (no dUTP)	HEX	20161	35	20126	30	21.67	0.59	vitrified_clay	291	NA	N	Y	510	53	0.104
H03	2021_08_26	A	N1_FAM	0	Manual	DQ	Unknown	Unknown	ddPCR Supermix for Probes (no dUTP)	FAM	20161	0	20161	30	21.67	0.59	vitrified_clay	291	NA	N	Y	510	53	0.104
H04	2021_08_26	A	N1_FAM	0.14	Manual	DQ	Unknown	Unknown	ddPCR Supermix for Probes (no dUTP)	FAM	16581	2	16579	30	21.67	0.59	vitrified_clay	291	NA	N	Y	510	53	0.104
H03	2021_08_26	A	N2_FAM	0.06	Manual	DQ	Unknown	Unknown	ddPCR Supermix for Probes (no dUTP)	FAM	20941	1	20940	30	21.67	0.59	vitrified_clay	291	NA	N	Y	510	53	0.104
H04	2021_08_26	A	N2_FAM	0.16	Manual	DQ	Unknown	Unknown	ddPCR Supermix for Probes (no dUTP)	FAM	21521	3	21518	30	21.67	0.59	vitrified_clay	291	NA	N	Y	510	53	0.104
H04	2021_08_26	A	PMMV_HEX	3079.95	Manual	DQ	Unknown	Unknown	ddPCR Supermix for Probes (no dUTP)	HEX	21521	19951	1570	30	21.67	0.59	vitrified_clay	291	NA	N	Y	510	53	0.104
H03	2021_08_26	A	PMMV_HEX	3522.2	Manual	DQ	Unknown	Unknown	ddPCR Supermix for Probes (no dUTP)	HEX	20941	19892	1049	30	21.67	0.59	vitrified_clay	291	NA	N	Y	510	53	0.104
D02	2021_08_31	A	BCoV_HEX	47.97	Manual	DQ	Unknown	Unknown	ddPCR Supermix for Probes (no dUTP)	HEX	20973	838	20135	60	21.67	0	vitrified_clay	291	NA	N	Y	1295	136	0.105
D01	2021_08_31	A	BCoV_HEX	51.87	Manual	DQ	Unknown	Unknown	ddPCR Supermix for Probes (no dUTP)	HEX	20589	888	19701	60	21.67	0	vitrified_clay	291	NA	N	Y	1295	136	0.105
D01	2021_08_31	A	N1_FAM	4.92	Manual	DQ	Unknown	Unknown	ddPCR Supermix for Probes (no dUTP)	FAM	20589	86	20503	60	21.67	0	vitrified_clay	291	NA	N	Y	1295	136	0.105
D02	2021_08_31	A	N1_FAM	5.06	Manual	DQ	Unknown	Unknown	ddPCR Supermix for Probes (no dUTP)	FAM	20973	90	20883	60	21.67	0	vitrified_clay	291	NA	N	Y	1295	136	0.105
D01	2021_08_31	A	N2_FAM	4.54	Manual	DQ	Unknown	Unknown	ddPCR Supermix for Probes (no dUTP)	FAM	19996	77	19919	60	21.67	0	vitrified_clay	291	NA	N	Y	1295	136	0.105
D02	2021_08_31	A	N2_FAM	4.54	Manual	DQ	Unknown	Unknown	ddPCR Supermix for Probes (no dUTP)	FAM	20002	77	19925	60	21.67	0	vitrified_clay	291	NA	N	Y	1295	136	0.105
D01	2021_08_31	A	PMMV_HEX	259.2	Manual	DQ	Unknown	Unknown	ddPCR Supermix for Probes (no dUTP)	HEX	19996	3954	16042	60	21.67	0	vitrified_clay	291	NA	N	Y	1295	136	0.105
D02	2021_08_31	A	PMMV_HEX	267.95	Manual	DQ	Unknown	Unknown	ddPCR Supermix for Probes (no dUTP)	HEX	20002	4074	15928	60	21.67	0	vitrified_clay	291	NA	N	Y	1295	136	0.105
D04	2021_09_02	A	BCoV_HEX	1.84	Manual	DQ	Unknown	Unknown	ddPCR Supermix for Probes (no dUTP)	HEX	12776	20	12756	60	18.06	0.1	vitrified_clay	291	NA	N	Y	1295	136	0.105
D05	2021_09_02	A	BCoV_HEX	3.56	Manual	DQ	Unknown	Unknown	ddPCR Supermix for Probes (no dUTP)	HEX	21542	65	21477	60	18.06	0.1	vitrified_clay	291	NA	N	Y	1295	136	0.105
D04	2021_09_02	A	N1_FAM	0	Manual	DQ	Unknown	Unknown	ddPCR Supermix for Probes (no dUTP)	FAM	12776	0	12776	60	18.06	0.1	vitrified_clay	291	NA	N	Y	1295	136	0.105
D05	2021_09_02	A	N1_FAM	0.05	Manual	DQ	Unknown	Unknown	ddPCR Supermix for Probes (no dUTP)	FAM	21542	1	21541	60	18.06	0.1	vitrified_clay	291	NA	N	Y	1295	136	0.105
D05	2021_09_02	A	N2_FAM	0.06	Manual	DQ	Unknown	Unknown	ddPCR Supermix for Probes (no dUTP)	FAM	19494	1	19493	60	18.06	0.1	vitrified_clay	291	NA	N	Y	1295	136	0.105
D04	2021_09_02	A	N2_FAM	0.1	Manual	DQ	Unknown	Unknown	ddPCR Supermix for Probes (no dUTP)	FAM	12275	1	12274	60	18.06	0.1	vitrified_clay	291	NA	N	Y	1295	136	0.105
D04	2021_09_02	A	PMMV_HEX	287.22	Manual	DQ	Unknown	Unknown	ddPCR Supermix for Probes (no dUTP)	HEX	12275	2659	9616	60	18.06	0.1	vitrified_clay	291	NA	N	Y	1295	136	0.105
D05	2021_09_02	A	PMMV_HEX	316.8	Manual	DQ	Unknown	Unknown	ddPCR Supermix for Probes (no dUTP)	HEX	19494	4602	14892	60	18.06	0.1	vitrified_clay	291	NA	N	Y	1295	136	0.105
C02	2021_09_07	A	BCoV_HEX	9283.33	Manual	DQ	Unknown	Unknown	ddPCR Supermix for Probes (no dUTP)	HEX	16036	16030	6	60	16.39	0	vitrified_clay	291	NA	N	N	1421	80	0.056
C01	2021_09_07	A	BCoV_HEX	1000000	Manual	DQ	Unknown	Unknown	ddPCR Supermix for Probes (no dUTP)	HEX	20004	20004	0	60	16.39	0	vitrified_clay	291	NA	N	N	1421	80	0.056
C01	2021_09_07	A	N1_FAM	0.06	Manual	DQ	Unknown	Unknown	ddPCR Supermix for Probes (no dUTP)	FAM	20004	1	20003	60	16.39	0	vitrified_clay	291	NA	N	N	1421	80	0.056
C02	2021_09_07	A	N1_FAM	0.07	Manual	DQ	Unknown	Unknown	ddPCR Supermix for Probes (no dUTP)	FAM	16036	1	16035	60	16.39	0	vitrified_clay	291	NA	N	N	1421	80	0.056
C04	2021_09_07	A	N2_FAM	0.13	Manual	DQ	Unknown	Unknown	ddPCR Supermix for Probes (no dUTP)	FAM	18259	2	18257	60	16.39	0	vitrified_clay	291	NA	N	N	1421	80	0.056
C05	2021_09_07	A	N2_FAM	0.2	Manual	DQ	Unknown	Unknown	ddPCR Supermix for Probes (no dUTP)	FAM	17770	3	17767	60	16.39	0	vitrified_clay	291	NA	N	N	1421	80	0.056
C05	2021_09_07	A	PMMV_HEX	1071.22	Manual	DQ	Unknown	Unknown	ddPCR Supermix for Probes (no dUTP)	HEX	17770	10621	7149	60	16.39	0	vitrified_clay	291	NA	N	N	1421	80	0.056
C04	2021_09_07	A	PMMV_HEX	1093.82	Manual	DQ	Unknown	Unknown	ddPCR Supermix for Probes (no dUTP)	HEX	18259	11053	7206	60	16.39	0	vitrified_clay	291	NA	N	N	1421	80	0.056
E06	2021_09_09	A	BCoV_HEX	1000000	Manual	DQ	Unknown	Unknown	ddPCR Supermix for Probes (no dUTP)	HEX	18882	18882	0	60	20.56	T	vitrified_clay	291	NA	N	Y	1421	80	0.056
E07	2021_09_09	A	BCoV_HEX	1000000	Manual	DQ	Unknown	Unknown	ddPCR Supermix for Probes (no dUTP)	HEX	17932	17932	0	60	20.56	T	vitrified_clay	291	NA	N	Y	1421	80	0.056
E07	2021_09_09	A	N1_FAM	0	Manual	DQ	Unknown	Unknown	ddPCR Supermix for Probes (no dUTP)	FAM	17932	0	17932	60	20.56	T	vitrified_clay	291	NA	N	Y	1421	80	0.056
E06	2021_09_09	A	N1_FAM	0.12	Manual	DQ	Unknown	Unknown	ddPCR Supermix for Probes (no dUTP)	FAM	18882	2	18880	60	20.56	T	vitrified_clay	291	NA	N	Y	1421	80	0.056
E09	2021_09_09	A	N2_FAM	0	Manual	DQ	Unknown	Unknown	ddPCR Supermix for Probes (no dUTP)	FAM	18933	0	18933	60	20.56	T	vitrified_clay	291	NA	N	Y	1421	80	0.056
E10	2021_09_09	A	N2_FAM	0	Manual	DQ	Unknown	Unknown	ddPCR Supermix for Probes (no dUTP)	FAM	19453	0	19453	60	20.56	T	vitrified_clay	291	NA	N	Y	1421	80	0.056
E10	2021_09_09	A	PMMV_HEX	8.74	Manual	DQ	Unknown	Unknown	ddPCR Supermix for Probes (no dUTP)	HEX	19453	144	19309	60	20.56	T	vitrified_clay	291	NA	N	Y	1421	80	0.056
E09	2021_09_09	A	PMMV_HEX	9.8	Manual	DQ	Unknown	Unknown	ddPCR Supermix for Probes (no dUTP)	HEX	18933	157	18776	60	20.56	T	vitrified_clay	291	NA	N	Y	1421	80	0.056
C01	2021_09_14	A	BCoV_HEX	39.47	Manual	DQ	Unknown	Unknown	ddPCR Supermix for Probes (no dUTP)	HEX	12486	412	12074	60	18.06	0	vitrified_clay	291	NA	N	N	2001	82	0.041
C02	2021_09_14	A	BCoV_HEX	40.03	Manual	DQ	Unknown	Unknown	ddPCR Supermix for Probes (no dUTP)	HEX	20090	672	19418	60	18.06	0	vitrified_clay	291	NA	N	N	2001	82	0.041
C01	2021_09_14	A	N1_FAM	1.04	Manual	DQ	Unknown	Unknown	ddPCR Supermix for Probes (no dUTP)	FAM	12486	11	12475	60	18.06	0	vitrified_clay	291	NA	N	N	2001	82	0.041
C02	2021_09_14	A	N1_FAM	1.46	Manual	DQ	Unknown	Unknown	ddPCR Supermix for Probes (no dUTP)	FAM	20090	25	20065	60	18.06	0	vitrified_clay	291	NA	N	N	2001	82	0.041
C03	2021_09_14	A	N2_FAM	1.19	Manual	DQ	Unknown	Unknown	ddPCR Supermix for Probes (no dUTP)	FAM	19808	20	19788	60	18.06	0	vitrified_clay	291	NA	N	N	2001	82	0.041
C04	2021_09_14	A	N2_FAM	1.49	Manual	DQ	Unknown	Unknown	ddPCR Supermix for Probes (no dUTP)	FAM	17347	22	17325	60	18.06	0	vitrified_clay	291	NA	N	N	2001	82	0.041
C04	2021_09_14	A	PMMV_HEX	139.68	Manual	DQ	Unknown	Unknown	ddPCR Supermix for Probes (no dUTP)	HEX	17347	1942	15405	60	18.06	0	vitrified_clay	291	NA	N	N	2001	82	0.041
C03	2021_09_14	A	PMMV_HEX	142.86	Manual	DQ	Unknown	Unknown	ddPCR Supermix for Probes (no dUTP)	HEX	19808	2265	17543	60	18.06	0	vitrified_clay	291	NA	N	N	2001	82	0.041
C07	2021_09_16	A	BCoV_HEX	45.82	Manual	DQ	Unknown	Unknown	ddPCR Supermix for Probes (no dUTP)	HEX	15944	609	15335	65	17.78	0	vitrified_clay	286	0.7552	N	Y	2001	82	0.041
C06	2021_09_16	A	BCoV_HEX	53.06	Manual	DQ	Unknown	Unknown	ddPCR Supermix for Probes (no dUTP)	HEX	18640	822	17818	65	17.78	0	vitrified_clay	286	0.7552	N	Y	2001	82	0.041
C06	2021_09_16	A	N1_FAM	0.69	Manual	DQ	Unknown	Unknown	ddPCR Supermix for Probes (no dUTP)	FAM	18640	11	18629	65	17.78	0	vitrified_clay	286	0.7552	N	Y	2001	82	0.041
C07	2021_09_16	A	N1_FAM	0.74	Manual	DQ	Unknown	Unknown	ddPCR Supermix for Probes (no dUTP)	FAM	15944	10	15934	65	17.78	0	vitrified_clay	286	0.7552	N	Y	2001	82	0.041
C10	2021_09_16	A	N2_FAM	0.78	Manual	DQ	Unknown	Unknown	ddPCR Supermix for Probes (no dUTP)	FAM	18189	12	18177	65	17.78	0	vitrified_clay	286	0.7552	N	Y	2001	82	0.041
C09	2021_09_16	A	N2_FAM	0.86	Manual	DQ	Unknown	Unknown	ddPCR Supermix for Probes (no dUTP)	FAM	20606	15	20591	65	17.78	0	vitrified_clay	286	0.7552	N	Y	2001	82	0.041
C10	2021_09_16	A	PMMV_HEX	4738.62	Manual	DQ	Unknown	Unknown	ddPCR Supermix for Probes (no dUTP)	HEX	18189	17865	324	65	17.78	0	vitrified_clay	286	0.7552	N	Y	2001	82	0.041
C09	2021_09_16	A	PMMV_HEX	5153.39	Manual	DQ	Unknown	Unknown	ddPCR Supermix for Probes (no dUTP)	HEX	20606	20348	258	65	17.78	0	vitrified_clay	286	0.7552	N	Y	2001	82	0.041
C01	2021_09_21	A	BCoV_HEX	39.4	Manual	DQ	Unknown	Unknown	ddPCR Supermix for Probes (no dUTP)	HEX	18370	605	17765	60	17.5	0.25	vitrified_clay	286	0.7552	N	Y	2710	49	0.018
C02	2021_09_21	A	BCoV_HEX	41.22	Manual	DQ	Unknown	Unknown	ddPCR Supermix for Probes (no dUTP)	HEX	15800	544	15256	60	17.5	0.25	vitrified_clay	286	0.7552	N	Y	2710	49	0.018
C02	2021_09_21	A	N1_FAM	0.07	Manual	DQ	Unknown	Unknown	ddPCR Supermix for Probes (no dUTP)	FAM	15800	1	15799	60	17.5	0.25	vitrified_clay	286	0.7552	N	Y	2710	49	0.018
C01	2021_09_21	A	N1_FAM	0.19	Manual	DQ	Unknown	Unknown	ddPCR Supermix for Probes (no dUTP)	FAM	18370	3	18367	60	17.5	0.25	vitrified_clay	286	0.7552	N	Y	2710	49	0.018
C05	2021_09_21	A	N2_FAM	0	Manual	DQ	Unknown	Unknown	ddPCR Supermix for Probes (no dUTP)	FAM	11589	0	11589	60	17.5	0.25	vitrified_clay	286	0.7552	N	Y	2710	49	0.018
C04	2021_09_21	A	N2_FAM	0.07	Manual	DQ	Unknown	Unknown	ddPCR Supermix for Probes (no dUTP)	FAM	16642	1	16641	60	17.5	0.25	vitrified_clay	286	0.7552	N	Y	2710	49	0.018
C04	2021_09_21	A	PMMV_HEX	53.51	Manual	DQ	Unknown	Unknown	ddPCR Supermix for Probes (no dUTP)	HEX	16642	740	15902	60	17.5	0.25	vitrified_clay	286	0.7552	N	Y	2710	49	0.018
C05	2021_09_21	A	PMMV_HEX	56.14	Manual	DQ	Unknown	Unknown	ddPCR Supermix for Probes (no dUTP)	HEX	11589	540	11049	60	17.5	0.25	vitrified_clay	286	0.7552	N	Y	2710	49	0.018
F01	2021_09_23	A	BCoV_HEX	31.09	Manual	DQ	Unknown	Unknown	ddPCR Supermix for Probes (no dUTP)	HEX	19136	499	18637	60	13.61	0.4	vitrified_clay	286	0.7552	N	Y	2710	49	0.018
F02	2021_09_23	A	BCoV_HEX	31.23	Manual	DQ	Unknown	Unknown	ddPCR Supermix for Probes (no dUTP)	HEX	18936	496	18440	60	13.61	0.4	vitrified_clay	286	0.7552	N	Y	2710	49	0.018
F01	2021_09_23	A	N1_FAM	0	Manual	DQ	Unknown	Unknown	ddPCR Supermix for Probes (no dUTP)	FAM	19136	0	19136	60	13.61	0.4	vitrified_clay	286	0.7552	N	Y	2710	49	0.018
F02	2021_09_23	A	N1_FAM	0.12	Manual	DQ	Unknown	Unknown	ddPCR Supermix for Probes (no dUTP)	FAM	18936	2	18934	60	13.61	0.4	vitrified_clay	286	0.7552	N	Y	2710	49	0.018
F04	2021_09_23	A	N2_FAM	0.07	Manual	DQ	Unknown	Unknown	ddPCR Supermix for Probes (no dUTP)	FAM	17549	1	17548	60	13.61	0.4	vitrified_clay	286	0.7552	N	Y	2710	49	0.018
F05	2021_09_23	A	N2_FAM	0.14	Manual	DQ	Unknown	Unknown	ddPCR Supermix for Probes (no dUTP)	FAM	16963	2	16961	60	13.61	0.4	vitrified_clay	286	0.7552	N	Y	2710	49	0.018
F04	2021_09_23	A	PMMV_HEX	169.53	Manual	DQ	Unknown	Unknown	ddPCR Supermix for Probes (no dUTP)	HEX	17549	2355	15194	60	13.61	0.4	vitrified_clay	286	0.7552	N	Y	2710	49	0.018
F05	2021_09_23	A	PMMV_HEX	180.28	Manual	DQ	Unknown	Unknown	ddPCR Supermix for Probes (no dUTP)	HEX	16963	2410	14553	60	13.61	0.4	vitrified_clay	286	0.7552	N	Y	2710	49	0.018
E02	2021_09_28	A	BCoV_HEX	27.04	Manual	DQ	Unknown	Unknown	ddPCR Supermix for Probes (no dUTP)	HEX	20114	457	19657	60	13.06	0	vitrified_clay	286	0.7552	N	Y	2128	23	0.011
E01	2021_09_28	A	BCoV_HEX	27.06	Manual	DQ	Unknown	Unknown	ddPCR Supermix for Probes (no dUTP)	HEX	18996	432	18564	60	13.06	0	vitrified_clay	286	0.7552	N	Y	2128	23	0.011
E01	2021_09_28	A	N1_FAM	0	Manual	DQ	Unknown	Unknown	ddPCR Supermix for Probes (no dUTP)	FAM	18996	0	18996	60	13.06	0	vitrified_clay	286	0.7552	N	Y	2128	23	0.011
E02	2021_09_28	A	N1_FAM	0	Manual	DQ	Unknown	Unknown	ddPCR Supermix for Probes (no dUTP)	FAM	20114	0	20114	60	13.06	0	vitrified_clay	286	0.7552	N	Y	2128	23	0.011
E04	2021_09_28	A	N2_FAM	0	Manual	DQ	Unknown	Unknown	ddPCR Supermix for Probes (no dUTP)	FAM	19844	0	19844	60	13.06	0	vitrified_clay	286	0.7552	N	Y	2128	23	0.011
E05	2021_09_28	A	N2_FAM	0	Manual	DQ	Unknown	Unknown	ddPCR Supermix for Probes (no dUTP)	FAM	19653	0	19653	60	13.06	0	vitrified_clay	286	0.7552	N	Y	2128	23	0.011
E05	2021_09_28	A	PMMV_HEX	180.2	Manual	DQ	Unknown	Unknown	ddPCR Supermix for Probes (no dUTP)	HEX	19653	2791	16862	60	13.06	0	vitrified_clay	286	0.7552	N	Y	2128	23	0.011
E04	2021_09_28	A	PMMV_HEX	188.02	Manual	DQ	Unknown	Unknown	ddPCR Supermix for Probes (no dUTP)	HEX	19844	2931	16913	60	13.06	0	vitrified_clay	286	0.7552	N	Y	2128	23	0.011
F03	2021_09_30	A	BCoV_HEX	1.27	Manual	DQ	Unknown	Unknown	ddPCR Supermix for Probes (no dUTP)	HEX	18607	20	18587	50	16.67	0	vitrified_clay	286	0.7552	N	Y	2128	23	0.011
F01	2021_09_30	A	BCoV_HEX	1.68	Manual	DQ	Unknown	Unknown	ddPCR Supermix for Probes (no dUTP)	HEX	18268	26	18242	50	16.67	0	vitrified_clay	286	0.7552	N	Y	2128	23	0.011
F01	2021_09_30	A	N1_FAM	0	Manual	DQ	Unknown	Unknown	ddPCR Supermix for Probes (no dUTP)	FAM	18268	0	18268	50	16.67	0	vitrified_clay	286	0.7552	N	Y	2128	23	0.011
F03	2021_09_30	A	N1_FAM	0	Manual	DQ	Unknown	Unknown	ddPCR Supermix for Probes (no dUTP)	FAM	18607	0	18607	50	16.67	0	vitrified_clay	286	0.7552	N	Y	2128	23	0.011
F05	2021_09_30	A	N2_FAM	0	Manual	DQ	Unknown	Unknown	ddPCR Supermix for Probes (no dUTP)	FAM	18932	0	18932	50	16.67	0	vitrified_clay	286	0.7552	N	Y	2128	23	0.011
F07	2021_09_30	A	N2_FAM	0	Manual	DQ	Unknown	Unknown	ddPCR Supermix for Probes (no dUTP)	FAM	19765	0	19765	50	16.67	0	vitrified_clay	286	0.7552	N	Y	2128	23	0.011
F07	2021_09_30	A	PMMV_HEX	2620.93	Manual	DQ	Unknown	Unknown	ddPCR Supermix for Probes (no dUTP)	HEX	19765	17635	2130	50	16.67	0	vitrified_clay	286	0.7552	N	Y	2128	23	0.011
F05	2021_09_30	A	PMMV_HEX	2715.28	Manual	DQ	Unknown	Unknown	ddPCR Supermix for Probes (no dUTP)	HEX	18932	17049	1883	50	16.67	0	vitrified_clay	286	0.7552	N	Y	2128	23	0.011
E01	2021_10_05	A	BCoV_HEX	30.28	Manual	DQ	Unknown	Unknown	ddPCR Supermix for Probes (no dUTP)	HEX	19832	504	19328	60	15.56	1.17	vitrified_clay	286	0.7552	N	Y	2020	46	0.023
E02	2021_10_05	A	BCoV_HEX	35.37	Manual	DQ	Unknown	Unknown	ddPCR Supermix for Probes (no dUTP)	HEX	18909	560	18349	60	15.56	1.17	vitrified_clay	286	0.7552	N	Y	2020	46	0.023
E01	2021_10_05	A	N1_FAM	0	Manual	DQ	Unknown	Unknown	ddPCR Supermix for Probes (no dUTP)	FAM	19832	0	19832	60	15.56	1.17	vitrified_clay	286	0.7552	N	Y	2020	46	0.023
E02	2021_10_05	A	N1_FAM	0	Manual	DQ	Unknown	Unknown	ddPCR Supermix for Probes (no dUTP)	FAM	18909	0	18909	60	15.56	1.17	vitrified_clay	286	0.7552	N	Y	2020	46	0.023
E04	2021_10_05	A	N2_FAM	0	Manual	DQ	Unknown	Unknown	ddPCR Supermix for Probes (no dUTP)	FAM	18081	0	18081	60	15.56	1.17	vitrified_clay	286	0.7552	N	Y	2020	46	0.023
E05	2021_10_05	A	N2_FAM	0	Manual	DQ	Unknown	Unknown	ddPCR Supermix for Probes (no dUTP)	FAM	19937	0	19937	60	15.56	1.17	vitrified_clay	286	0.7552	N	Y	2020	46	0.023
E05	2021_10_05	A	PMMV_HEX	642.12	Manual	DQ	Unknown	Unknown	ddPCR Supermix for Probes (no dUTP)	HEX	19937	8386	11551	60	15.56	1.17	vitrified_clay	286	0.7552	N	Y	2020	46	0.023
E04	2021_10_05	A	PMMV_HEX	667.63	Manual	DQ	Unknown	Unknown	ddPCR Supermix for Probes (no dUTP)	HEX	18081	7830	10251	60	15.56	1.17	vitrified_clay	286	0.7552	N	Y	2020	46	0.023
F02	2021_10_07	A	BCoV_HEX	15.96	Manual	DQ	Unknown	Unknown	ddPCR Supermix for Probes (no dUTP)	HEX	21300	287	21013	60	18.06	0.72	vitrified_clay	285	0.7649	N	Y	2020	46	0.023
F01	2021_10_07	A	BCoV_HEX	17.4	Manual	DQ	Unknown	Unknown	ddPCR Supermix for Probes (no dUTP)	HEX	20566	302	20264	60	18.06	0.72	vitrified_clay	285	0.7649	N	Y	2020	46	0.023
F02	2021_10_07	A	N1_FAM	2.76	Manual	DQ	Unknown	Unknown	ddPCR Supermix for Probes (no dUTP)	FAM	21300	50	21250	60	18.06	0.72	vitrified_clay	285	0.7649	N	Y	2020	46	0.023
F01	2021_10_07	A	N1_FAM	3.44	Manual	DQ	Unknown	Unknown	ddPCR Supermix for Probes (no dUTP)	FAM	20566	60	20506	60	18.06	0.72	vitrified_clay	285	0.7649	N	Y	2020	46	0.023
F05	2021_10_07	A	N2_FAM	2.96	Manual	DQ	Unknown	Unknown	ddPCR Supermix for Probes (no dUTP)	FAM	20694	52	20642	60	18.06	0.72	vitrified_clay	285	0.7649	N	Y	2020	46	0.023
F04	2021_10_07	A	N2_FAM	2.99	Manual	DQ	Unknown	Unknown	ddPCR Supermix for Probes (no dUTP)	FAM	20105	51	20054	60	18.06	0.72	vitrified_clay	285	0.7649	N	Y	2020	46	0.023
F04	2021_10_07	A	PMMV_HEX	386.04	Manual	DQ	Unknown	Unknown	ddPCR Supermix for Probes (no dUTP)	HEX	20105	5624	14481	60	18.06	0.72	vitrified_clay	285	0.7649	N	Y	2020	46	0.023
F05	2021_10_07	A	PMMV_HEX	416.36	Manual	DQ	Unknown	Unknown	ddPCR Supermix for Probes (no dUTP)	HEX	20694	6168	14526	60	18.06	0.72	vitrified_clay	285	0.7649	N	Y	2020	46	0.023
D02	2021_10_12	A	BCoV_HEX	8.26	Manual	DQ	Unknown	Unknown	ddPCR Supermix for Probes (no dUTP)	HEX	18732	131	18601	40	16.11	0	vitrified_clay	285	0.7649	N	Y	1909	10	0.005
D01	2021_10_12	A	BCoV_HEX	8.93	Manual	DQ	Unknown	Unknown	ddPCR Supermix for Probes (no dUTP)	HEX	19312	146	19166	40	16.11	0	vitrified_clay	285	0.7649	N	Y	1909	10	0.005
D01	2021_10_12	A	N1_FAM	0	Manual	DQ	Unknown	Unknown	ddPCR Supermix for Probes (no dUTP)	FAM	19312	0	19312	40	16.11	0	vitrified_clay	285	0.7649	N	Y	1909	10	0.005
D02	2021_10_12	A	N1_FAM	0	Manual	DQ	Unknown	Unknown	ddPCR Supermix for Probes (no dUTP)	FAM	18732	0	18732	40	16.11	0	vitrified_clay	285	0.7649	N	Y	1909	10	0.005
D04	2021_10_12	A	N2_FAM	0	OK	DQ	Unknown	Unknown	ddPCR Supermix for Probes (no dUTP)	FAM	17854	0	17854	40	16.11	0	vitrified_clay	285	0.7649	N	Y	1909	10	0.005
D05	2021_10_12	A	N2_FAM	0	OK	DQ	Unknown	Unknown	ddPCR Supermix for Probes (no dUTP)	FAM	17555	0	17555	40	16.11	0	vitrified_clay	285	0.7649	N	Y	1909	10	0.005
E01	2021_10_14	A	BCoV_HEX	33.68	Manual	DQ	Unknown	Unknown	ddPCR Supermix for Probes (no dUTP)	HEX	17538	495	17043	60	17.22	0	vitrified_clay	285	0.7649	N	Y	1909	10	0.005
E02	2021_10_14	A	BCoV_HEX	33.81	Manual	DQ	Unknown	Unknown	ddPCR Supermix for Probes (no dUTP)	HEX	18817	533	18284	60	17.22	0	vitrified_clay	285	0.7649	N	Y	1909	10	0.005
E01	2021_10_14	A	N1_FAM	0	Manual	DQ	Unknown	Unknown	ddPCR Supermix for Probes (no dUTP)	FAM	17538	0	17538	60	17.22	0	vitrified_clay	285	0.7649	N	Y	1909	10	0.005
E02	2021_10_14	A	N1_FAM	0	Manual	DQ	Unknown	Unknown	ddPCR Supermix for Probes (no dUTP)	FAM	18817	0	18817	60	17.22	0	vitrified_clay	285	0.7649	N	Y	1909	10	0.005
E04	2021_10_14	A	N2_FAM	0	Manual	DQ	Unknown	Unknown	ddPCR Supermix for Probes (no dUTP)	FAM	18706	0	18706	60	17.22	0	vitrified_clay	285	0.7649	N	Y	1909	10	0.005
E05	2021_10_14	A	N2_FAM	0	Manual	DQ	Unknown	Unknown	ddPCR Supermix for Probes (no dUTP)	FAM	18322	0	18322	60	17.22	0	vitrified_clay	285	0.7649	N	Y	1909	10	0.005
E05	2021_10_14	A	PMMV_HEX	3809.41	Manual	DQ	Unknown	Unknown	ddPCR Supermix for Probes (no dUTP)	HEX	18322	17603	719	60	17.22	0	vitrified_clay	285	0.7649	N	Y	1909	10	0.005
E04	2021_10_14	A	PMMV_HEX	3943.49	Manual	DQ	Unknown	Unknown	ddPCR Supermix for Probes (no dUTP)	HEX	18706	18051	655	60	17.22	0	vitrified_clay	285	0.7649	N	Y	1909	10	0.005
D02	2021_10_19	A	BCoV_HEX	41.21	Manual	DQ	Unknown	Unknown	ddPCR Supermix for Probes (no dUTP)	HEX	18158	625	17533	60	9.72	0	vitrified_clay	285	0.7649	N	Y	1428	29	0.02
D01	2021_10_19	A	BCoV_HEX	42.71	Manual	DQ	Unknown	Unknown	ddPCR Supermix for Probes (no dUTP)	HEX	16241	579	15662	60	9.72	0	vitrified_clay	285	0.7649	N	Y	1428	29	0.02
D01	2021_10_19	A	N1_FAM	0	Manual	DQ	Unknown	Unknown	ddPCR Supermix for Probes (no dUTP)	FAM	16241	0	16241	60	9.72	0	vitrified_clay	285	0.7649	N	Y	1428	29	0.02
D02	2021_10_19	A	N1_FAM	0	Manual	DQ	Unknown	Unknown	ddPCR Supermix for Probes (no dUTP)	FAM	18158	0	18158	60	9.72	0	vitrified_clay	285	0.7649	N	Y	1428	29	0.02
D04	2021_10_19	A	N2_FAM	0	Manual	DQ	Unknown	Unknown	ddPCR Supermix for Probes (no dUTP)	FAM	17672	0	17672	60	9.72	0	vitrified_clay	285	0.7649	N	Y	1428	29	0.02
D05	2021_10_19	A	N2_FAM	0	Manual	DQ	Unknown	Unknown	ddPCR Supermix for Probes (no dUTP)	FAM	18138	0	18138	60	9.72	0	vitrified_clay	285	0.7649	N	Y	1428	29	0.02
D05	2021_10_19	A	PMMV_HEX	285.64	Manual	DQ	Unknown	Unknown	ddPCR Supermix for Probes (no dUTP)	HEX	18138	3910	14228	60	9.72	0	vitrified_clay	285	0.7649	N	Y	1428	29	0.02
D04	2021_10_19	A	PMMV_HEX	293.52	Manual	DQ	Unknown	Unknown	ddPCR Supermix for Probes (no dUTP)	HEX	17672	3902	13770	60	9.72	0	vitrified_clay	285	0.7649	N	Y	1428	29	0.02
E02	2021_10_21	A	BCoV_HEX	16.25	Manual	DQ	Unknown	Unknown	ddPCR Supermix for Probes (no dUTP)	HEX	16404	225	16179	50	11.11	0	vitrified_clay	285	0.7649	N	Y	1428	29	0.02
E01	2021_10_21	A	BCoV_HEX	17.37	Manual	DQ	Unknown	Unknown	ddPCR Supermix for Probes (no dUTP)	HEX	17739	260	17479	50	11.11	0	vitrified_clay	285	0.7649	N	Y	1428	29	0.02
E01	2021_10_21	A	N1_FAM	0.33	Manual	DQ	Unknown	Unknown	ddPCR Supermix for Probes (no dUTP)	FAM	17739	5	17734	50	11.11	0	vitrified_clay	285	0.7649	N	Y	1428	29	0.02
E02	2021_10_21	A	N1_FAM	0.36	Manual	DQ	Unknown	Unknown	ddPCR Supermix for Probes (no dUTP)	FAM	16404	5	16399	50	11.11	0	vitrified_clay	285	0.7649	N	Y	1428	29	0.02
E04	2021_10_21	A	N2_FAM	0.07	Manual	DQ	Unknown	Unknown	ddPCR Supermix for Probes (no dUTP)	FAM	16623	1	16622	50	11.11	0	vitrified_clay	285	0.7649	N	Y	1428	29	0.02
E05	2021_10_21	A	N2_FAM	0.34	Manual	DQ	Unknown	Unknown	ddPCR Supermix for Probes (no dUTP)	FAM	17129	5	17124	50	11.11	0	vitrified_clay	285	0.7649	N	Y	1428	29	0.02
E05	2021_10_21	A	PMMV_HEX	2479.35	Manual	DQ	Unknown	Unknown	ddPCR Supermix for Probes (no dUTP)	HEX	17129	15047	2082	50	11.11	0	vitrified_clay	285	0.7649	N	Y	1428	29	0.02
E04	2021_10_21	A	PMMV_HEX	2564.14	Manual	DQ	Unknown	Unknown	ddPCR Supermix for Probes (no dUTP)	HEX	16623	14743	1880	50	11.11	0	vitrified_clay	285	0.7649	N	Y	1428	29	0.02
D02	2021_10_26	A	BCoV_HEX	80.97	Manual	DQ	Unknown	Unknown	ddPCR Supermix for Probes (no dUTP)	HEX	18359	1221	17138	60	13.33	0.1	vitrified_clay	285	0.786	N	Y	1580	15	0.009
D01	2021_10_26	A	BCoV_HEX	84.02	Manual	DQ	Unknown	Unknown	ddPCR Supermix for Probes (no dUTP)	HEX	17976	1239	16737	60	13.33	0.1	vitrified_clay	285	0.786	N	Y	1580	15	0.009
D02	2021_10_26	A	N1_FAM	0.19	Manual	DQ	Unknown	Unknown	ddPCR Supermix for Probes (no dUTP)	FAM	18359	3	18356	60	13.33	0.1	vitrified_clay	285	0.786	N	Y	1580	15	0.009
D01	2021_10_26	A	N1_FAM	0.2	Manual	DQ	Unknown	Unknown	ddPCR Supermix for Probes (no dUTP)	FAM	17976	3	17973	60	13.33	0.1	vitrified_clay	285	0.786	N	Y	1580	15	0.009
D04	2021_10_26	A	N2_FAM	0.09	Manual	DQ	Unknown	Unknown	ddPCR Supermix for Probes (no dUTP)	FAM	13222	1	13221	60	13.33	0.1	vitrified_clay	285	0.786	N	Y	1580	15	0.009
D05	2021_10_26	A	N2_FAM	0.32	Manual	DQ	Unknown	Unknown	ddPCR Supermix for Probes (no dUTP)	FAM	18220	5	18215	60	13.33	0.1	vitrified_clay	285	0.786	N	Y	1580	15	0.009
D04	2021_10_26	A	PMMV_HEX	21.91	Manual	DQ	Unknown	Unknown	ddPCR Supermix for Probes (no dUTP)	HEX	13222	244	12978	60	13.33	0.1	vitrified_clay	285	0.786	N	Y	1580	15	0.009
D05	2021_10_26	A	PMMV_HEX	47.1	Manual	DQ	Unknown	Unknown	ddPCR Supermix for Probes (no dUTP)	HEX	18220	715	17505	60	13.33	0.1	vitrified_clay	285	0.786	N	Y	1580	15	0.009
E02	2021_10_28	A	BCoV_HEX	54.25	Manual	DQ	Unknown	Unknown	ddPCR Supermix for Probes (no dUTP)	HEX	18219	821	17398	60	10	0	vitrified_clay	285	0.786	N	Y	1580	15	0.009
E01	2021_10_28	A	BCoV_HEX	54.84	Manual	DQ	Unknown	Unknown	ddPCR Supermix for Probes (no dUTP)	HEX	20111	916	19195	60	10	0	vitrified_clay	285	0.786	N	Y	1580	15	0.009
E01	2021_10_28	A	N1_FAM	0.06	Manual	DQ	Unknown	Unknown	ddPCR Supermix for Probes (no dUTP)	FAM	20111	1	20110	60	10	0	vitrified_clay	285	0.786	N	Y	1580	15	0.009
E02	2021_10_28	A	N1_FAM	0.13	Manual	DQ	Unknown	Unknown	ddPCR Supermix for Probes (no dUTP)	FAM	18219	2	18217	60	10	0	vitrified_clay	285	0.786	N	Y	1580	15	0.009
E04	2021_10_28	A	N2_FAM	0	Manual	DQ	Unknown	Unknown	ddPCR Supermix for Probes (no dUTP)	FAM	16392	0	16392	60	10	0	vitrified_clay	285	0.786	N	Y	1580	15	0.009
E05	2021_10_28	A	N2_FAM	0	Manual	DQ	Unknown	Unknown	ddPCR Supermix for Probes (no dUTP)	FAM	17702	0	17702	60	10	0	vitrified_clay	285	0.786	N	Y	1580	15	0.009
E04	2021_10_28	A	PMMV_HEX	933.92	Manual	DQ	Unknown	Unknown	ddPCR Supermix for Probes (no dUTP)	HEX	16392	8981	7411	60	10	0	vitrified_clay	285	0.786	N	Y	1580	15	0.009
E05	2021_10_28	A	PMMV_HEX	1001.26	Manual	DQ	Unknown	Unknown	ddPCR Supermix for Probes (no dUTP)	HEX	17702	10144	7558	60	10	0	vitrified_clay	285	0.786	N	Y	1580	15	0.009
D02	2021_11_02	A	BCoV_HEX	17.71	Manual	DQ	Unknown	Unknown	ddPCR Supermix for Probes (no dUTP)	HEX	17001	254	16747	40	8.33	0	vitrified_clay	285	0.786	N	Y	1597	20	0.013
D01	2021_11_02	A	BCoV_HEX	18.83	Manual	DQ	Unknown	Unknown	ddPCR Supermix for Probes (no dUTP)	HEX	15741	250	15491	40	8.33	0	vitrified_clay	285	0.786	N	Y	1597	20	0.013
D01	2021_11_02	A	N1_FAM	0.07	Manual	DQ	Unknown	Unknown	ddPCR Supermix for Probes (no dUTP)	FAM	15741	1	15740	40	8.33	0	vitrified_clay	285	0.786	N	Y	1597	20	0.013
D02	2021_11_02	A	N1_FAM	0.07	Manual	DQ	Unknown	Unknown	ddPCR Supermix for Probes (no dUTP)	FAM	17001	1	17000	40	8.33	0	vitrified_clay	285	0.786	N	Y	1597	20	0.013
D04	2021_11_02	A	N2_FAM	0	Manual	DQ	Unknown	Unknown	ddPCR Supermix for Probes (no dUTP)	FAM	16698	0	16698	40	8.33	0	vitrified_clay	285	0.786	N	Y	1597	20	0.013
D05	2021_11_02	A	N2_FAM	0	Manual	DQ	Unknown	Unknown	ddPCR Supermix for Probes (no dUTP)	FAM	17575	0	17575	40	8.33	0	vitrified_clay	285	0.786	N	Y	1597	20	0.013
D05	2021_11_02	A	PMMV_HEX	77.97	Manual	DQ	Unknown	Unknown	ddPCR Supermix for Probes (no dUTP)	HEX	17575	1127	16448	40	8.33	0	vitrified_clay	285	0.786	N	Y	1597	20	0.013
D04	2021_11_02	A	PMMV_HEX	88.19	Manual	DQ	Unknown	Unknown	ddPCR Supermix for Probes (no dUTP)	HEX	16698	1206	15492	40	8.33	0	vitrified_clay	285	0.786	N	Y	1597	20	0.013
E02	2021_11_04	A	BCoV_HEX	39.35	Manual	DQ	Unknown	Unknown	ddPCR Supermix for Probes (no dUTP)	HEX	16904	556	16348	60	3.61	T	vitrified_clay	287	0.784	N	Y	1597	20	0.013
E01	2021_11_04	A	BCoV_HEX	40.83	Manual	DQ	Unknown	Unknown	ddPCR Supermix for Probes (no dUTP)	HEX	16035	547	15488	60	3.61	T	vitrified_clay	287	0.784	N	Y	1597	20	0.013
E01	2021_11_04	A	N1_FAM	0	Manual	DQ	Unknown	Unknown	ddPCR Supermix for Probes (no dUTP)	FAM	16035	0	16035	60	3.61	T	vitrified_clay	287	0.784	N	Y	1597	20	0.013
E02	2021_11_04	A	N1_FAM	0	Manual	DQ	Unknown	Unknown	ddPCR Supermix for Probes (no dUTP)	FAM	16904	0	16904	60	3.61	T	vitrified_clay	287	0.784	N	Y	1597	20	0.013
E04	2021_11_04	A	N2_FAM	0	Manual	DQ	Unknown	Unknown	ddPCR Supermix for Probes (no dUTP)	FAM	18099	0	18099	60	3.61	T	vitrified_clay	287	0.784	N	Y	1597	20	0.013
E05	2021_11_04	A	N2_FAM	0	Manual	DQ	Unknown	Unknown	ddPCR Supermix for Probes (no dUTP)	FAM	14747	0	14747	60	3.61	T	vitrified_clay	287	0.784	N	Y	1597	20	0.013
E04	2021_11_04	A	PMMV_HEX	755.71	Manual	DQ	Unknown	Unknown	ddPCR Supermix for Probes (no dUTP)	HEX	18099	8578	9521	60	3.61	T	vitrified_clay	287	0.784	N	Y	1597	20	0.013
E05	2021_11_04	A	PMMV_HEX	962	Manual	DQ	Unknown	Unknown	ddPCR Supermix for Probes (no dUTP)	HEX	14747	8237	6510	60	3.61	T	vitrified_clay	287	0.784	N	Y	1597	20	0.013
E02	2021_11_09	A	BCoV_HEX	10.94	Manual	DQ	Unknown	Unknown	ddPCR Supermix for Probes (no dUTP)	HEX	19125	177	18948	30	8.61	0	vitrified_clay	287	0.784	N	Y	1346	7	0.005
E01	2021_11_09	A	BCoV_HEX	12.85	Manual	DQ	Unknown	Unknown	ddPCR Supermix for Probes (no dUTP)	HEX	18784	204	18580	30	8.61	0	vitrified_clay	287	0.784	N	Y	1346	7	0.005
E01	2021_11_09	A	N1_FAM	0	Manual	DQ	Unknown	Unknown	ddPCR Supermix for Probes (no dUTP)	FAM	18784	0	18784	30	8.61	0	vitrified_clay	287	0.784	N	Y	1346	7	0.005
E02	2021_11_09	A	N1_FAM	0	Manual	DQ	Unknown	Unknown	ddPCR Supermix for Probes (no dUTP)	FAM	19125	0	19125	30	8.61	0	vitrified_clay	287	0.784	N	Y	1346	7	0.005
E05	2021_11_09	A	N2_FAM	0	Manual	DQ	Unknown	Unknown	ddPCR Supermix for Probes (no dUTP)	FAM	18438	0	18438	30	8.61	0	vitrified_clay	287	0.784	N	Y	1346	7	0.005
E06	2021_11_09	A	N2_FAM	0	Manual	DQ	Unknown	Unknown	ddPCR Supermix for Probes (no dUTP)	FAM	18732	0	18732	30	8.61	0	vitrified_clay	287	0.784	N	Y	1346	7	0.005
E06	2021_11_09	A	PMMV_HEX	2647.86	Manual	DQ	Unknown	Unknown	ddPCR Supermix for Probes (no dUTP)	HEX	18732	16759	1973	30	8.61	0	vitrified_clay	287	0.784	N	Y	1346	7	0.005
E05	2021_11_09	A	PMMV_HEX	2735.9	Manual	DQ	Unknown	Unknown	ddPCR Supermix for Probes (no dUTP)	HEX	18438	16636	1802	30	8.61	0	vitrified_clay	287	0.784	N	Y	1346	7	0.005
E02	2021_11_11	A	BCoV_HEX	10.84	Manual	DQ	Unknown	Unknown	ddPCR Supermix for Probes (no dUTP)	HEX	17222	158	17064	50	11.11	0	vitrified_clay	287	0.784	N	Y	1346	7	0.005
E01	2021_11_11	A	BCoV_HEX	12.77	Manual	DQ	Unknown	Unknown	ddPCR Supermix for Probes (no dUTP)	HEX	16204	175	16029	50	11.11	0	vitrified_clay	287	0.784	N	Y	1346	7	0.005
E01	2021_11_11	A	N1_FAM	0	Manual	DQ	Unknown	Unknown	ddPCR Supermix for Probes (no dUTP)	FAM	16204	0	16204	50	11.11	0	vitrified_clay	287	0.784	N	Y	1346	7	0.005
E02	2021_11_11	A	N1_FAM	0	Manual	DQ	Unknown	Unknown	ddPCR Supermix for Probes (no dUTP)	FAM	17222	0	17222	50	11.11	0	vitrified_clay	287	0.784	N	Y	1346	7	0.005
E04	2021_11_11	A	N2_FAM	0	Manual	DQ	Unknown	Unknown	ddPCR Supermix for Probes (no dUTP)	FAM	18158	0	18158	50	11.11	0	vitrified_clay	287	0.784	N	Y	1346	7	0.005
E05	2021_11_11	A	N2_FAM	0	Manual	DQ	Unknown	Unknown	ddPCR Supermix for Probes (no dUTP)	FAM	18533	0	18533	50	11.11	0	vitrified_clay	287	0.784	N	Y	1346	7	0.005
E04	2021_11_11	A	PMMV_HEX	1197.79	Manual	DQ	Unknown	Unknown	ddPCR Supermix for Probes (no dUTP)	HEX	18158	11598	6560	50	11.11	0	vitrified_clay	287	0.784	N	Y	1346	7	0.005
E05	2021_11_11	A	PMMV_HEX	1556.47	Manual	DQ	Unknown	Unknown	ddPCR Supermix for Probes (no dUTP)	HEX	18533	13597	4936	50	11.11	0	vitrified_clay	287	0.784	N	Y	1346	7	0.005
D01	2021_11_16	A	BCoV_HEX	1.7	Manual	DQ	Unknown	Unknown	ddPCR Supermix for Probes (no dUTP)	HEX	15258	22	15236	40	1.39	0	vitrified_clay	287	0.784	N	Y	1304	8	0.006
D02	2021_11_16	A	BCoV_HEX	14.42	Manual	DQ	Unknown	Unknown	ddPCR Supermix for Probes (no dUTP)	HEX	15848	193	15655	40	1.39	0	vitrified_clay	287	0.784	N	Y	1304	8	0.006
D01	2021_11_16	A	N1_FAM	0	Manual	DQ	Unknown	Unknown	ddPCR Supermix for Probes (no dUTP)	FAM	15258	0	15258	40	1.39	0	vitrified_clay	287	0.784	N	Y	1304	8	0.006
D02	2021_11_16	A	N1_FAM	0	Manual	DQ	Unknown	Unknown	ddPCR Supermix for Probes (no dUTP)	FAM	15848	0	15848	40	1.39	0	vitrified_clay	287	0.784	N	Y	1304	8	0.006
D05	2021_11_16	A	N2_FAM	0	Manual	DQ	Unknown	Unknown	ddPCR Supermix for Probes (no dUTP)	FAM	18333	0	18333	40	1.39	0	vitrified_clay	287	0.784	N	Y	1304	8	0.006
D04	2021_11_16	A	N2_FAM	0.06	Manual	DQ	Unknown	Unknown	ddPCR Supermix for Probes (no dUTP)	FAM	18474	1	18473	40	1.39	0	vitrified_clay	287	0.784	N	Y	1304	8	0.006
D04	2021_11_16	A	PMMV_HEX	172.17	Manual	DQ	Unknown	Unknown	ddPCR Supermix for Probes (no dUTP)	HEX	18474	2515	15959	40	1.39	0	vitrified_clay	287	0.784	N	Y	1304	8	0.006
D05	2021_11_16	A	PMMV_HEX	322.87	Manual	DQ	Unknown	Unknown	ddPCR Supermix for Probes (no dUTP)	HEX	18333	4400	13933	40	1.39	0	vitrified_clay	287	0.784	N	Y	1304	8	0.006
E02	2021_11_18	A	BCoV_HEX	20.15	Manual	DQ	Unknown	Unknown	ddPCR Supermix for Probes (no dUTP)	HEX	17840	303	17537	40	8.89	0	vitrified_clay	287	0.7875	N	Y	1304	8	0.006
E01	2021_11_18	A	BCoV_HEX	21.07	Manual	DQ	Unknown	Unknown	ddPCR Supermix for Probes (no dUTP)	HEX	16339	290	16049	40	8.89	0	vitrified_clay	287	0.7875	N	Y	1304	8	0.006
E01	2021_11_18	A	N1_FAM	0.14	Manual	DQ	Unknown	Unknown	ddPCR Supermix for Probes (no dUTP)	FAM	16339	2	16337	40	8.89	0	vitrified_clay	287	0.7875	N	Y	1304	8	0.006
E02	2021_11_18	A	N1_FAM	0.2	Manual	DQ	Unknown	Unknown	ddPCR Supermix for Probes (no dUTP)	FAM	17840	3	17837	40	8.89	0	vitrified_clay	287	0.7875	N	Y	1304	8	0.006
E05	2021_11_18	A	N2_FAM	0.06	Manual	DQ	Unknown	Unknown	ddPCR Supermix for Probes (no dUTP)	FAM	18751	1	18750	40	8.89	0	vitrified_clay	287	0.7875	N	Y	1304	8	0.006
E04	2021_11_18	A	N2_FAM	0.26	Manual	DQ	Unknown	Unknown	ddPCR Supermix for Probes (no dUTP)	FAM	18408	4	18404	40	8.89	0	vitrified_clay	287	0.7875	N	Y	1304	8	0.006
E05	2021_11_18	A	PMMV_HEX	757.74	Manual	DQ	Unknown	Unknown	ddPCR Supermix for Probes (no dUTP)	HEX	18751	8904	9847	40	8.89	0	vitrified_clay	287	0.7875	N	Y	1304	8	0.006
E04	2021_11_18	A	PMMV_HEX	761.02	Manual	DQ	Unknown	Unknown	ddPCR Supermix for Probes (no dUTP)	HEX	18408	8768	9640	40	8.89	0	vitrified_clay	287	0.7875	N	Y	1304	8	0.006
D01	2021_11_23	A	BCoV_HEX	6.51	Manual	DQ	Unknown	Unknown	ddPCR Supermix for Probes (no dUTP)	HEX	15759	87	15672	60	1.11	0	vitrified_clay	287	0.7875	N	Y	1024	7	0.007
D02	2021_11_23	A	BCoV_HEX	7.33	Manual	DQ	Unknown	Unknown	ddPCR Supermix for Probes (no dUTP)	HEX	15626	97	15529	60	1.11	0	vitrified_clay	287	0.7875	N	Y	1024	7	0.007
D01	2021_11_23	A	N1_FAM	0	Manual	DQ	Unknown	Unknown	ddPCR Supermix for Probes (no dUTP)	FAM	15759	0	15759	60	1.11	0	vitrified_clay	287	0.7875	N	Y	1024	7	0.007
D02	2021_11_23	A	N1_FAM	0	Manual	DQ	Unknown	Unknown	ddPCR Supermix for Probes (no dUTP)	FAM	15626	0	15626	60	1.11	0	vitrified_clay	287	0.7875	N	Y	1024	7	0.007
D04	2021_11_23	A	N2_FAM	0	Manual	DQ	Unknown	Unknown	ddPCR Supermix for Probes (no dUTP)	FAM	15552	0	15552	60	1.11	0	vitrified_clay	287	0.7875	N	Y	1024	7	0.007
D05	2021_11_23	A	N2_FAM	0	Manual	DQ	Unknown	Unknown	ddPCR Supermix for Probes (no dUTP)	FAM	16713	0	16713	60	1.11	0	vitrified_clay	287	0.7875	N	Y	1024	7	0.007
D05	2021_11_23	A	PMMV_HEX	198.85	Manual	DQ	Unknown	Unknown	ddPCR Supermix for Probes (no dUTP)	HEX	16713	2599	14114	60	1.11	0	vitrified_clay	287	0.7875	N	Y	1024	7	0.007
D04	2021_11_23	A	PMMV_HEX	274.17	Manual	DQ	Unknown	Unknown	ddPCR Supermix for Probes (no dUTP)	HEX	15552	3233	12319	60	1.11	0	vitrified_clay	287	0.7875	N	Y	1024	7	0.007
D01	2021_11_30	A	BCoV_HEX	2.34	Manual	DQ	Unknown	Unknown	ddPCR Supermix for Probes (no dUTP)	HEX	16093	32	16061	60	-1.94	0	vitrified_clay	287	0.7875	N	Y	715	8	0.011
D02	2021_11_30	A	BCoV_HEX	2.48	Manual	DQ	Unknown	Unknown	ddPCR Supermix for Probes (no dUTP)	HEX	16591	35	16556	60	-1.94	0	vitrified_clay	287	0.7875	N	Y	715	8	0.011
D01	2021_11_30	A	N1_FAM	0	Manual	DQ	Unknown	Unknown	ddPCR Supermix for Probes (no dUTP)	FAM	16093	0	16093	60	-1.94	0	vitrified_clay	287	0.7875	N	Y	715	8	0.011
D02	2021_11_30	A	N1_FAM	0	Manual	DQ	Unknown	Unknown	ddPCR Supermix for Probes (no dUTP)	FAM	16591	0	16591	60	-1.94	0	vitrified_clay	287	0.7875	N	Y	715	8	0.011
D04	2021_11_30	A	N2_FAM	0	Manual	DQ	Unknown	Unknown	ddPCR Supermix for Probes (no dUTP)	FAM	17390	0	17390	60	-1.94	0	vitrified_clay	287	0.7875	N	Y	715	8	0.011
D05	2021_11_30	A	N2_FAM	0	Manual	DQ	Unknown	Unknown	ddPCR Supermix for Probes (no dUTP)	FAM	16632	0	16632	60	-1.94	0	vitrified_clay	287	0.7875	N	Y	715	8	0.011
D05	2021_11_30	A	PMMV_HEX	214.07	Manual	DQ	Unknown	Unknown	ddPCR Supermix for Probes (no dUTP)	HEX	16632	2767	13865	60	-1.94	0	vitrified_clay	287	0.7875	N	Y	715	8	0.011
D04	2021_11_30	A	PMMV_HEX	249.4	Manual	DQ	Unknown	Unknown	ddPCR Supermix for Probes (no dUTP)	HEX	17390	3322	14068	60	-1.94	0	vitrified_clay	287	0.7875	N	Y	715	8	0.011
E01	2021_12_02	A	BCoV_HEX	11.2	Manual	DQ	Unknown	Unknown	ddPCR Supermix for Probes (no dUTP)	HEX	19000	180	18820	60	5.28	0	vitrified_clay	287	0.7875	N	Y	715	8	0.011
E02	2021_12_02	A	BCoV_HEX	12.79	Manual	DQ	Unknown	Unknown	ddPCR Supermix for Probes (no dUTP)	HEX	15721	170	15551	60	5.28	0	vitrified_clay	287	0.7875	N	Y	715	8	0.011
E02	2021_12_02	A	N1_FAM	0	Manual	DQ	Unknown	Unknown	ddPCR Supermix for Probes (no dUTP)	FAM	15721	0	15721	60	5.28	0	vitrified_clay	287	0.7875	N	Y	715	8	0.011
E01	2021_12_02	A	N1_FAM	0.06	Manual	DQ	Unknown	Unknown	ddPCR Supermix for Probes (no dUTP)	FAM	19000	1	18999	60	5.28	0	vitrified_clay	287	0.7875	N	Y	715	8	0.011
E04	2021_12_02	A	N2_FAM	0	Manual	DQ	Unknown	Unknown	ddPCR Supermix for Probes (no dUTP)	FAM	18856	0	18856	60	5.28	0	vitrified_clay	287	0.7875	N	Y	715	8	0.011
E05	2021_12_02	A	N2_FAM	0.07	Manual	DQ	Unknown	Unknown	ddPCR Supermix for Probes (no dUTP)	FAM	17871	1	17870	60	5.28	0	vitrified_clay	287	0.7875	N	Y	715	8	0.011
E05	2021_12_02	A	PMMV_HEX	12.91	Manual	DQ	Unknown	Unknown	ddPCR Supermix for Probes (no dUTP)	HEX	17871	195	17676	60	5.28	0	vitrified_clay	287	0.7875	N	Y	715	8	0.011
E04	2021_12_02	A	PMMV_HEX	70.05	Manual	DQ	Unknown	Unknown	ddPCR Supermix for Probes (no dUTP)	HEX	18856	1090	17766	60	5.28	0	vitrified_clay	287	0.7875	N	Y	715	8	0.011
D02	2022_01_11	A	BCoV_HEX	9.44	Manual	DQ	Unknown	Unknown	ddPCR Supermix for Probes (no dUTP)	HEX	17020	136	16884	60	-5	0	vitrified_clay	292	0.8219	N	Y	1885	274	0.145
D01	2022_01_11	A	BCoV_HEX	10.02	Manual	DQ	Unknown	Unknown	ddPCR Supermix for Probes (no dUTP)	HEX	15918	135	15783	60	-5	0	vitrified_clay	292	0.8219	N	Y	1885	274	0.145
D01	2022_01_11	A	N1_FAM	955.14	Manual	DQ	Unknown	Unknown	ddPCR Supermix for Probes (no dUTP)	FAM	15918	8850	7068	60	-5	0	vitrified_clay	292	0.8219	N	Y	1885	274	0.145
D02	2022_01_11	A	N1_FAM	992.04	Manual	DQ	Unknown	Unknown	ddPCR Supermix for Probes (no dUTP)	FAM	17020	9696	7324	60	-5	0	vitrified_clay	292	0.8219	N	Y	1885	274	0.145
D04	2022_01_11	A	N2_FAM	1222.56	Manual	DQ	Unknown	Unknown	ddPCR Supermix for Probes (no dUTP)	FAM	15268	9867	5401	60	-5	0	vitrified_clay	292	0.8219	N	Y	1885	274	0.145
D05	2022_01_11	A	N2_FAM	1447.84	Manual	DQ	Unknown	Unknown	ddPCR Supermix for Probes (no dUTP)	FAM	13920	9854	4066	60	-5	0	vitrified_clay	292	0.8219	N	Y	1885	274	0.145
D04	2022_01_11	A	PMMV_HEX	627.83	Manual	DQ	Unknown	Unknown	ddPCR Supermix for Probes (no dUTP)	HEX	15268	6314	8954	60	-5	0	vitrified_clay	292	0.8219	N	Y	1885	274	0.145
D05	2022_01_11	A	PMMV_HEX	634.4	Manual	DQ	Unknown	Unknown	ddPCR Supermix for Probes (no dUTP)	HEX	13920	5802	8118	60	-5	0	vitrified_clay	292	0.8219	N	Y	1885	274	0.145
E02	2022_01_13	A	BCoV_HEX	3.3	Manual	DQ	Unknown	Unknown	ddPCR Supermix for Probes (no dUTP)	HEX	17853	50	17803	60	-1.67	0	vitrified_clay	289	0.8235	N	Y	1885	274	0.145
E01	2022_01_13	A	BCoV_HEX	4.2	Manual	DQ	Unknown	Unknown	ddPCR Supermix for Probes (no dUTP)	HEX	16571	59	16512	60	-1.67	0	vitrified_clay	289	0.8235	N	Y	1885	274	0.145
E01	2022_01_13	A	N1_FAM	0.07	Manual	DQ	Unknown	Unknown	ddPCR Supermix for Probes (no dUTP)	FAM	16571	1	16570	60	-1.67	0	vitrified_clay	289	0.8235	N	Y	1885	274	0.145
E02	2022_01_13	A	N1_FAM	0.07	Manual	DQ	Unknown	Unknown	ddPCR Supermix for Probes (no dUTP)	FAM	17853	1	17852	60	-1.67	0	vitrified_clay	289	0.8235	N	Y	1885	274	0.145
E05	2022_01_13	A	N2_FAM	0	Manual	DQ	Unknown	Unknown	ddPCR Supermix for Probes (no dUTP)	FAM	15977	0	15977	60	-1.67	0	vitrified_clay	289	0.8235	N	Y	1885	274	0.145
E04	2022_01_13	A	N2_FAM	0.07	Manual	DQ	Unknown	Unknown	ddPCR Supermix for Probes (no dUTP)	FAM	17474	1	17473	60	-1.67	0	vitrified_clay	289	0.8235	N	Y	1885	274	0.145
E05	2022_01_13	A	PMMV_HEX	171.39	Manual	DQ	Unknown	Unknown	ddPCR Supermix for Probes (no dUTP)	HEX	15977	2166	13811	60	-1.67	0	vitrified_clay	289	0.8235	N	Y	1885	274	0.145
E04	2022_01_13	A	PMMV_HEX	185.34	Manual	DQ	Unknown	Unknown	ddPCR Supermix for Probes (no dUTP)	HEX	17474	2547	14927	60	-1.67	0	vitrified_clay	289	0.8235	N	Y	1885	274	0.145
G02	2022_01_20	A	BCoV_HEX	15.25	Manual	DQ	Unknown	Unknown	ddPCR Supermix for Probes (no dUTP)	HEX	13897	179	13718	60	1.39	T	vitrified_clay	283	0.8269	N	N	1181	296	0.251
G01	2022_01_20	A	BCoV_HEX	15.61	Manual	DQ	Unknown	Unknown	ddPCR Supermix for Probes (no dUTP)	HEX	15025	198	14827	60	1.39	T	vitrified_clay	283	0.8269	N	N	1181	296	0.251
G01	2022_01_20	A	N1_FAM	2.51	Manual	DQ	Unknown	Unknown	ddPCR Supermix for Probes (no dUTP)	FAM	15025	32	14993	60	1.39	T	vitrified_clay	283	0.8269	N	N	1181	296	0.251
G02	2022_01_20	A	N1_FAM	2.71	Manual	DQ	Unknown	Unknown	ddPCR Supermix for Probes (no dUTP)	FAM	13897	32	13865	60	1.39	T	vitrified_clay	283	0.8269	N	N	1181	296	0.251
G05	2022_01_20	A	N2_FAM	1.26	Manual	DQ	Unknown	Unknown	ddPCR Supermix for Probes (no dUTP)	FAM	15913	17	15896	60	1.39	T	vitrified_clay	283	0.8269	N	N	1181	296	0.251
G03	2022_01_20	A	N2_FAM	1.46	Manual	DQ	Unknown	Unknown	ddPCR Supermix for Probes (no dUTP)	FAM	14484	18	14466	60	1.39	T	vitrified_clay	283	0.8269	N	N	1181	296	0.251
G05	2022_01_20	A	PMMV_HEX	28.66	Manual	DQ	Unknown	Unknown	ddPCR Supermix for Probes (no dUTP)	HEX	15913	383	15530	60	1.39	T	vitrified_clay	283	0.8269	N	N	1181	296	0.251
G03	2022_01_20	A	PMMV_HEX	35.79	Manual	DQ	Unknown	Unknown	ddPCR Supermix for Probes (no dUTP)	HEX	14484	434	14050	60	1.39	T	vitrified_clay	283	0.8269	N	N	1181	296	0.251
D02	2022_01_25	A	BCoV_HEX	13.69	Manual	DQ	Unknown	Unknown	ddPCR Supermix for Probes (no dUTP)	HEX	12704	147	12557	50	0.56	0	vitrified_clay	283	0.8269	N	Y	1545	227	0.147
D01	2022_01_25	A	BCoV_HEX	15.44	Manual	DQ	Unknown	Unknown	ddPCR Supermix for Probes (no dUTP)	HEX	16255	212	16043	50	0.56	0	vitrified_clay	283	0.8269	N	Y	1545	227	0.147
D02	2022_01_25	A	N1_FAM	0.09	Manual	DQ	Unknown	Unknown	ddPCR Supermix for Probes (no dUTP)	FAM	12704	1	12703	50	0.56	0	vitrified_clay	283	0.8269	N	Y	1545	227	0.147
D01	2022_01_25	A	N1_FAM	0.22	Manual	DQ	Unknown	Unknown	ddPCR Supermix for Probes (no dUTP)	FAM	16255	3	16252	50	0.56	0	vitrified_clay	283	0.8269	N	Y	1545	227	0.147
D04	2022_01_25	A	N2_FAM	0	Manual	DQ	Unknown	Unknown	ddPCR Supermix for Probes (no dUTP)	FAM	15658	0	15658	50	0.56	0	vitrified_clay	283	0.8269	N	Y	1545	227	0.147
D05	2022_01_25	A	N2_FAM	0.08	Manual	DQ	Unknown	Unknown	ddPCR Supermix for Probes (no dUTP)	FAM	13909	1	13908	50	0.56	0	vitrified_clay	283	0.8269	N	Y	1545	227	0.147
D05	2022_01_25	A	PMMV_HEX	118.24	Manual	DQ	Unknown	Unknown	ddPCR Supermix for Probes (no dUTP)	HEX	13909	1330	12579	50	0.56	0	vitrified_clay	283	0.8269	N	Y	1545	227	0.147
D04	2022_01_25	A	PMMV_HEX	157.93	Manual	DQ	Unknown	Unknown	ddPCR Supermix for Probes (no dUTP)	HEX	15658	1967	13691	50	0.56	0	vitrified_clay	283	0.8269	N	Y	1545	227	0.147
F02	2022_01_27	A	BCoV_HEX	31.98	Manual	DQ	Unknown	Unknown	ddPCR Supermix for Probes (no dUTP)	HEX	17118	459	16659	60	-5.83	0	vitrified_clay	282	0.8298	N	Y	1545	227	0.147
F01	2022_01_27	A	BCoV_HEX	34.59	Manual	DQ	Unknown	Unknown	ddPCR Supermix for Probes (no dUTP)	HEX	16015	464	15551	60	-5.83	0	vitrified_clay	282	0.8298	N	Y	1545	227	0.147
F02	2022_01_27	A	N1_FAM	0.21	Manual	DQ	Unknown	Unknown	ddPCR Supermix for Probes (no dUTP)	FAM	17118	3	17115	60	-5.83	0	vitrified_clay	282	0.8298	N	Y	1545	227	0.147
F01	2022_01_27	A	N1_FAM	0.44	Manual	DQ	Unknown	Unknown	ddPCR Supermix for Probes (no dUTP)	FAM	16015	6	16009	60	-5.83	0	vitrified_clay	282	0.8298	N	Y	1545	227	0.147
F04	2022_01_27	A	N2_FAM	0.2	Manual	DQ	Unknown	Unknown	ddPCR Supermix for Probes (no dUTP)	FAM	17917	3	17914	60	-5.83	0	vitrified_clay	282	0.8298	N	Y	1545	227	0.147
F05	2022_01_27	A	N2_FAM	0.32	Manual	DQ	Unknown	Unknown	ddPCR Supermix for Probes (no dUTP)	FAM	18442	5	18437	60	-5.83	0	vitrified_clay	282	0.8298	N	Y	1545	227	0.147
F04	2022_01_27	A	PMMV_HEX	3949.83	Manual	DQ	Unknown	Unknown	ddPCR Supermix for Probes (no dUTP)	HEX	17917	17293	624	60	-5.83	0	vitrified_clay	282	0.8298	N	Y	1545	227	0.147
F05	2022_01_27	A	PMMV_HEX	6198.25	Manual	DQ	Unknown	Unknown	ddPCR Supermix for Probes (no dUTP)	HEX	18442	18347	95	60	-5.83	0	vitrified_clay	282	0.8298	N	Y	1545	227	0.147
C01	2022_02_01	A	BCoV_HEX	4.47	Manual	DQ	Unknown	Unknown	ddPCR Supermix for Probes (no dUTP)	HEX	16094	61	16033	50	-0.56	0	vitrified_clay	282	0.8298	N	Y	1135	95	0.084
C02	2022_02_01	A	BCoV_HEX	5.42	Manual	DQ	Unknown	Unknown	ddPCR Supermix for Probes (no dUTP)	HEX	16522	76	16446	50	-0.56	0	vitrified_clay	282	0.8298	N	Y	1135	95	0.084
C01	2022_02_01	A	N1_FAM	1.61	Manual	DQ	Unknown	Unknown	ddPCR Supermix for Probes (no dUTP)	FAM	16094	22	16072	50	-0.56	0	vitrified_clay	282	0.8298	N	Y	1135	95	0.084
C02	2022_02_01	A	N1_FAM	1.14	Manual	DQ	Unknown	Unknown	ddPCR Supermix for Probes (no dUTP)	FAM	16522	16	16506	50	-0.56	0	vitrified_clay	282	0.8298	N	Y	1135	95	0.084
C04	2022_02_01	A	N2_FAM	0.95	Manual	DQ	Unknown	Unknown	ddPCR Supermix for Probes (no dUTP)	FAM	17431	14	17417	50	-0.56	0	vitrified_clay	282	0.8298	N	Y	1135	95	0.084
C05	2022_02_01	A	N2_FAM	1.09	Manual	DQ	Unknown	Unknown	ddPCR Supermix for Probes (no dUTP)	FAM	17353	16	17337	50	-0.56	0	vitrified_clay	282	0.8298	N	Y	1135	95	0.084
C04	2022_02_01	A	PMMV_HEX	7064.48	Manual	DQ	Unknown	Unknown	ddPCR Supermix for Probes (no dUTP)	HEX	17431	17388	43	50	-0.56	0	vitrified_clay	282	0.8298	N	Y	1135	95	0.084
C05	2022_02_01	A	PMMV_HEX	7370.6	Manual	DQ	Unknown	Unknown	ddPCR Supermix for Probes (no dUTP)	HEX	17353	17320	33	50	-0.56	0	vitrified_clay	282	0.8298	N	Y	1135	95	0.084
C07	2022_02_03	A	BCoV_HEX	9.42	Manual	DQ	Unknown	Unknown	ddPCR Supermix for Probes (no dUTP)	HEX	16307	130	16177	60	-1.39	0.43	vitrified_clay	285	0.8316	N	N	1135	95	0.084
C08	2022_02_03	A	BCoV_HEX	6.4	Manual	DQ	Unknown	Unknown	ddPCR Supermix for Probes (no dUTP)	HEX	14753	80	14673	60	-1.39	0.43	vitrified_clay	285	0.8316	N	N	1135	95	0.084
C07	2022_02_03	A	N1_FAM	0.43	Manual	DQ	Unknown	Unknown	ddPCR Supermix for Probes (no dUTP)	FAM	16307	6	16301	60	-1.39	0.43	vitrified_clay	285	0.8316	N	N	1135	95	0.084
C08	2022_02_03	A	N1_FAM	0.88	Manual	DQ	Unknown	Unknown	ddPCR Supermix for Probes (no dUTP)	FAM	14753	11	14742	60	-1.39	0.43	vitrified_clay	285	0.8316	N	N	1135	95	0.084
C09	2022_02_03	A	N2_FAM	1.47	Manual	DQ	Unknown	Unknown	ddPCR Supermix for Probes (no dUTP)	FAM	16839	21	16818	60	-1.39	0.43	vitrified_clay	285	0.8316	N	N	1135	95	0.084
C10	2022_02_03	A	N2_FAM	1.46	Manual	DQ	Unknown	Unknown	ddPCR Supermix for Probes (no dUTP)	FAM	17793	22	17771	60	-1.39	0.43	vitrified_clay	285	0.8316	N	N	1135	95	0.084
C09	2022_02_03	A	PMMV_HEX	257.22	Manual	DQ	Unknown	Unknown	ddPCR Supermix for Probes (no dUTP)	HEX	16839	3307	13532	60	-1.39	0.43	vitrified_clay	285	0.8316	N	N	1135	95	0.084
C10	2022_02_03	A	PMMV_HEX	264.54	Manual	DQ	Unknown	Unknown	ddPCR Supermix for Probes (no dUTP)	HEX	17793	3583	14210	60	-1.39	0.43	vitrified_clay	285	0.8316	N	N	1135	95	0.084
C02	2022_02_08	A	BCoV_HEX	15.04	Manual	DQ	Unknown	Unknown	ddPCR Supermix for Probes (no dUTP)	HEX	9607	122	9485	60	-1.94	T	vitrified_clay	285	0.8316	N	N	858	46	0.054
C01	2022_02_08	A	BCoV_HEX	18.38	Manual	DQ	Unknown	Unknown	ddPCR Supermix for Probes (no dUTP)	HEX	9676	150	9526	60	-1.94	T	vitrified_clay	285	0.8316	N	N	858	46	0.054
C02	2022_02_08	A	N1_FAM	0	Manual	DQ	Unknown	Unknown	ddPCR Supermix for Probes (no dUTP)	FAM	9607	0	9607	60	-1.94	T	vitrified_clay	285	0.8316	N	N	858	46	0.054
C01	2022_02_08	A	N1_FAM	0.12	Manual	DQ	Unknown	Unknown	ddPCR Supermix for Probes (no dUTP)	FAM	9676	1	9675	60	-1.94	T	vitrified_clay	285	0.8316	N	N	858	46	0.054
C03	2022_02_08	A	N2_FAM	0	Manual	DQ	Unknown	Unknown	ddPCR Supermix for Probes (no dUTP)	FAM	9539	0	9539	60	-1.94	T	vitrified_clay	285	0.8316	N	N	858	46	0.054
C04	2022_02_08	A	N2_FAM	0	Manual	DQ	Unknown	Unknown	ddPCR Supermix for Probes (no dUTP)	FAM	9501	0	9501	60	-1.94	T	vitrified_clay	285	0.8316	N	N	858	46	0.054
C04	2022_02_08	A	PMMV_HEX	302.48	Manual	DQ	Unknown	Unknown	ddPCR Supermix for Probes (no dUTP)	HEX	9501	2154	7347	60	-1.94	T	vitrified_clay	285	0.8316	N	N	858	46	0.054
C03	2022_02_08	A	PMMV_HEX	341.62	Manual	DQ	Unknown	Unknown	ddPCR Supermix for Probes (no dUTP)	HEX	9539	2404	7135	60	-1.94	T	vitrified_clay	285	0.8316	N	N	858	46	0.054
D07	2022_02_10	A	BCoV_HEX	43.14	Manual	DQ	Unknown	Unknown	ddPCR Supermix for Probes (no dUTP)	HEX	14666	528	14138	60	1.39	0	vitrified_clay	286	0.8322	N	N	858	46	0.054
D06	2022_02_10	A	BCoV_HEX	60.72	Manual	DQ	Unknown	Unknown	ddPCR Supermix for Probes (no dUTP)	HEX	12822	645	12177	60	1.39	0	vitrified_clay	286	0.8322	N	N	858	46	0.054
D06	2022_02_10	A	N1_FAM	0.55	Manual	DQ	Unknown	Unknown	ddPCR Supermix for Probes (no dUTP)	FAM	12822	6	12816	60	1.39	0	vitrified_clay	286	0.8322	N	N	858	46	0.054
D07	2022_02_10	A	N1_FAM	0.8	Manual	DQ	Unknown	Unknown	ddPCR Supermix for Probes (no dUTP)	FAM	14666	10	14656	60	1.39	0	vitrified_clay	286	0.8322	N	N	858	46	0.054
D08	2022_02_10	A	N2_FAM	0.1	Manual	DQ	Unknown	Unknown	ddPCR Supermix for Probes (no dUTP)	FAM	11747	1	11746	60	1.39	0	vitrified_clay	286	0.8322	N	N	858	46	0.054
D09	2022_02_10	A	N2_FAM	0.33	Manual	DQ	Unknown	Unknown	ddPCR Supermix for Probes (no dUTP)	FAM	10774	3	10771	60	1.39	0	vitrified_clay	286	0.8322	N	N	858	46	0.054
D08	2022_02_10	A	PMMV_HEX	3462.64	Manual	DQ	Unknown	Unknown	ddPCR Supermix for Probes (no dUTP)	HEX	11747	11128	619	60	1.39	0	vitrified_clay	286	0.8322	N	N	858	46	0.054
D09	2022_02_10	A	PMMV_HEX	4762.88	Manual	DQ	Unknown	Unknown	ddPCR Supermix for Probes (no dUTP)	HEX	10774	10586	188	60	1.39	0	vitrified_clay	286	0.8322	N	N	858	46	0.054
C02	2022_02_15	A	BCoV_HEX	14	Manual	DQ	Unknown	Unknown	ddPCR Supermix for Probes (no dUTP)	HEX	15890	188	15702	60	-3.89	0	vitrified_clay	286	0.8322	N	N	755	26	0.034
C01	2022_02_15	A	BCoV_HEX	18.54	Manual	DQ	Unknown	Unknown	ddPCR Supermix for Probes (no dUTP)	HEX	15799	247	15552	60	-3.89	0	vitrified_clay	286	0.8322	N	N	755	26	0.034
C01	2022_02_15	A	N1_FAM	0	Manual	DQ	Unknown	Unknown	ddPCR Supermix for Probes (no dUTP)	FAM	15799	0	15799	60	-3.89	0	vitrified_clay	286	0.8322	N	N	755	26	0.034
C02	2022_02_15	A	N1_FAM	0	Manual	DQ	Unknown	Unknown	ddPCR Supermix for Probes (no dUTP)	FAM	15890	0	15890	60	-3.89	0	vitrified_clay	286	0.8322	N	N	755	26	0.034
C03	2022_02_15	A	N2_FAM	0	Manual	DQ	Unknown	Unknown	ddPCR Supermix for Probes (no dUTP)	FAM	16927	0	16927	60	-3.89	0	vitrified_clay	286	0.8322	N	N	755	26	0.034
C04	2022_02_15	A	N2_FAM	0	Manual	DQ	Unknown	Unknown	ddPCR Supermix for Probes (no dUTP)	FAM	15412	0	15412	60	-3.89	0	vitrified_clay	286	0.8322	N	N	755	26	0.034
C04	2022_02_15	A	PMMV_HEX	10529.1	Manual	DQ	Unknown	Unknown	ddPCR Supermix for Probes (no dUTP)	HEX	15412	15410	2	60	-3.89	0	vitrified_clay	286	0.8322	N	N	755	26	0.034
C03	2022_02_15	A	PMMV_HEX	1000000	Manual	DQ	Unknown	Unknown	ddPCR Supermix for Probes (no dUTP)	HEX	16927	16927	0	60	-3.89	0	vitrified_clay	286	0.8322	N	N	755	26	0.034
E06	2022_02_17	A	BCoV_HEX	4.27	Manual	DQ	Unknown	Unknown	ddPCR Supermix for Probes (no dUTP)	HEX	17683	64	17619	40	3.61	0.04	vitrified_clay	286	0.8322	N	Y	755	26	0.034
E07	2022_02_17	A	BCoV_HEX	6.25	Manual	DQ	Unknown	Unknown	ddPCR Supermix for Probes (no dUTP)	HEX	16417	87	16330	40	3.61	0.04	vitrified_clay	286	0.8322	N	Y	755	26	0.034
E06	2022_02_17	A	N1_FAM	0	Manual	DQ	Unknown	Unknown	ddPCR Supermix for Probes (no dUTP)	FAM	17683	0	17683	40	3.61	0.04	vitrified_clay	286	0.8322	N	Y	755	26	0.034
E07	2022_02_17	A	N1_FAM	0	Manual	DQ	Unknown	Unknown	ddPCR Supermix for Probes (no dUTP)	FAM	16417	0	16417	40	3.61	0.04	vitrified_clay	286	0.8322	N	Y	755	26	0.034
E09	2022_02_17	A	N2_FAM	0	Manual	DQ	Unknown	Unknown	ddPCR Supermix for Probes (no dUTP)	FAM	17665	0	17665	40	3.61	0.04	vitrified_clay	286	0.8322	N	Y	755	26	0.034
E10	2022_02_17	A	N2_FAM	0	Manual	DQ	Unknown	Unknown	ddPCR Supermix for Probes (no dUTP)	FAM	17314	0	17314	40	3.61	0.04	vitrified_clay	286	0.8322	N	Y	755	26	0.034
E10	2022_02_17	A	PMMV_HEX	983	Manual	DQ	Unknown	Unknown	ddPCR Supermix for Probes (no dUTP)	HEX	17314	9806	7508	40	3.61	0.04	vitrified_clay	286	0.8322	N	Y	755	26	0.034
E09	2022_02_17	A	PMMV_HEX	1069.53	Manual	DQ	Unknown	Unknown	ddPCR Supermix for Probes (no dUTP)	HEX	17665	10548	7117	40	3.61	0.04	vitrified_clay	286	0.8322	N	Y	755	26	0.034
D01	2022_02_22	A	BCoV_HEX	4.87	Manual	DQ	Unknown	Unknown	ddPCR Supermix for Probes (no dUTP)	HEX	17437	72	17365	40	3.33	0.08	vitrified_clay	286	0.8322	N	Y	659	13	0.02
D02	2022_02_22	A	BCoV_HEX	5.51	Manual	DQ	Unknown	Unknown	ddPCR Supermix for Probes (no dUTP)	HEX	19042	89	18953	40	3.33	0.08	vitrified_clay	286	0.8322	N	Y	659	13	0.02
D01	2022_02_22	A	N1_FAM	0	Manual	DQ	Unknown	Unknown	ddPCR Supermix for Probes (no dUTP)	FAM	17437	0	17437	40	3.33	0.08	vitrified_clay	286	0.8322	N	Y	659	13	0.02
D02	2022_02_22	A	N1_FAM	0	Manual	DQ	Unknown	Unknown	ddPCR Supermix for Probes (no dUTP)	FAM	19042	0	19042	40	3.33	0.08	vitrified_clay	286	0.8322	N	Y	659	13	0.02
D04	2022_02_22	A	N2_FAM	0	Manual	DQ	Unknown	Unknown	ddPCR Supermix for Probes (no dUTP)	FAM	16462	0	16462	40	3.33	0.08	vitrified_clay	286	0.8322	N	Y	659	13	0.02
D05	2022_02_22	A	N2_FAM	0	Manual	DQ	Unknown	Unknown	ddPCR Supermix for Probes (no dUTP)	FAM	17509	0	17509	40	3.33	0.08	vitrified_clay	286	0.8322	N	Y	659	13	0.02
D05	2022_02_22	A	PMMV_HEX	125.38	Manual	DQ	Unknown	Unknown	ddPCR Supermix for Probes (no dUTP)	HEX	17509	1770	15739	40	3.33	0.08	vitrified_clay	286	0.8322	N	Y	659	13	0.02
D04	2022_02_22	A	PMMV_HEX	161.62	Manual	DQ	Unknown	Unknown	ddPCR Supermix for Probes (no dUTP)	HEX	16462	2113	14349	40	3.33	0.08	vitrified_clay	286	0.8322	N	Y	659	13	0.02
D01	2022_02_24	A	BCoV_HEX	16.04	Manual	DQ	Unknown	Unknown	ddPCR Supermix for Probes (no dUTP)	HEX	17061	231	16830	60	13.06	0.28	vitrified_clay	286	0.8322	N	Y	659	13	0.02
D02	2022_02_24	A	BCoV_HEX	26.31	Manual	DQ	Unknown	Unknown	ddPCR Supermix for Probes (no dUTP)	HEX	18537	410	18127	60	13.06	0.28	vitrified_clay	286	0.8322	N	Y	659	13	0.02
D01	2022_02_24	A	N1_FAM	0	Manual	DQ	Unknown	Unknown	ddPCR Supermix for Probes (no dUTP)	FAM	17061	0	17061	60	13.06	0.28	vitrified_clay	286	0.8322	N	Y	659	13	0.02
D02	2022_02_24	A	N1_FAM	0	Manual	DQ	Unknown	Unknown	ddPCR Supermix for Probes (no dUTP)	FAM	18537	0	18537	60	13.06	0.28	vitrified_clay	286	0.8322	N	Y	659	13	0.02
D03	2022_02_24	A	N2_FAM	0	Manual	DQ	Unknown	Unknown	ddPCR Supermix for Probes (no dUTP)	FAM	18449	0	18449	60	13.06	0.28	vitrified_clay	286	0.8322	N	Y	659	13	0.02
D04	2022_02_24	A	N2_FAM	0	Manual	DQ	Unknown	Unknown	ddPCR Supermix for Probes (no dUTP)	FAM	17234	0	17234	60	13.06	0.28	vitrified_clay	286	0.8322	N	Y	659	13	0.02
D04	2022_02_24	A	PMMV_HEX	330.06	Manual	DQ	Unknown	Unknown	ddPCR Supermix for Probes (no dUTP)	HEX	17234	4216	13018	60	13.06	0.28	vitrified_clay	286	0.8322	N	Y	659	13	0.02
D03	2022_02_24	A	PMMV_HEX	387.03	Manual	DQ	Unknown	Unknown	ddPCR Supermix for Probes (no dUTP)	HEX	18449	5172	13277	60	13.06	0.28	vitrified_clay	286	0.8322	N	Y	659	13	0.02
C02	2022_03_01	A	BCoV_HEX	6.93	Manual	DQ	Unknown	Unknown	ddPCR Supermix for Probes (no dUTP)	HEX	19231	113	19118	50	4.44	0	vitrified_clay	286	0.8322	N	Y	655	12	0.018
C01	2022_03_01	A	BCoV_HEX	9.93	Manual	DQ	Unknown	Unknown	ddPCR Supermix for Probes (no dUTP)	HEX	19154	161	18993	50	4.44	0	vitrified_clay	286	0.8322	N	Y	655	12	0.018
C01	2022_03_01	A	N1_FAM	0	Manual	DQ	Unknown	Unknown	ddPCR Supermix for Probes (no dUTP)	FAM	19154	0	19154	50	4.44	0	vitrified_clay	286	0.8322	N	Y	655	12	0.018
C02	2022_03_01	A	N1_FAM	0	Manual	DQ	Unknown	Unknown	ddPCR Supermix for Probes (no dUTP)	FAM	19231	0	19231	50	4.44	0	vitrified_clay	286	0.8322	N	Y	655	12	0.018
C03	2022_03_01	A	N2_FAM	0	Manual	DQ	Unknown	Unknown	ddPCR Supermix for Probes (no dUTP)	FAM	18745	0	18745	50	4.44	0	vitrified_clay	286	0.8322	N	Y	655	12	0.018
C04	2022_03_01	A	N2_FAM	0	Manual	DQ	Unknown	Unknown	ddPCR Supermix for Probes (no dUTP)	FAM	18194	0	18194	50	4.44	0	vitrified_clay	286	0.8322	N	Y	655	12	0.018
C04	2022_03_01	A	PMMV_HEX	2430.09	Manual	DQ	Unknown	Unknown	ddPCR Supermix for Probes (no dUTP)	HEX	18194	15888	2306	50	4.44	0	vitrified_clay	286	0.8322	N	Y	655	12	0.018
C03	2022_03_01	A	PMMV_HEX	3122.42	Manual	DQ	Unknown	Unknown	ddPCR Supermix for Probes (no dUTP)	HEX	18745	17426	1319	50	4.44	0	vitrified_clay	286	0.8322	N	Y	655	12	0.018
D05	2022_03_03	A	BCoV_HEX	1.35	Manual	DQ	Unknown	Unknown	ddPCR Supermix for Probes (no dUTP)	HEX	17457	20	17437	30	7.22	T	vitrified_clay	284	0.831	N	Y	655	12	0.018
D06	2022_03_03	A	BCoV_HEX	1.76	Manual	DQ	Unknown	Unknown	ddPCR Supermix for Probes (no dUTP)	HEX	17436	26	17410	30	7.22	T	vitrified_clay	284	0.831	N	Y	655	12	0.018
D05	2022_03_03	A	N1_FAM	0	Manual	DQ	Unknown	Unknown	ddPCR Supermix for Probes (no dUTP)	FAM	17457	0	17457	30	7.22	T	vitrified_clay	284	0.831	N	Y	655	12	0.018
D06	2022_03_03	A	N1_FAM	0	Manual	DQ	Unknown	Unknown	ddPCR Supermix for Probes (no dUTP)	FAM	17436	0	17436	30	7.22	T	vitrified_clay	284	0.831	N	Y	655	12	0.018
D07	2022_03_03	A	N2_FAM	0	Manual	DQ	Unknown	Unknown	ddPCR Supermix for Probes (no dUTP)	FAM	18364	0	18364	30	7.22	T	vitrified_clay	284	0.831	N	Y	655	12	0.018
D08	2022_03_03	A	N2_FAM	0	Manual	DQ	Unknown	Unknown	ddPCR Supermix for Probes (no dUTP)	FAM	18357	0	18357	30	7.22	T	vitrified_clay	284	0.831	N	Y	655	12	0.018
D08	2022_03_03	A	PMMV_HEX	599.28	Manual	DQ	Unknown	Unknown	ddPCR Supermix for Probes (no dUTP)	HEX	18357	7327	11030	30	7.22	T	vitrified_clay	284	0.831	N	Y	655	12	0.018
D07	2022_03_03	A	PMMV_HEX	806.02	Manual	DQ	Unknown	Unknown	ddPCR Supermix for Probes (no dUTP)	HEX	18364	9108	9256	30	7.22	T	vitrified_clay	284	0.831	N	Y	655	12	0.018
C02	2022_03_15	A	BCoV_HEX	3.04	Manual	DQ	Unknown	Unknown	ddPCR Supermix for Probes (no dUTP)	HEX	17053	44	17009	50	5	0	vitrified_clay	284	0.831	N	Y	231	0	0
C01	2022_03_15	A	BCoV_HEX	4.28	Manual	DQ	Unknown	Unknown	ddPCR Supermix for Probes (no dUTP)	HEX	18707	68	18639	50	5	0	vitrified_clay	284	0.831	N	Y	231	0	0
C01	2022_03_15	A	N1_FAM	0	Manual	DQ	Unknown	Unknown	ddPCR Supermix for Probes (no dUTP)	FAM	18707	0	18707	50	5	0	vitrified_clay	284	0.831	N	Y	231	0	0
C02	2022_03_15	A	N1_FAM	0	Manual	DQ	Unknown	Unknown	ddPCR Supermix for Probes (no dUTP)	FAM	17053	0	17053	50	5	0	vitrified_clay	284	0.831	N	Y	231	0	0
C03	2022_03_15	A	N2_FAM	0	Manual	DQ	Unknown	Unknown	ddPCR Supermix for Probes (no dUTP)	FAM	18902	0	18902	50	5	0	vitrified_clay	284	0.831	N	Y	231	0	0
C04	2022_03_15	A	N2_FAM	0	Manual	DQ	Unknown	Unknown	ddPCR Supermix for Probes (no dUTP)	FAM	16214	0	16214	50	5	0	vitrified_clay	284	0.831	N	Y	231	0	0
C04	2022_03_15	A	PMMV_HEX	1827.77	Manual	DQ	Unknown	Unknown	ddPCR Supermix for Probes (no dUTP)	HEX	16214	12785	3429	50	5	0	vitrified_clay	284	0.831	N	Y	231	0	0
C03	2022_03_15	A	PMMV_HEX	2176.9	Manual	DQ	Unknown	Unknown	ddPCR Supermix for Probes (no dUTP)	HEX	18902	15931	2971	50	5	0	vitrified_clay	284	0.831	N	Y	231	0	0
D04	2022_03_17	A	BCoV_HEX	26.55	Manual	DQ	Unknown	Unknown	ddPCR Supermix for Probes (no dUTP)	HEX	19987	446	19541	50	7.5	0.15	vitrified_clay	283	0.8304	N	Y	231	0	0
D05	2022_03_17	A	BCoV_HEX	27.4	Manual	DQ	Unknown	Unknown	ddPCR Supermix for Probes (no dUTP)	HEX	17984	414	17570	50	7.5	0.15	vitrified_clay	283	0.8304	N	Y	231	0	0
D04	2022_03_17	A	N1_FAM	0	Manual	DQ	Unknown	Unknown	ddPCR Supermix for Probes (no dUTP)	FAM	19987	0	19987	50	7.5	0.15	vitrified_clay	283	0.8304	N	Y	231	0	0
D05	2022_03_17	A	N1_FAM	0	Manual	DQ	Unknown	Unknown	ddPCR Supermix for Probes (no dUTP)	FAM	17984	0	17984	50	7.5	0.15	vitrified_clay	283	0.8304	N	Y	231	0	0
D06	2022_03_17	A	N2_FAM	0	Manual	DQ	Unknown	Unknown	ddPCR Supermix for Probes (no dUTP)	FAM	18426	0	18426	50	7.5	0.15	vitrified_clay	283	0.8304	N	Y	231	0	0
D07	2022_03_17	A	N2_FAM	0	Manual	DQ	Unknown	Unknown	ddPCR Supermix for Probes (no dUTP)	FAM	19831	0	19831	50	7.5	0.15	vitrified_clay	283	0.8304	N	Y	231	0	0
D06	2022_03_17	A	PMMV_HEX	881.79	Manual	DQ	Unknown	Unknown	ddPCR Supermix for Probes (no dUTP)	HEX	18426	9718	8708	50	7.5	0.15	vitrified_clay	283	0.8304	N	Y	231	0	0
D07	2022_03_17	A	PMMV_HEX	976.92	Manual	DQ	Unknown	Unknown	ddPCR Supermix for Probes (no dUTP)	HEX	19831	11187	8644	50	7.5	0.15	vitrified_clay	283	0.8304	N	Y	231	0	0
C08	2022_03_22	A	BCoV_HEX	4.28	Manual	DQ	Unknown	Unknown	ddPCR Supermix for Probes (no dUTP)	HEX	20125	73	20052	40	8.89	0	vitrified_clay	283	0.8304	N	Y	283	5	0.018
C09	2022_03_22	A	BCoV_HEX	4.51	Manual	DQ	Unknown	Unknown	ddPCR Supermix for Probes (no dUTP)	HEX	16466	63	16403	40	8.89	0	vitrified_clay	283	0.8304	N	Y	283	5	0.018
C08	2022_03_22	A	N1_FAM	0	Manual	DQ	Unknown	Unknown	ddPCR Supermix for Probes (no dUTP)	FAM	20125	0	20125	40	8.89	0	vitrified_clay	283	0.8304	N	Y	283	5	0.018
C09	2022_03_22	A	N1_FAM	0	Manual	DQ	Unknown	Unknown	ddPCR Supermix for Probes (no dUTP)	FAM	16466	0	16466	40	8.89	0	vitrified_clay	283	0.8304	N	Y	283	5	0.018
C10	2022_03_22	A	N2_FAM	0	Manual	DQ	Unknown	Unknown	ddPCR Supermix for Probes (no dUTP)	FAM	20116	0	20116	40	8.89	0	vitrified_clay	283	0.8304	N	Y	283	5	0.018
C11	2022_03_22	A	N2_FAM	0	Manual	DQ	Unknown	Unknown	ddPCR Supermix for Probes (no dUTP)	FAM	16469	0	16469	40	8.89	0	vitrified_clay	283	0.8304	N	Y	283	5	0.018
C10	2022_03_22	A	PMMV_HEX	1345.66	Manual	DQ	Unknown	Unknown	ddPCR Supermix for Probes (no dUTP)	HEX	20116	13707	6409	40	8.89	0	vitrified_clay	283	0.8304	N	Y	283	5	0.018
C11	2022_03_22	A	PMMV_HEX	1304.91	Manual	DQ	Unknown	Unknown	ddPCR Supermix for Probes (no dUTP)	HEX	16469	11037	5432	40	8.89	0	vitrified_clay	283	0.8304	N	Y	283	5	0.018
D01	2022_03_24	A	BCoV_HEX	5.59	Manual	DQ	Unknown	Unknown	ddPCR Supermix for Probes (no dUTP)	HEX	20038	95	19943	60	10.83	2.97	vitrified_clay	283	0.8304	N	Y	283	5	0.018
D02	2022_03_24	A	BCoV_HEX	3.91	Manual	DQ	Unknown	Unknown	ddPCR Supermix for Probes (no dUTP)	HEX	18087	60	18027	60	10.83	2.97	vitrified_clay	283	0.8304	N	Y	283	5	0.018
D01	2022_03_24	A	N1_FAM	0	Manual	DQ	Unknown	Unknown	ddPCR Supermix for Probes (no dUTP)	FAM	20038	0	20038	60	10.83	2.97	vitrified_clay	283	0.8304	N	Y	283	5	0.018
D02	2022_03_24	A	N1_FAM	0	Manual	DQ	Unknown	Unknown	ddPCR Supermix for Probes (no dUTP)	FAM	18087	0	18087	60	10.83	2.97	vitrified_clay	283	0.8304	N	Y	283	5	0.018
D03	2022_03_24	A	N2_FAM	0	Manual	DQ	Unknown	Unknown	ddPCR Supermix for Probes (no dUTP)	FAM	20356	0	20356	60	10.83	2.97	vitrified_clay	283	0.8304	N	Y	283	5	0.018
D04	2022_03_24	A	N2_FAM	0	Manual	DQ	Unknown	Unknown	ddPCR Supermix for Probes (no dUTP)	FAM	18785	0	18785	60	10.83	2.97	vitrified_clay	283	0.8304	N	Y	283	5	0.018
D03	2022_03_24	A	PMMV_HEX	912.53	Manual	DQ	Unknown	Unknown	ddPCR Supermix for Probes (no dUTP)	HEX	20356	10984	9372	60	10.83	2.97	vitrified_clay	283	0.8304	N	Y	283	5	0.018
D04	2022_03_24	A	PMMV_HEX	957.83	Manual	DQ	Unknown	Unknown	ddPCR Supermix for Probes (no dUTP)	HEX	18785	10463	8322	60	10.83	2.97	vitrified_clay	283	0.8304	N	Y	283	5	0.018
C07	2022_03_29	A	BCoV_HEX	4.45	Manual	DQ	Unknown	Unknown	ddPCR Supermix for Probes (no dUTP)	HEX	15899	60	15839	60	2.5	0	vitrified_clay	283	0.8304	N	Y	241	2	0.008
C08	2022_03_29	A	BCoV_HEX	4.52	Manual	DQ	Unknown	Unknown	ddPCR Supermix for Probes (no dUTP)	HEX	17460	67	17393	60	2.5	0	vitrified_clay	283	0.8304	N	Y	241	2	0.008
C07	2022_03_29	A	N1_FAM	0	Manual	DQ	Unknown	Unknown	ddPCR Supermix for Probes (no dUTP)	FAM	15899	0	15899	60	2.5	0	vitrified_clay	283	0.8304	N	Y	241	2	0.008
C08	2022_03_29	A	N1_FAM	0	Manual	DQ	Unknown	Unknown	ddPCR Supermix for Probes (no dUTP)	FAM	17460	0	17460	60	2.5	0	vitrified_clay	283	0.8304	N	Y	241	2	0.008
C09	2022_03_29	A	N2_FAM	0	Manual	DQ	Unknown	Unknown	ddPCR Supermix for Probes (no dUTP)	FAM	18178	0	18178	60	2.5	0	vitrified_clay	283	0.8304	N	Y	241	2	0.008
C10	2022_03_29	A	N2_FAM	0	Manual	DQ	Unknown	Unknown	ddPCR Supermix for Probes (no dUTP)	FAM	19026	0	19026	60	2.5	0	vitrified_clay	283	0.8304	N	Y	241	2	0.008
C09	2022_03_29	A	PMMV_HEX	283.45	Manual	DQ	Unknown	Unknown	ddPCR Supermix for Probes (no dUTP)	HEX	18178	3892	14286	60	2.5	0	vitrified_clay	283	0.8304	N	Y	241	2	0.008
C10	2022_03_29	A	PMMV_HEX	252.35	Manual	DQ	Unknown	Unknown	ddPCR Supermix for Probes (no dUTP)	HEX	19026	3673	15353	60	2.5	0	vitrified_clay	283	0.8304	N	Y	241	2	0.008
D02	2022_03_31	A	BCoV_HEX	2.51	Manual	DQ	Unknown	Unknown	ddPCR Supermix for Probes (no dUTP)	HEX	16907	36	16871	60	7.78	0.43	vitrified_clay	280	0.8286	N	Y	241	2	0.008
D03	2022_03_31	A	BCoV_HEX	2.85	Manual	DQ	Unknown	Unknown	ddPCR Supermix for Probes (no dUTP)	HEX	19402	47	19355	60	7.78	0.43	vitrified_clay	280	0.8286	N	Y	241	2	0.008
D02	2022_03_31	A	N1_FAM	0	Manual	DQ	Unknown	Unknown	ddPCR Supermix for Probes (no dUTP)	FAM	16907	0	16907	60	7.78	0.43	vitrified_clay	280	0.8286	N	Y	241	2	0.008
D03	2022_03_31	A	N1_FAM	0	Manual	DQ	Unknown	Unknown	ddPCR Supermix for Probes (no dUTP)	FAM	19402	0	19402	60	7.78	0.43	vitrified_clay	280	0.8286	N	Y	241	2	0.008
D04	2022_03_31	A	N2_FAM	0	Manual	DQ	Unknown	Unknown	ddPCR Supermix for Probes (no dUTP)	FAM	16372	0	16372	60	7.78	0.43	vitrified_clay	280	0.8286	N	Y	241	2	0.008
D05	2022_03_31	A	N2_FAM	0	Manual	DQ	Unknown	Unknown	ddPCR Supermix for Probes (no dUTP)	FAM	15929	0	15929	60	7.78	0.43	vitrified_clay	280	0.8286	N	Y	241	2	0.008
D04	2022_03_31	A	PMMV_HEX	481.41	Manual	DQ	Unknown	Unknown	ddPCR Supermix for Probes (no dUTP)	HEX	16372	5498	10874	60	7.78	0.43	vitrified_clay	280	0.8286	N	Y	241	2	0.008
D05	2022_03_31	A	PMMV_HEX	460.66	Manual	DQ	Unknown	Unknown	ddPCR Supermix for Probes (no dUTP)	HEX	15929	5161	10768	60	7.78	0.43	vitrified_clay	280	0.8286	N	Y	241	2	0.008
C02	2022_04_05	A	BCoV_HEX	34.19	Manual	DQ	Unknown	Unknown	ddPCR Supermix for Probes (no dUTP)	HEX	18401	527	17874	60	6.39	0	vitrified_clay	280	0.8286	N	Y	256	13	0.051
C01	2022_04_05	A	BCoV_HEX	39.16	Manual	DQ	Unknown	Unknown	ddPCR Supermix for Probes (no dUTP)	HEX	18970	621	18349	60	6.39	0	vitrified_clay	280	0.8286	N	Y	256	13	0.051
C01	2022_04_05	A	N1_FAM	0	Manual	DQ	Unknown	Unknown	ddPCR Supermix for Probes (no dUTP)	FAM	18970	0	18970	60	6.39	0	vitrified_clay	280	0.8286	N	Y	256	13	0.051
C02	2022_04_05	A	N1_FAM	0	Manual	DQ	Unknown	Unknown	ddPCR Supermix for Probes (no dUTP)	FAM	18401	0	18401	60	6.39	0	vitrified_clay	280	0.8286	N	Y	256	13	0.051
C03	2022_04_05	A	N2_FAM	0	Manual	DQ	Unknown	Unknown	ddPCR Supermix for Probes (no dUTP)	FAM	20159	0	20159	60	6.39	0	vitrified_clay	280	0.8286	N	Y	256	13	0.051
C04	2022_04_05	A	N2_FAM	0	Manual	DQ	Unknown	Unknown	ddPCR Supermix for Probes (no dUTP)	FAM	19155	0	19155	60	6.39	0	vitrified_clay	280	0.8286	N	Y	256	13	0.051
C04	2022_04_05	A	PMMV_HEX	134.89	Manual	DQ	Unknown	Unknown	ddPCR Supermix for Probes (no dUTP)	HEX	19155	2075	17080	60	6.39	0	vitrified_clay	280	0.8286	N	Y	256	13	0.051
C03	2022_04_05	A	PMMV_HEX	171.33	Manual	DQ	Unknown	Unknown	ddPCR Supermix for Probes (no dUTP)	HEX	20159	2732	17427	60	6.39	0	vitrified_clay	280	0.8286	N	Y	256	13	0.051
D01	2022_04_07	A	BCoV_HEX	2.34	Manual	DQ	Unknown	Unknown	ddPCR Supermix for Probes (no dUTP)	HEX	17583	35	17548	60	15.56	0.3	vitrified_clay	280	0.8286	N	Y	256	13	0.051
D02	2022_04_07	A	BCoV_HEX	3.45	Manual	DQ	Unknown	Unknown	ddPCR Supermix for Probes (no dUTP)	HEX	16394	48	16346	60	15.56	0.3	vitrified_clay	280	0.8286	N	Y	256	13	0.051
D01	2022_04_07	A	N1_FAM	0	Manual	DQ	Unknown	Unknown	ddPCR Supermix for Probes (no dUTP)	FAM	17583	0	17583	60	15.56	0.3	vitrified_clay	280	0.8286	N	Y	256	13	0.051
D02	2022_04_07	A	N1_FAM	0	Manual	DQ	Unknown	Unknown	ddPCR Supermix for Probes (no dUTP)	FAM	16394	0	16394	60	15.56	0.3	vitrified_clay	280	0.8286	N	Y	256	13	0.051
D03	2022_04_07	A	N2_FAM	0	Manual	DQ	Unknown	Unknown	ddPCR Supermix for Probes (no dUTP)	FAM	16348	0	16348	60	15.56	0.3	vitrified_clay	280	0.8286	N	Y	256	13	0.051
D04	2022_04_07	A	N2_FAM	0	Manual	DQ	Unknown	Unknown	ddPCR Supermix for Probes (no dUTP)	FAM	17531	0	17531	60	15.56	0.3	vitrified_clay	280	0.8286	N	Y	256	13	0.051
D03	2022_04_07	A	PMMV_HEX	181.49	Manual	DQ	Unknown	Unknown	ddPCR Supermix for Probes (no dUTP)	HEX	16348	2337	14011	60	15.56	0.3	vitrified_clay	280	0.8286	N	Y	256	13	0.051
D04	2022_04_07	A	PMMV_HEX	249.24	Manual	DQ	Unknown	Unknown	ddPCR Supermix for Probes (no dUTP)	HEX	17531	3347	14184	60	15.56	0.3	vitrified_clay	280	0.8286	N	Y	256	13	0.051
C08	2022_04_12	A	BCoV_HEX	6.95	Manual	DQ	Unknown	Unknown	ddPCR Supermix for Probes (no dUTP)	HEX	20037	118	19919	60	10.28	T	vitrified_clay	280	0.8286	N	Y	436	28	0.064
C09	2022_04_12	A	BCoV_HEX	21.51	Manual	DQ	Unknown	Unknown	ddPCR Supermix for Probes (no dUTP)	HEX	18547	336	18211	60	10.28	T	vitrified_clay	280	0.8286	N	Y	436	28	0.064
C08	2022_04_12	A	N1_FAM	0	Manual	DQ	Unknown	Unknown	ddPCR Supermix for Probes (no dUTP)	FAM	20037	0	20037	60	10.28	T	vitrified_clay	280	0.8286	N	Y	436	28	0.064
C09	2022_04_12	A	N1_FAM	0	Manual	DQ	Unknown	Unknown	ddPCR Supermix for Probes (no dUTP)	FAM	18547	0	18547	60	10.28	T	vitrified_clay	280	0.8286	N	Y	436	28	0.064
C10	2022_04_12	A	N2_FAM	0	Manual	DQ	Unknown	Unknown	ddPCR Supermix for Probes (no dUTP)	FAM	18471	0	18471	60	10.28	T	vitrified_clay	280	0.8286	N	Y	436	28	0.064
C11	2022_04_12	A	N2_FAM	0	Manual	DQ	Unknown	Unknown	ddPCR Supermix for Probes (no dUTP)	FAM	19180	0	19180	60	10.28	T	vitrified_clay	280	0.8286	N	Y	436	28	0.064
C11	2022_04_12	A	PMMV_HEX	55.06	Manual	DQ	Unknown	Unknown	ddPCR Supermix for Probes (no dUTP)	HEX	19180	877	18303	60	10.28	T	vitrified_clay	280	0.8286	N	Y	436	28	0.064
C10	2022_04_12	A	PMMV_HEX	68.18	Manual	DQ	Unknown	Unknown	ddPCR Supermix for Probes (no dUTP)	HEX	18471	1040	17431	60	10.28	T	vitrified_clay	280	0.8286	N	Y	436	28	0.064
D02	2022_04_14	A	BCoV_HEX	49.03	Manual	DQ	Unknown	Unknown	ddPCR Supermix for Probes (no dUTP)	HEX	29424	1201	28223	50	14.72	0	vitrified_clay	280	0.8286	N	Y	436	28	0.064
D01	2022_04_14	A	BCoV_HEX	90.49	Manual	DQ	Unknown	Unknown	ddPCR Supermix for Probes (no dUTP)	HEX	5795	429	5366	50	14.72	0	vitrified_clay	280	0.8286	N	Y	436	28	0.064
D01	2022_04_14	A	N1_FAM	0	Manual	DQ	Unknown	Unknown	ddPCR Supermix for Probes (no dUTP)	FAM	5795	0	5795	50	14.72	0	vitrified_clay	280	0.8286	N	Y	436	28	0.064
D02	2022_04_14	A	N1_FAM	0	Manual	DQ	Unknown	Unknown	ddPCR Supermix for Probes (no dUTP)	FAM	29424	0	29424	50	14.72	0	vitrified_clay	280	0.8286	N	Y	436	28	0.064
D03	2022_04_14	A	N2_FAM	0	Manual	DQ	Unknown	Unknown	ddPCR Supermix for Probes (no dUTP)	FAM	18672	0	18672	50	14.72	0	vitrified_clay	280	0.8286	N	Y	436	28	0.064
D04	2022_04_14	A	N2_FAM	0	Manual	DQ	Unknown	Unknown	ddPCR Supermix for Probes (no dUTP)	FAM	21599	0	21599	50	14.72	0	vitrified_clay	280	0.8286	N	Y	436	28	0.064
D04	2022_04_14	A	PMMV_HEX	77.97	Manual	DQ	Unknown	Unknown	ddPCR Supermix for Probes (no dUTP)	HEX	21599	1385	20214	50	14.72	0	vitrified_clay	280	0.8286	N	Y	436	28	0.064
D03	2022_04_14	A	PMMV_HEX	4190.47	Manual	DQ	Unknown	Unknown	ddPCR Supermix for Probes (no dUTP)	HEX	18672	18142	530	50	14.72	0	vitrified_clay	280	0.8286	N	Y	436	28	0.064
C02	2022_04_19	A	BCoV_HEX	10.02	Manual	DQ	Unknown	Unknown	ddPCR Supermix for Probes (no dUTP)	HEX	18976	161	18815	40	5	0.5	vitrified_clay	280	0.8286	N	Y	307	19	0.062
M09	2022_04_19	A	BCoV_HEX	10.42		DQ	Unknown	Unknown	ddPCR Supermix for Probes (no dUTP)	HEX	38326	338	37988	40	5	0.5	vitrified_clay	280	0.8286	N	Y	307	19	0.062
C01	2022_04_19	A	BCoV_HEX	10.81	Manual	DQ	Unknown	Unknown	ddPCR Supermix for Probes (no dUTP)	HEX	19350	177	19173	40	5	0.5	vitrified_clay	280	0.8286	N	Y	307	19	0.062
M09	2022_04_19	A	N1_FAM	0		DQ	Unknown	Unknown	ddPCR Supermix for Probes (no dUTP)	FAM	38326	0	38326	40	5	0.5	vitrified_clay	280	0.8286	N	Y	307	19	0.062
C01	2022_04_19	A	N1_FAM	0	Manual	DQ	Unknown	Unknown	ddPCR Supermix for Probes (no dUTP)	FAM	19350	0	19350	40	5	0.5	vitrified_clay	280	0.8286	N	Y	307	19	0.062
C02	2022_04_19	A	N1_FAM	0	Manual	DQ	Unknown	Unknown	ddPCR Supermix for Probes (no dUTP)	FAM	18976	0	18976	40	5	0.5	vitrified_clay	280	0.8286	N	Y	307	19	0.062
M10	2022_04_19	A	N2_FAM	0		DQ	Unknown	Unknown	ddPCR Supermix for Probes (no dUTP)	FAM	36181	0	36181	40	5	0.5	vitrified_clay	280	0.8286	N	Y	307	19	0.062
C03	2022_04_19	A	N2_FAM	0	Manual	DQ	Unknown	Unknown	ddPCR Supermix for Probes (no dUTP)	FAM	18249	0	18249	40	5	0.5	vitrified_clay	280	0.8286	N	Y	307	19	0.062
C04	2022_04_19	A	N2_FAM	0	Manual	DQ	Unknown	Unknown	ddPCR Supermix for Probes (no dUTP)	FAM	17932	0	17932	40	5	0.5	vitrified_clay	280	0.8286	N	Y	307	19	0.062
C03	2022_04_19	A	PMMV_HEX	7466.04	Manual	DQ	Unknown	Unknown	ddPCR Supermix for Probes (no dUTP)	HEX	18249	18217	32	40	5	0.5	vitrified_clay	280	0.8286	N	Y	307	19	0.062
M10	2022_04_19	A	PMMV_HEX	8271.24		DQ	Unknown	Unknown	ddPCR Supermix for Probes (no dUTP)	HEX	36181	36149	32	40	5	0.5	vitrified_clay	280	0.8286	N	Y	307	19	0.062
C04	2022_04_19	A	PMMV_HEX	1000000	Manual	DQ	Unknown	Unknown	ddPCR Supermix for Probes (no dUTP)	HEX	17932	17932	0	40	5	0.5	vitrified_clay	280	0.8286	N	Y	307	19	0.062
D02	2022_04_21	A	BCoV_HEX	4.08	Manual	DQ	Unknown	Unknown	ddPCR Supermix for Probes (no dUTP)	HEX	19072	66	19006	60	5.83	0	vitrified_clay	280	0.8286	N	Y	307	19	0.062
M13	2022_04_21	A	BCoV_HEX	4.71		DQ	Unknown	Unknown	ddPCR Supermix for Probes (no dUTP)	HEX	37304	149	37155	60	5.83	0	vitrified_clay	280	0.8286	N	Y	307	19	0.062
D01	2022_04_21	A	BCoV_HEX	5.37	Manual	DQ	Unknown	Unknown	ddPCR Supermix for Probes (no dUTP)	HEX	18232	83	18149	60	5.83	0	vitrified_clay	280	0.8286	N	Y	307	19	0.062
D01	2022_04_21	A	N1_FAM	0	Manual	DQ	Unknown	Unknown	ddPCR Supermix for Probes (no dUTP)	FAM	18232	0	18232	60	5.83	0	vitrified_clay	280	0.8286	N	Y	307	19	0.062
M13	2022_04_21	A	N1_FAM	0.06		DQ	Unknown	Unknown	ddPCR Supermix for Probes (no dUTP)	FAM	37304	2	37302	60	5.83	0	vitrified_clay	280	0.8286	N	Y	307	19	0.062
D02	2022_04_21	A	N1_FAM	0.12	Manual	DQ	Unknown	Unknown	ddPCR Supermix for Probes (no dUTP)	FAM	19072	2	19070	60	5.83	0	vitrified_clay	280	0.8286	N	Y	307	19	0.062
D04	2022_04_21	A	N2_FAM	0.13	Manual	DQ	Unknown	Unknown	ddPCR Supermix for Probes (no dUTP)	FAM	18648	2	18646	60	5.83	0	vitrified_clay	280	0.8286	N	Y	307	19	0.062
M14	2022_04_21	A	N2_FAM	0.22		DQ	Unknown	Unknown	ddPCR Supermix for Probes (no dUTP)	FAM	37283	7	37276	60	5.83	0	vitrified_clay	280	0.8286	N	Y	307	19	0.062
D03	2022_04_21	A	N2_FAM	0.32	Manual	DQ	Unknown	Unknown	ddPCR Supermix for Probes (no dUTP)	FAM	18635	5	18630	60	5.83	0	vitrified_clay	280	0.8286	N	Y	307	19	0.062
D04	2022_04_21	A	PMMV_HEX	395.76	Manual	DQ	Unknown	Unknown	ddPCR Supermix for Probes (no dUTP)	HEX	18648	5327	13321	60	5.83	0	vitrified_clay	280	0.8286	N	Y	307	19	0.062
M14	2022_04_21	A	PMMV_HEX	399.64		DQ	Unknown	Unknown	ddPCR Supermix for Probes (no dUTP)	HEX	37283	10738	26545	60	5.83	0	vitrified_clay	280	0.8286	N	Y	307	19	0.062
D03	2022_04_21	A	PMMV_HEX	403.54	Manual	DQ	Unknown	Unknown	ddPCR Supermix for Probes (no dUTP)	HEX	18635	5411	13224	60	5.83	0	vitrified_clay	280	0.8286	N	Y	307	19	0.062
C01	2022_04_26	A	BCoV_HEX	6.64	Manual	DQ	Unknown	Unknown	ddPCR Supermix for Probes (no dUTP)	HEX	17421	98	17323	30	15.83	0	vitrified_clay	292	0.8185	N	Y	260	21	0.081
M09	2022_04_26	A	BCoV_HEX	7.51		DQ	Unknown	Unknown	ddPCR Supermix for Probes (no dUTP)	HEX	39290	250	39040	30	15.83	0	vitrified_clay	292	0.8185	N	Y	260	21	0.081
C02	2022_04_26	A	BCoV_HEX	8.21	Manual	DQ	Unknown	Unknown	ddPCR Supermix for Probes (no dUTP)	HEX	21869	152	21717	30	15.83	0	vitrified_clay	292	0.8185	N	Y	260	21	0.081
M09	2022_04_26	A	N1_FAM	0		DQ	Unknown	Unknown	ddPCR Supermix for Probes (no dUTP)	FAM	39290	0	39290	30	15.83	0	vitrified_clay	292	0.8185	N	Y	260	21	0.081
C01	2022_04_26	A	N1_FAM	0	Manual	DQ	Unknown	Unknown	ddPCR Supermix for Probes (no dUTP)	FAM	17421	0	17421	30	15.83	0	vitrified_clay	292	0.8185	N	Y	260	21	0.081
C02	2022_04_26	A	N1_FAM	0	Manual	DQ	Unknown	Unknown	ddPCR Supermix for Probes (no dUTP)	FAM	21869	0	21869	30	15.83	0	vitrified_clay	292	0.8185	N	Y	260	21	0.081
M10	2022_04_26	A	N2_FAM	0		DQ	Unknown	Unknown	ddPCR Supermix for Probes (no dUTP)	FAM	39445	0	39445	30	15.83	0	vitrified_clay	292	0.8185	N	Y	260	21	0.081
C03	2022_04_26	A	N2_FAM	0	Manual	DQ	Unknown	Unknown	ddPCR Supermix for Probes (no dUTP)	FAM	20469	0	20469	30	15.83	0	vitrified_clay	292	0.8185	N	Y	260	21	0.081
C04	2022_04_26	A	N2_FAM	0	Manual	DQ	Unknown	Unknown	ddPCR Supermix for Probes (no dUTP)	FAM	18976	0	18976	30	15.83	0	vitrified_clay	292	0.8185	N	Y	260	21	0.081
C04	2022_04_26	A	PMMV_HEX	2577.43	Manual	DQ	Unknown	Unknown	ddPCR Supermix for Probes (no dUTP)	HEX	18976	16854	2122	30	15.83	0	vitrified_clay	292	0.8185	N	Y	260	21	0.081
M10	2022_04_26	A	PMMV_HEX	2631.45		DQ	Unknown	Unknown	ddPCR Supermix for Probes (no dUTP)	HEX	39445	35232	4213	30	15.83	0	vitrified_clay	292	0.8185	N	Y	260	21	0.081
C03	2022_04_26	A	PMMV_HEX	2683.85	Manual	DQ	Unknown	Unknown	ddPCR Supermix for Probes (no dUTP)	HEX	20469	18378	2091	30	15.83	0	vitrified_clay	292	0.8185	N	Y	260	21	0.081
D02	2022_04_28	A	BCoV_HEX	13.16	Manual	DQ	Unknown	Unknown	ddPCR Supermix for Probes (no dUTP)	HEX	19416	216	19200	40	9.44	0	vitrified_clay	292	0.8185	N	Y	260	21	0.081
M13	2022_04_28	A	BCoV_HEX	14.55		DQ	Unknown	Unknown	ddPCR Supermix for Probes (no dUTP)	HEX	38239	470	37769	40	9.44	0	vitrified_clay	292	0.8185	N	Y	260	21	0.081
D01	2022_04_28	A	BCoV_HEX	15.98	Manual	DQ	Unknown	Unknown	ddPCR Supermix for Probes (no dUTP)	HEX	18823	254	18569	40	9.44	0	vitrified_clay	292	0.8185	N	Y	260	21	0.081
M13	2022_04_28	A	N1_FAM	0		DQ	Unknown	Unknown	ddPCR Supermix for Probes (no dUTP)	FAM	38239	0	38239	40	9.44	0	vitrified_clay	292	0.8185	N	Y	260	21	0.081
D01	2022_04_28	A	N1_FAM	0	Manual	DQ	Unknown	Unknown	ddPCR Supermix for Probes (no dUTP)	FAM	18823	0	18823	40	9.44	0	vitrified_clay	292	0.8185	N	Y	260	21	0.081
D02	2022_04_28	A	N1_FAM	0	Manual	DQ	Unknown	Unknown	ddPCR Supermix for Probes (no dUTP)	FAM	19416	0	19416	40	9.44	0	vitrified_clay	292	0.8185	N	Y	260	21	0.081
M14	2022_04_28	A	N2_FAM	0		DQ	Unknown	Unknown	ddPCR Supermix for Probes (no dUTP)	FAM	31868	0	31868	40	9.44	0	vitrified_clay	292	0.8185	N	Y	260	21	0.081
D03	2022_04_28	A	N2_FAM	0	Manual	DQ	Unknown	Unknown	ddPCR Supermix for Probes (no dUTP)	FAM	14931	0	14931	40	9.44	0	vitrified_clay	292	0.8185	N	Y	260	21	0.081
D04	2022_04_28	A	N2_FAM	0	Manual	DQ	Unknown	Unknown	ddPCR Supermix for Probes (no dUTP)	FAM	16937	0	16937	40	9.44	0	vitrified_clay	292	0.8185	N	Y	260	21	0.081
D03	2022_04_28	A	PMMV_HEX	3165.32	Manual	DQ	Unknown	Unknown	ddPCR Supermix for Probes (no dUTP)	HEX	14931	13918	1013	40	9.44	0	vitrified_clay	292	0.8185	N	Y	260	21	0.081
M14	2022_04_28	A	PMMV_HEX	3988.49		DQ	Unknown	Unknown	ddPCR Supermix for Probes (no dUTP)	HEX	31868	30794	1074	40	9.44	0	vitrified_clay	292	0.8185	N	Y	260	21	0.081
D04	2022_04_28	A	PMMV_HEX	6619.27	Manual	DQ	Unknown	Unknown	ddPCR Supermix for Probes (no dUTP)	HEX	16937	16876	61	40	9.44	0	vitrified_clay	292	0.8185	N	Y	260	21	0.081
C03	2021_08_17	A	BCoV_HEX	13.23	Manual	DQ	Unknown	Unknown	ddPCR Supermix for Probes (no dUTP)	HEX	16097	180	15917	60	20.83	1.68	vitrified_clay	291	NA	Y	Y	356	13	0.096
C04	2021_08_17	A	BCoV_HEX	14.08	Manual	DQ	Unknown	Unknown	ddPCR Supermix for Probes (no dUTP)	HEX	15974	190	15784	60	20.83	1.68	vitrified_clay	291	NA	Y	Y	356	13	0.096
C03	2021_08_17	A	N1_FAM	0.07	Manual	DQ	Unknown	Unknown	ddPCR Supermix for Probes (no dUTP)	FAM	16097	1	16096	60	20.83	1.68	vitrified_clay	291	NA	Y	Y	356	13	0.096
C04	2021_08_17	A	N1_FAM	0.07	Manual	DQ	Unknown	Unknown	ddPCR Supermix for Probes (no dUTP)	FAM	15974	1	15973	60	20.83	1.68	vitrified_clay	291	NA	Y	Y	356	13	0.096
C08	2021_08_17	A	N2_FAM	0	Manual	DQ	Unknown	Unknown	ddPCR Supermix for Probes (no dUTP)	FAM	16088	0	16088	60	20.83	1.68	vitrified_clay	291	NA	Y	Y	356	13	0.096
C09	2021_08_17	A	N2_FAM	0	Manual	DQ	Unknown	Unknown	ddPCR Supermix for Probes (no dUTP)	FAM	18871	0	18871	60	20.83	1.68	vitrified_clay	291	NA	Y	Y	356	13	0.096
C08	2021_08_17	A	PMMV_HEX	1651.89	Manual	DQ	Unknown	Unknown	ddPCR Supermix for Probes (no dUTP)	HEX	16088	12137	3951	60	20.83	1.68	vitrified_clay	291	NA	Y	Y	356	13	0.096
C09	2021_08_17	A	PMMV_HEX	1841.39	Manual	DQ	Unknown	Unknown	ddPCR Supermix for Probes (no dUTP)	HEX	18871	14926	3945	60	20.83	1.68	vitrified_clay	291	NA	Y	Y	356	13	0.096
C02	2021_08_19	A	BCoV_HEX	38.12	Manual	DQ	Unknown	Unknown	ddPCR Supermix for Probes (no dUTP)	HEX	15559	496	15063	60	20	0.02	vitrified_clay	291	NA	Y	N	356	13	0.096
C01	2021_08_19	A	BCoV_HEX	41.79	Manual	DQ	Unknown	Unknown	ddPCR Supermix for Probes (no dUTP)	HEX	15931	556	15375	60	20	0.02	vitrified_clay	291	NA	Y	N	356	13	0.096
C01	2021_08_19	A	N1_FAM	0	Manual	DQ	Unknown	Unknown	ddPCR Supermix for Probes (no dUTP)	FAM	15931	0	15931	60	20	0.02	vitrified_clay	291	NA	Y	N	356	13	0.096
C02	2021_08_19	A	N1_FAM	0	Manual	DQ	Unknown	Unknown	ddPCR Supermix for Probes (no dUTP)	FAM	15559	0	15559	60	20	0.02	vitrified_clay	291	NA	Y	N	356	13	0.096
C06	2021_08_19	A	N2_FAM	0	Manual	DQ	Unknown	Unknown	ddPCR Supermix for Probes (no dUTP)	FAM	16041	0	16041	60	20	0.02	vitrified_clay	291	NA	Y	N	356	13	0.096
C07	2021_08_19	A	N2_FAM	0	Manual	DQ	Unknown	Unknown	ddPCR Supermix for Probes (no dUTP)	FAM	17212	0	17212	60	20	0.02	vitrified_clay	291	NA	Y	N	356	13	0.096
C06	2021_08_19	A	PMMV_HEX	654.18	Manual	DQ	Unknown	Unknown	ddPCR Supermix for Probes (no dUTP)	HEX	16041	6842	9199	60	20	0.02	vitrified_clay	291	NA	Y	N	356	13	0.096
C07	2021_08_19	A	PMMV_HEX	664.42	Manual	DQ	Unknown	Unknown	ddPCR Supermix for Probes (no dUTP)	HEX	17212	7427	9785	60	20	0.02	vitrified_clay	291	NA	Y	N	356	13	0.096
C01	2021_08_24	A	BCoV_HEX	50.6	Manual	DQ	Unknown	Unknown	ddPCR Supermix for Probes (no dUTP)	HEX	19524	822	18702	60	20.83	0	vitrified_clay	291	NA	Y	Y	510	53	0.104
C02	2021_08_24	A	BCoV_HEX	50.81	Manual	DQ	Unknown	Unknown	ddPCR Supermix for Probes (no dUTP)	HEX	17153	725	16428	60	20.83	0	vitrified_clay	291	NA	Y	Y	510	53	0.104
C01	2021_08_24	A	N1_FAM	7.01	Manual	DQ	Unknown	Unknown	ddPCR Supermix for Probes (no dUTP)	FAM	19524	116	19408	60	20.83	0	vitrified_clay	291	NA	Y	Y	510	53	0.104
C02	2021_08_24	A	N1_FAM	8.05	Manual	DQ	Unknown	Unknown	ddPCR Supermix for Probes (no dUTP)	FAM	17153	117	17036	60	20.83	0	vitrified_clay	291	NA	Y	Y	510	53	0.104
C02	2021_08_24	A	N2_FAM	8.12	Manual	DQ	Unknown	Unknown	ddPCR Supermix for Probes (no dUTP)	FAM	18311	126	18185	60	20.83	0	vitrified_clay	291	NA	Y	Y	510	53	0.104
C01	2021_08_24	A	N2_FAM	8.57	Manual	DQ	Unknown	Unknown	ddPCR Supermix for Probes (no dUTP)	FAM	20113	146	19967	60	20.83	0	vitrified_clay	291	NA	Y	Y	510	53	0.104
C01	2021_08_24	A	PMMV_HEX	7475.03	Manual	DQ	Unknown	Unknown	ddPCR Supermix for Probes (no dUTP)	HEX	20113	20078	35	60	20.83	0	vitrified_clay	291	NA	Y	Y	510	53	0.104
C02	2021_08_24	A	PMMV_HEX	9439.41	Manual	DQ	Unknown	Unknown	ddPCR Supermix for Probes (no dUTP)	HEX	18311	18305	6	60	20.83	0	vitrified_clay	291	NA	Y	Y	510	53	0.104
G03	2021_08_26	A	BCoV_HEX	36.12	Manual	DQ	Unknown	Unknown	ddPCR Supermix for Probes (no dUTP)	HEX	21200	641	20559	60	21.67	0.59	vitrified_clay	291	NA	Y	Y	510	53	0.104
G04	2021_08_26	A	BCoV_HEX	36.17	Manual	DQ	Unknown	Unknown	ddPCR Supermix for Probes (no dUTP)	HEX	16414	497	15917	60	21.67	0.59	vitrified_clay	291	NA	Y	Y	510	53	0.104
G04	2021_08_26	A	N1_FAM	8.49	Manual	DQ	Unknown	Unknown	ddPCR Supermix for Probes (no dUTP)	FAM	16414	118	16296	60	21.67	0.59	vitrified_clay	291	NA	Y	Y	510	53	0.104
G03	2021_08_26	A	N1_FAM	9.25	Manual	DQ	Unknown	Unknown	ddPCR Supermix for Probes (no dUTP)	FAM	21200	166	21034	60	21.67	0.59	vitrified_clay	291	NA	Y	Y	510	53	0.104
G03	2021_08_26	A	N2_FAM	7.37	Manual	DQ	Unknown	Unknown	ddPCR Supermix for Probes (no dUTP)	FAM	21624	135	21489	60	21.67	0.59	vitrified_clay	291	NA	Y	Y	510	53	0.104
G04	2021_08_26	A	N2_FAM	7.5	Manual	DQ	Unknown	Unknown	ddPCR Supermix for Probes (no dUTP)	FAM	21087	134	20953	60	21.67	0.59	vitrified_clay	291	NA	Y	Y	510	53	0.104
G04	2021_08_26	A	PMMV_HEX	1719.61	Manual	DQ	Unknown	Unknown	ddPCR Supermix for Probes (no dUTP)	HEX	21087	16198	4889	60	21.67	0.59	vitrified_clay	291	NA	Y	Y	510	53	0.104
G03	2021_08_26	A	PMMV_HEX	1831.15	Manual	DQ	Unknown	Unknown	ddPCR Supermix for Probes (no dUTP)	HEX	21624	17064	4560	60	21.67	0.59	vitrified_clay	291	NA	Y	Y	510	53	0.104
C01	2021_08_31	A	BCoV_HEX	5.72	Manual	DQ	Unknown	Unknown	ddPCR Supermix for Probes (no dUTP)	HEX	19780	96	19684	45	21.67	0	vitrified_clay	291	NA	Y	Y	1295	136	0.105
C02	2021_08_31	A	BCoV_HEX	6.61	Manual	DQ	Unknown	Unknown	ddPCR Supermix for Probes (no dUTP)	HEX	21434	120	21314	45	21.67	0	vitrified_clay	291	NA	Y	Y	1295	136	0.105
C02	2021_08_31	A	N1_FAM	0.71	Manual	DQ	Unknown	Unknown	ddPCR Supermix for Probes (no dUTP)	FAM	21434	13	21421	45	21.67	0	vitrified_clay	291	NA	Y	Y	1295	136	0.105
C01	2021_08_31	A	N1_FAM	1.01	Manual	DQ	Unknown	Unknown	ddPCR Supermix for Probes (no dUTP)	FAM	19780	17	19763	45	21.67	0	vitrified_clay	291	NA	Y	Y	1295	136	0.105
C01	2021_08_31	A	N2_FAM	0.72	Manual	DQ	Unknown	Unknown	ddPCR Supermix for Probes (no dUTP)	FAM	19701	12	19689	45	21.67	0	vitrified_clay	291	NA	Y	Y	1295	136	0.105
C02	2021_08_31	A	N2_FAM	0.78	Manual	DQ	Unknown	Unknown	ddPCR Supermix for Probes (no dUTP)	FAM	19495	13	19482	45	21.67	0	vitrified_clay	291	NA	Y	Y	1295	136	0.105
C01	2021_08_31	A	PMMV_HEX	1714.38	Manual	DQ	Unknown	Unknown	ddPCR Supermix for Probes (no dUTP)	HEX	19701	15113	4588	45	21.67	0	vitrified_clay	291	NA	Y	Y	1295	136	0.105
C02	2021_08_31	A	PMMV_HEX	1728.99	Manual	DQ	Unknown	Unknown	ddPCR Supermix for Probes (no dUTP)	HEX	19495	15011	4484	45	21.67	0	vitrified_clay	291	NA	Y	Y	1295	136	0.105
C05	2021_09_02	A	BCoV_HEX	21.05	Manual	DQ	Unknown	Unknown	ddPCR Supermix for Probes (no dUTP)	HEX	20074	356	19718	60	18.06	0.1	vitrified_clay	291	NA	Y	Y	1295	136	0.105
C04	2021_09_02	A	BCoV_HEX	21.72	Manual	DQ	Unknown	Unknown	ddPCR Supermix for Probes (no dUTP)	HEX	22083	404	21679	60	18.06	0.1	vitrified_clay	291	NA	Y	Y	1295	136	0.105
C05	2021_09_02	A	N1_FAM	1.94	Manual	DQ	Unknown	Unknown	ddPCR Supermix for Probes (no dUTP)	FAM	20074	33	20041	60	18.06	0.1	vitrified_clay	291	NA	Y	Y	1295	136	0.105
C04	2021_09_02	A	N1_FAM	2.08	Manual	DQ	Unknown	Unknown	ddPCR Supermix for Probes (no dUTP)	FAM	22083	39	22044	60	18.06	0.1	vitrified_clay	291	NA	Y	Y	1295	136	0.105
C04	2021_09_02	A	N2_FAM	2.54	Manual	DQ	Unknown	Unknown	ddPCR Supermix for Probes (no dUTP)	FAM	19458	42	19416	60	18.06	0.1	vitrified_clay	291	NA	Y	Y	1295	136	0.105
C05	2021_09_02	A	N2_FAM	2.94	Manual	DQ	Unknown	Unknown	ddPCR Supermix for Probes (no dUTP)	FAM	19624	49	19575	60	18.06	0.1	vitrified_clay	291	NA	Y	Y	1295	136	0.105
C04	2021_09_02	A	PMMV_HEX	4174.21	Manual	DQ	Unknown	Unknown	ddPCR Supermix for Probes (no dUTP)	HEX	19458	18898	560	60	18.06	0.1	vitrified_clay	291	NA	Y	Y	1295	136	0.105
C05	2021_09_02	A	PMMV_HEX	4606.82	Manual	DQ	Unknown	Unknown	ddPCR Supermix for Probes (no dUTP)	HEX	19624	19233	391	60	18.06	0.1	vitrified_clay	291	NA	Y	Y	1295	136	0.105
F06	2021_09_09	A	BCoV_HEX	1000000	Manual	DQ	Unknown	Unknown	ddPCR Supermix for Probes (no dUTP)	HEX	19471	19471	0	60	20.56	T	vitrified_clay	291	NA	Y	Y	1421	80	0.056
F07	2021_09_09	A	BCoV_HEX	1000000	Manual	DQ	Unknown	Unknown	ddPCR Supermix for Probes (no dUTP)	HEX	20373	20373	0	60	20.56	T	vitrified_clay	291	NA	Y	Y	1421	80	0.056
F06	2021_09_09	A	N1_FAM	0.3	Manual	DQ	Unknown	Unknown	ddPCR Supermix for Probes (no dUTP)	FAM	19471	5	19466	60	20.56	T	vitrified_clay	291	NA	Y	Y	1421	80	0.056
F07	2021_09_09	A	N1_FAM	0.35	Manual	DQ	Unknown	Unknown	ddPCR Supermix for Probes (no dUTP)	FAM	20373	6	20367	60	20.56	T	vitrified_clay	291	NA	Y	Y	1421	80	0.056
F09	2021_09_09	A	N2_FAM	0.35	Manual	DQ	Unknown	Unknown	ddPCR Supermix for Probes (no dUTP)	FAM	20060	6	20054	60	20.56	T	vitrified_clay	291	NA	Y	Y	1421	80	0.056
F10	2021_09_09	A	N2_FAM	0.55	Manual	DQ	Unknown	Unknown	ddPCR Supermix for Probes (no dUTP)	FAM	21289	10	21279	60	20.56	T	vitrified_clay	291	NA	Y	Y	1421	80	0.056
F10	2021_09_09	A	PMMV_HEX	369.87	Manual	DQ	Unknown	Unknown	ddPCR Supermix for Probes (no dUTP)	HEX	21289	5743	15546	60	20.56	T	vitrified_clay	291	NA	Y	Y	1421	80	0.056
F09	2021_09_09	A	PMMV_HEX	378.29	Manual	DQ	Unknown	Unknown	ddPCR Supermix for Probes (no dUTP)	HEX	20060	5516	14544	60	20.56	T	vitrified_clay	291	NA	Y	Y	1421	80	0.056
D07	2021_09_16	A	BCoV_HEX	8.34	Manual	DQ	Unknown	Unknown	ddPCR Supermix for Probes (no dUTP)	HEX	15849	112	15737	31	17.78	0	vitrified_clay	286	0.7552	Y	Y	2001	82	0.041
D06	2021_09_16	A	BCoV_HEX	10.05	Manual	DQ	Unknown	Unknown	ddPCR Supermix for Probes (no dUTP)	HEX	19631	167	19464	31	17.78	0	vitrified_clay	286	0.7552	Y	Y	2001	82	0.041
D06	2021_09_16	A	N1_FAM	0.3	Manual	DQ	Unknown	Unknown	ddPCR Supermix for Probes (no dUTP)	FAM	19631	5	19626	31	17.78	0	vitrified_clay	286	0.7552	Y	Y	2001	82	0.041
D07	2021_09_16	A	N1_FAM	0.37	Manual	DQ	Unknown	Unknown	ddPCR Supermix for Probes (no dUTP)	FAM	15849	5	15844	31	17.78	0	vitrified_clay	286	0.7552	Y	Y	2001	82	0.041
D10	2021_09_16	A	N2_FAM	0.26	Manual	DQ	Unknown	Unknown	ddPCR Supermix for Probes (no dUTP)	FAM	18284	4	18280	31	17.78	0	vitrified_clay	286	0.7552	Y	Y	2001	82	0.041
D09	2021_09_16	A	N2_FAM	0.44	Manual	DQ	Unknown	Unknown	ddPCR Supermix for Probes (no dUTP)	FAM	18780	7	18773	31	17.78	0	vitrified_clay	286	0.7552	Y	Y	2001	82	0.041
D10	2021_09_16	A	PMMV_HEX	7806.74	Manual	DQ	Unknown	Unknown	ddPCR Supermix for Probes (no dUTP)	HEX	18284	18260	24	31	17.78	0	vitrified_clay	286	0.7552	Y	Y	2001	82	0.041
D09	2021_09_16	A	PMMV_HEX	8868.19	Manual	DQ	Unknown	Unknown	ddPCR Supermix for Probes (no dUTP)	HEX	18780	18770	10	31	17.78	0	vitrified_clay	286	0.7552	Y	Y	2001	82	0.041
B02	2021_09_21	A	BCoV_HEX	16.35	Manual	DQ	Unknown	Unknown	ddPCR Supermix for Probes (no dUTP)	HEX	16660	230	16430	60	17.5	0.25	vitrified_clay	286	0.7552	Y	Y	2710	49	0.018
B01	2021_09_21	A	BCoV_HEX	16.87	Manual	DQ	Unknown	Unknown	ddPCR Supermix for Probes (no dUTP)	HEX	19739	281	19458	60	17.5	0.25	vitrified_clay	286	0.7552	Y	Y	2710	49	0.018
B01	2021_09_21	A	N1_FAM	0	Manual	DQ	Unknown	Unknown	ddPCR Supermix for Probes (no dUTP)	FAM	19327	0	19327	60	17.5	0.25	vitrified_clay	286	0.7552	Y	Y	2710	49	0.018
B02	2021_09_21	A	N1_FAM	0.07	Manual	DQ	Unknown	Unknown	ddPCR Supermix for Probes (no dUTP)	FAM	16660	1	16659	60	17.5	0.25	vitrified_clay	286	0.7552	Y	Y	2710	49	0.018
B04	2021_09_21	A	N2_FAM	0	Manual	DQ	Unknown	Unknown	ddPCR Supermix for Probes (no dUTP)	FAM	17387	0	17387	60	17.5	0.25	vitrified_clay	286	0.7552	Y	Y	2710	49	0.018
B05	2021_09_21	A	N2_FAM	0	Manual	DQ	Unknown	Unknown	ddPCR Supermix for Probes (no dUTP)	FAM	14926	0	14926	60	17.5	0.25	vitrified_clay	286	0.7552	Y	Y	2710	49	0.018
B05	2021_09_21	A	PMMV_HEX	5419.9	Manual	DQ	Unknown	Unknown	ddPCR Supermix for Probes (no dUTP)	HEX	14926	14777	149	60	17.5	0.25	vitrified_clay	286	0.7552	Y	Y	2710	49	0.018
B04	2021_09_21	A	PMMV_HEX	5639.61	Manual	DQ	Unknown	Unknown	ddPCR Supermix for Probes (no dUTP)	HEX	17387	17243	144	60	17.5	0.25	vitrified_clay	286	0.7552	Y	Y	2710	49	0.018
E01	2021_09_23	A	BCoV_HEX	2.58	Manual	DQ	Unknown	Unknown	ddPCR Supermix for Probes (no dUTP)	HEX	17817	39	17778	40	13.61	0.4	vitrified_clay	286	0.7552	Y	Y	2710	49	0.018
E02	2021_09_23	A	BCoV_HEX	3.26	Manual	DQ	Unknown	Unknown	ddPCR Supermix for Probes (no dUTP)	HEX	18797	52	18745	40	13.61	0.4	vitrified_clay	286	0.7552	Y	Y	2710	49	0.018
E02	2021_09_23	A	N1_FAM	0.06	Manual	DQ	Unknown	Unknown	ddPCR Supermix for Probes (no dUTP)	FAM	18797	1	18796	40	13.61	0.4	vitrified_clay	286	0.7552	Y	Y	2710	49	0.018
E01	2021_09_23	A	N1_FAM	0.2	Manual	DQ	Unknown	Unknown	ddPCR Supermix for Probes (no dUTP)	FAM	17817	3	17814	40	13.61	0.4	vitrified_clay	286	0.7552	Y	Y	2710	49	0.018
E05	2021_09_23	A	N2_FAM	0	Manual	DQ	Unknown	Unknown	ddPCR Supermix for Probes (no dUTP)	FAM	17790	0	17790	40	13.61	0.4	vitrified_clay	286	0.7552	Y	Y	2710	49	0.018
E04	2021_09_23	A	N2_FAM	0.07	Manual	DQ	Unknown	Unknown	ddPCR Supermix for Probes (no dUTP)	FAM	17398	1	17397	40	13.61	0.4	vitrified_clay	286	0.7552	Y	Y	2710	49	0.018
E05	2021_09_23	A	PMMV_HEX	3704.86	Manual	DQ	Unknown	Unknown	ddPCR Supermix for Probes (no dUTP)	HEX	17790	17027	763	40	13.61	0.4	vitrified_clay	286	0.7552	Y	Y	2710	49	0.018
E04	2021_09_23	A	PMMV_HEX	3788.47	Manual	DQ	Unknown	Unknown	ddPCR Supermix for Probes (no dUTP)	HEX	17398	16703	695	40	13.61	0.4	vitrified_clay	286	0.7552	Y	Y	2710	49	0.018
D02	2021_09_28	A	BCoV_HEX	39.86	Manual	DQ	Unknown	Unknown	ddPCR Supermix for Probes (no dUTP)	HEX	19360	645	18715	60	13.06	0	vitrified_clay	286	0.7552	Y	Y	2128	23	0.011
D01	2021_09_28	A	BCoV_HEX	43.77	Manual	DQ	Unknown	Unknown	ddPCR Supermix for Probes (no dUTP)	HEX	18537	677	17860	60	13.06	0	vitrified_clay	286	0.7552	Y	Y	2128	23	0.011
D01	2021_09_28	A	N1_FAM	0	Manual	DQ	Unknown	Unknown	ddPCR Supermix for Probes (no dUTP)	FAM	18537	0	18537	60	13.06	0	vitrified_clay	286	0.7552	Y	Y	2128	23	0.011
D02	2021_09_28	A	N1_FAM	0	Manual	DQ	Unknown	Unknown	ddPCR Supermix for Probes (no dUTP)	FAM	19360	0	19360	60	13.06	0	vitrified_clay	286	0.7552	Y	Y	2128	23	0.011
D04	2021_09_28	A	N2_FAM	0	Manual	DQ	Unknown	Unknown	ddPCR Supermix for Probes (no dUTP)	FAM	19420	0	19420	60	13.06	0	vitrified_clay	286	0.7552	Y	Y	2128	23	0.011
D05	2021_09_28	A	N2_FAM	0	Manual	DQ	Unknown	Unknown	ddPCR Supermix for Probes (no dUTP)	FAM	20576	0	20576	60	13.06	0	vitrified_clay	286	0.7552	Y	Y	2128	23	0.011
D05	2021_09_28	A	PMMV_HEX	142.36	Manual	DQ	Unknown	Unknown	ddPCR Supermix for Probes (no dUTP)	HEX	20576	2345	18231	60	13.06	0	vitrified_clay	286	0.7552	Y	Y	2128	23	0.011
D04	2021_09_28	A	PMMV_HEX	142.75	Manual	DQ	Unknown	Unknown	ddPCR Supermix for Probes (no dUTP)	HEX	19420	2219	17201	60	13.06	0	vitrified_clay	286	0.7552	Y	Y	2128	23	0.011
E01	2021_09_30	A	BCoV_HEX	1.72	Manual	DQ	Unknown	Unknown	ddPCR Supermix for Probes (no dUTP)	HEX	19837	29	19808	30	16.67	0	vitrified_clay	286	0.7552	Y	Y	2128	23	0.011
E03	2021_09_30	A	BCoV_HEX	2.39	Manual	DQ	Unknown	Unknown	ddPCR Supermix for Probes (no dUTP)	HEX	17280	35	17245	30	16.67	0	vitrified_clay	286	0.7552	Y	Y	2128	23	0.011
E01	2021_09_30	A	N1_FAM	0	Manual	DQ	Unknown	Unknown	ddPCR Supermix for Probes (no dUTP)	FAM	19837	0	19837	30	16.67	0	vitrified_clay	286	0.7552	Y	Y	2128	23	0.011
E03	2021_09_30	A	N1_FAM	0	Manual	DQ	Unknown	Unknown	ddPCR Supermix for Probes (no dUTP)	FAM	17280	0	17280	30	16.67	0	vitrified_clay	286	0.7552	Y	Y	2128	23	0.011
E05	2021_09_30	A	N2_FAM	0	Manual	DQ	Unknown	Unknown	ddPCR Supermix for Probes (no dUTP)	FAM	19146	0	19146	30	16.67	0	vitrified_clay	286	0.7552	Y	Y	2128	23	0.011
E07	2021_09_30	A	N2_FAM	0	Manual	DQ	Unknown	Unknown	ddPCR Supermix for Probes (no dUTP)	FAM	19112	0	19112	30	16.67	0	vitrified_clay	286	0.7552	Y	Y	2128	23	0.011
E07	2021_09_30	A	PMMV_HEX	2837.73	Manual	DQ	Unknown	Unknown	ddPCR Supermix for Probes (no dUTP)	HEX	19112	17399	1713	30	16.67	0	vitrified_clay	286	0.7552	Y	Y	2128	23	0.011
E05	2021_09_30	A	PMMV_HEX	2994.47	Manual	DQ	Unknown	Unknown	ddPCR Supermix for Probes (no dUTP)	HEX	19146	17644	1502	30	16.67	0	vitrified_clay	286	0.7552	Y	Y	2128	23	0.011
D01	2021_10_05	A	BCoV_HEX	19.77	Manual	DQ	Unknown	Unknown	ddPCR Supermix for Probes (no dUTP)	HEX	19140	319	18821	60	15.56	1.17	vitrified_clay	286	0.7552	Y	Y	2020	46	0.023
D02	2021_10_05	A	BCoV_HEX	20.64	Manual	DQ	Unknown	Unknown	ddPCR Supermix for Probes (no dUTP)	HEX	19267	335	18932	60	15.56	1.17	vitrified_clay	286	0.7552	Y	Y	2020	46	0.023
D02	2021_10_05	A	N1_FAM	0	Manual	DQ	Unknown	Unknown	ddPCR Supermix for Probes (no dUTP)	FAM	19267	0	19267	60	15.56	1.17	vitrified_clay	286	0.7552	Y	Y	2020	46	0.023
D01	2021_10_05	A	N1_FAM	0.06	Manual	DQ	Unknown	Unknown	ddPCR Supermix for Probes (no dUTP)	FAM	19140	1	19139	60	15.56	1.17	vitrified_clay	286	0.7552	Y	Y	2020	46	0.023
D04	2021_10_05	A	N2_FAM	0	Manual	DQ	Unknown	Unknown	ddPCR Supermix for Probes (no dUTP)	FAM	19292	0	19292	60	15.56	1.17	vitrified_clay	286	0.7552	Y	Y	2020	46	0.023
D05	2021_10_05	A	N2_FAM	0	Manual	DQ	Unknown	Unknown	ddPCR Supermix for Probes (no dUTP)	FAM	19621	0	19621	60	15.56	1.17	vitrified_clay	286	0.7552	Y	Y	2020	46	0.023
D05	2021_10_05	A	PMMV_HEX	638.81	Manual	DQ	Unknown	Unknown	ddPCR Supermix for Probes (no dUTP)	HEX	19621	8221	11400	60	15.56	1.17	vitrified_clay	286	0.7552	Y	Y	2020	46	0.023
D04	2021_10_05	A	PMMV_HEX	707.18	Manual	DQ	Unknown	Unknown	ddPCR Supermix for Probes (no dUTP)	HEX	19292	8716	10576	60	15.56	1.17	vitrified_clay	286	0.7552	Y	Y	2020	46	0.023
E01	2021_10_07	A	BCoV_HEX	5.49	Manual	DQ	Unknown	Unknown	ddPCR Supermix for Probes (no dUTP)	HEX	18905	88	18817	40	18.06	0.72	vitrified_clay	285	0.7649	Y	Y	2020	46	0.023
E02	2021_10_07	A	BCoV_HEX	6.37	Manual	DQ	Unknown	Unknown	ddPCR Supermix for Probes (no dUTP)	HEX	20556	111	20445	40	18.06	0.72	vitrified_clay	285	0.7649	Y	Y	2020	46	0.023
E02	2021_10_07	A	N1_FAM	0.17	Manual	DQ	Unknown	Unknown	ddPCR Supermix for Probes (no dUTP)	FAM	20556	3	20553	40	18.06	0.72	vitrified_clay	285	0.7649	Y	Y	2020	46	0.023
E01	2021_10_07	A	N1_FAM	0.31	Manual	DQ	Unknown	Unknown	ddPCR Supermix for Probes (no dUTP)	FAM	18905	5	18900	40	18.06	0.72	vitrified_clay	285	0.7649	Y	Y	2020	46	0.023
E05	2021_10_07	A	N2_FAM	0.57	Manual	DQ	Unknown	Unknown	ddPCR Supermix for Probes (no dUTP)	FAM	18592	9	18583	40	18.06	0.72	vitrified_clay	285	0.7649	Y	Y	2020	46	0.023
E04	2021_10_07	A	N2_FAM	0.66	Manual	DQ	Unknown	Unknown	ddPCR Supermix for Probes (no dUTP)	FAM	19513	11	19502	40	18.06	0.72	vitrified_clay	285	0.7649	Y	Y	2020	46	0.023
E04	2021_10_07	A	PMMV_HEX	6590.79	Manual	DQ	Unknown	Unknown	ddPCR Supermix for Probes (no dUTP)	HEX	19513	19441	72	40	18.06	0.72	vitrified_clay	285	0.7649	Y	Y	2020	46	0.023
E05	2021_10_07	A	PMMV_HEX	7928.76	Manual	DQ	Unknown	Unknown	ddPCR Supermix for Probes (no dUTP)	HEX	18592	18570	22	40	18.06	0.72	vitrified_clay	285	0.7649	Y	Y	2020	46	0.023
E02	2021_10_12	A	BCoV_HEX	42.35	Manual	DQ	Unknown	Unknown	ddPCR Supermix for Probes (no dUTP)	HEX	18666	660	18006	60	16.11	0	vitrified_clay	285	0.7649	Y	Y	1909	10	0.005
E01	2021_10_12	A	BCoV_HEX	45.26	Manual	DQ	Unknown	Unknown	ddPCR Supermix for Probes (no dUTP)	HEX	16826	635	16191	60	16.11	0	vitrified_clay	285	0.7649	Y	Y	1909	10	0.005
E01	2021_10_12	A	N1_FAM	0	Manual	DQ	Unknown	Unknown	ddPCR Supermix for Probes (no dUTP)	FAM	16826	0	16826	60	16.11	0	vitrified_clay	285	0.7649	Y	Y	1909	10	0.005
E02	2021_10_12	A	N1_FAM	0	Manual	DQ	Unknown	Unknown	ddPCR Supermix for Probes (no dUTP)	FAM	18666	0	18666	60	16.11	0	vitrified_clay	285	0.7649	Y	Y	1909	10	0.005
E04	2021_10_12	A	N2_FAM	0	OK	DQ	Unknown	Unknown	ddPCR Supermix for Probes (no dUTP)	FAM	19834	0	19834	60	16.11	0	vitrified_clay	285	0.7649	Y	Y	1909	10	0.005
E05	2021_10_12	A	N2_FAM	0	OK	DQ	Unknown	Unknown	ddPCR Supermix for Probes (no dUTP)	FAM	18119	0	18119	60	16.11	0	vitrified_clay	285	0.7649	Y	Y	1909	10	0.005
F01	2021_10_14	A	BCoV_HEX	3.16	Manual	DQ	Unknown	Unknown	ddPCR Supermix for Probes (no dUTP)	HEX	17543	47	17496	50	17.22	0	vitrified_clay	285	0.7649	Y	Y	1909	10	0.005
F02	2021_10_14	A	BCoV_HEX	4.51	Manual	DQ	Unknown	Unknown	ddPCR Supermix for Probes (no dUTP)	HEX	18818	72	18746	50	17.22	0	vitrified_clay	285	0.7649	Y	Y	1909	10	0.005
F01	2021_10_14	A	N1_FAM	0	Manual	DQ	Unknown	Unknown	ddPCR Supermix for Probes (no dUTP)	FAM	17543	0	17543	50	17.22	0	vitrified_clay	285	0.7649	Y	Y	1909	10	0.005
F02	2021_10_14	A	N1_FAM	0	Manual	DQ	Unknown	Unknown	ddPCR Supermix for Probes (no dUTP)	FAM	18818	0	18818	50	17.22	0	vitrified_clay	285	0.7649	Y	Y	1909	10	0.005
F04	2021_10_14	A	N2_FAM	0	Manual	DQ	Unknown	Unknown	ddPCR Supermix for Probes (no dUTP)	FAM	26034	0	26034	50	17.22	0	vitrified_clay	285	0.7649	Y	Y	1909	10	0.005
F05	2021_10_14	A	N2_FAM	0	Manual	DQ	Unknown	Unknown	ddPCR Supermix for Probes (no dUTP)	FAM	18731	0	18731	50	17.22	0	vitrified_clay	285	0.7649	Y	Y	1909	10	0.005
F04	2021_10_14	A	PMMV_HEX	272.46	Manual	DQ	Unknown	Unknown	ddPCR Supermix for Probes (no dUTP)	HEX	26034	5382	20652	50	17.22	0	vitrified_clay	285	0.7649	Y	Y	1909	10	0.005
F05	2021_10_14	A	PMMV_HEX	698.1	Manual	DQ	Unknown	Unknown	ddPCR Supermix for Probes (no dUTP)	HEX	18731	8383	10348	50	17.22	0	vitrified_clay	285	0.7649	Y	Y	1909	10	0.005
E02	2021_10_19	A	BCoV_HEX	4.77	Manual	DQ	Unknown	Unknown	ddPCR Supermix for Probes (no dUTP)	HEX	18284	74	18210	40	9.72	0	vitrified_clay	285	0.7649	Y	Y	1428	29	0.02
E01	2021_10_19	A	BCoV_HEX	5.39	Manual	DQ	Unknown	Unknown	ddPCR Supermix for Probes (no dUTP)	HEX	17515	80	17435	40	9.72	0	vitrified_clay	285	0.7649	Y	Y	1428	29	0.02
E01	2021_10_19	A	N1_FAM	0	Manual	DQ	Unknown	Unknown	ddPCR Supermix for Probes (no dUTP)	FAM	17515	0	17515	40	9.72	0	vitrified_clay	285	0.7649	Y	Y	1428	29	0.02
E02	2021_10_19	A	N1_FAM	0	Manual	DQ	Unknown	Unknown	ddPCR Supermix for Probes (no dUTP)	FAM	18284	0	18284	40	9.72	0	vitrified_clay	285	0.7649	Y	Y	1428	29	0.02
E04	2021_10_19	A	N2_FAM	0	Manual	DQ	Unknown	Unknown	ddPCR Supermix for Probes (no dUTP)	FAM	16648	0	16648	40	9.72	0	vitrified_clay	285	0.7649	Y	Y	1428	29	0.02
E05	2021_10_19	A	N2_FAM	0	Manual	DQ	Unknown	Unknown	ddPCR Supermix for Probes (no dUTP)	FAM	16610	0	16610	40	9.72	0	vitrified_clay	285	0.7649	Y	Y	1428	29	0.02
E05	2021_10_19	A	PMMV_HEX	1191.09	Manual	DQ	Unknown	Unknown	ddPCR Supermix for Probes (no dUTP)	HEX	16610	10575	6035	40	9.72	0	vitrified_clay	285	0.7649	Y	Y	1428	29	0.02
E04	2021_10_19	A	PMMV_HEX	1283.47	Manual	DQ	Unknown	Unknown	ddPCR Supermix for Probes (no dUTP)	HEX	16648	11056	5592	40	9.72	0	vitrified_clay	285	0.7649	Y	Y	1428	29	0.02
F01	2021_10_21	A	BCoV_HEX	48.53	Manual	DQ	Unknown	Unknown	ddPCR Supermix for Probes (no dUTP)	HEX	16406	663	15743	50	11.11	0	vitrified_clay	285	0.7649	Y	Y	1428	29	0.02
F02	2021_10_21	A	BCoV_HEX	49.44	Manual	DQ	Unknown	Unknown	ddPCR Supermix for Probes (no dUTP)	HEX	17447	718	16729	50	11.11	0	vitrified_clay	285	0.7649	Y	Y	1428	29	0.02
F02	2021_10_21	A	N1_FAM	0.13	Manual	DQ	Unknown	Unknown	ddPCR Supermix for Probes (no dUTP)	FAM	17447	2	17445	50	11.11	0	vitrified_clay	285	0.7649	Y	Y	1428	29	0.02
F01	2021_10_21	A	N1_FAM	0.22	Manual	DQ	Unknown	Unknown	ddPCR Supermix for Probes (no dUTP)	FAM	16406	3	16403	50	11.11	0	vitrified_clay	285	0.7649	Y	Y	1428	29	0.02
F04	2021_10_21	A	N2_FAM	0.07	Manual	DQ	Unknown	Unknown	ddPCR Supermix for Probes (no dUTP)	FAM	16127	1	16126	50	11.11	0	vitrified_clay	285	0.7649	Y	Y	1428	29	0.02
F05	2021_10_21	A	N2_FAM	0.12	Manual	DQ	Unknown	Unknown	ddPCR Supermix for Probes (no dUTP)	FAM	18981	2	18979	50	11.11	0	vitrified_clay	285	0.7649	Y	Y	1428	29	0.02
F04	2021_10_21	A	PMMV_HEX	2688.46	Manual	DQ	Unknown	Unknown	ddPCR Supermix for Probes (no dUTP)	HEX	16127	14486	1641	50	11.11	0	vitrified_clay	285	0.7649	Y	Y	1428	29	0.02
F05	2021_10_21	A	PMMV_HEX	2862.37	Manual	DQ	Unknown	Unknown	ddPCR Supermix for Probes (no dUTP)	HEX	18981	17315	1666	50	11.11	0	vitrified_clay	285	0.7649	Y	Y	1428	29	0.02
E02	2021_10_26	A	BCoV_HEX	8.67	Manual	DQ	Unknown	Unknown	ddPCR Supermix for Probes (no dUTP)	HEX	16746	123	16623	44	13.33	0.1	vitrified_clay	285	0.786	Y	Y	1580	15	0.009
E01	2021_10_26	A	BCoV_HEX	12.71	Manual	DQ	Unknown	Unknown	ddPCR Supermix for Probes (no dUTP)	HEX	16467	177	16290	44	13.33	0.1	vitrified_clay	285	0.786	Y	Y	1580	15	0.009
E01	2021_10_26	A	N1_FAM	0	Manual	DQ	Unknown	Unknown	ddPCR Supermix for Probes (no dUTP)	FAM	16467	0	16467	44	13.33	0.1	vitrified_clay	285	0.786	Y	Y	1580	15	0.009
E02	2021_10_26	A	N1_FAM	0.07	Manual	DQ	Unknown	Unknown	ddPCR Supermix for Probes (no dUTP)	FAM	16746	1	16745	44	13.33	0.1	vitrified_clay	285	0.786	Y	Y	1580	15	0.009
E04	2021_10_26	A	N2_FAM	0	Manual	DQ	Unknown	Unknown	ddPCR Supermix for Probes (no dUTP)	FAM	14550	0	14550	44	13.33	0.1	vitrified_clay	285	0.786	Y	Y	1580	15	0.009
E05	2021_10_26	A	N2_FAM	0.13	Manual	DQ	Unknown	Unknown	ddPCR Supermix for Probes (no dUTP)	FAM	17976	2	17974	44	13.33	0.1	vitrified_clay	285	0.786	Y	Y	1580	15	0.009
E05	2021_10_26	A	PMMV_HEX	1072.67	Manual	DQ	Unknown	Unknown	ddPCR Supermix for Probes (no dUTP)	HEX	17976	10753	7223	44	13.33	0.1	vitrified_clay	285	0.786	Y	Y	1580	15	0.009
E04	2021_10_26	A	PMMV_HEX	1230.59	Manual	DQ	Unknown	Unknown	ddPCR Supermix for Probes (no dUTP)	HEX	14550	9438	5112	44	13.33	0.1	vitrified_clay	285	0.786	Y	Y	1580	15	0.009
F01	2021_10_28	A	BCoV_HEX	45.91	Manual	DQ	Unknown	Unknown	ddPCR Supermix for Probes (no dUTP)	HEX	15885	608	15277	50	10	0	vitrified_clay	285	0.786	Y	Y	1580	15	0.009
F02	2021_10_28	A	BCoV_HEX	46.76	Manual	DQ	Unknown	Unknown	ddPCR Supermix for Probes (no dUTP)	HEX	17732	691	17041	50	10	0	vitrified_clay	285	0.786	Y	Y	1580	15	0.009
F02	2021_10_28	A	N1_FAM	0.07	Manual	DQ	Unknown	Unknown	ddPCR Supermix for Probes (no dUTP)	FAM	17732	1	17731	50	10	0	vitrified_clay	285	0.786	Y	Y	1580	15	0.009
F01	2021_10_28	A	N1_FAM	0.22	Manual	DQ	Unknown	Unknown	ddPCR Supermix for Probes (no dUTP)	FAM	15885	3	15882	50	10	0	vitrified_clay	285	0.786	Y	Y	1580	15	0.009
F04	2021_10_28	A	N2_FAM	0.13	Manual	DQ	Unknown	Unknown	ddPCR Supermix for Probes (no dUTP)	FAM	18189	2	18187	50	10	0	vitrified_clay	285	0.786	Y	Y	1580	15	0.009
F05	2021_10_28	A	N2_FAM	0.22	Manual	DQ	Unknown	Unknown	ddPCR Supermix for Probes (no dUTP)	FAM	16320	3	16317	50	10	0	vitrified_clay	285	0.786	Y	Y	1580	15	0.009
F04	2021_10_28	A	PMMV_HEX	225.69	Manual	DQ	Unknown	Unknown	ddPCR Supermix for Probes (no dUTP)	HEX	18189	3175	15014	50	10	0	vitrified_clay	285	0.786	Y	Y	1580	15	0.009
F05	2021_10_28	A	PMMV_HEX	234.03	Manual	DQ	Unknown	Unknown	ddPCR Supermix for Probes (no dUTP)	HEX	16320	2944	13376	50	10	0	vitrified_clay	285	0.786	Y	Y	1580	15	0.009
E02	2021_11_02	A	BCoV_HEX	15.09	Manual	DQ	Unknown	Unknown	ddPCR Supermix for Probes (no dUTP)	HEX	17816	227	17589	50	8.33	0	vitrified_clay	285	0.786	Y	Y	1597	20	0.013
E01	2021_11_02	A	BCoV_HEX	15.87	Manual	DQ	Unknown	Unknown	ddPCR Supermix for Probes (no dUTP)	HEX	17311	232	17079	50	8.33	0	vitrified_clay	285	0.786	Y	Y	1597	20	0.013
E01	2021_11_02	A	N1_FAM	0	Manual	DQ	Unknown	Unknown	ddPCR Supermix for Probes (no dUTP)	FAM	17311	0	17311	50	8.33	0	vitrified_clay	285	0.786	Y	Y	1597	20	0.013
E02	2021_11_02	A	N1_FAM	0	Manual	DQ	Unknown	Unknown	ddPCR Supermix for Probes (no dUTP)	FAM	17816	0	17816	50	8.33	0	vitrified_clay	285	0.786	Y	Y	1597	20	0.013
E04	2021_11_02	A	N2_FAM	0	Manual	DQ	Unknown	Unknown	ddPCR Supermix for Probes (no dUTP)	FAM	18634	0	18634	50	8.33	0	vitrified_clay	285	0.786	Y	Y	1597	20	0.013
E05	2021_11_02	A	N2_FAM	0	Manual	DQ	Unknown	Unknown	ddPCR Supermix for Probes (no dUTP)	FAM	18260	0	18260	50	8.33	0	vitrified_clay	285	0.786	Y	Y	1597	20	0.013
E04	2021_11_02	A	PMMV_HEX	412.41	Manual	DQ	Unknown	Unknown	ddPCR Supermix for Probes (no dUTP)	HEX	18634	5510	13124	50	8.33	0	vitrified_clay	285	0.786	Y	Y	1597	20	0.013
E05	2021_11_02	A	PMMV_HEX	433.41	Manual	DQ	Unknown	Unknown	ddPCR Supermix for Probes (no dUTP)	HEX	18260	5627	12633	50	8.33	0	vitrified_clay	285	0.786	Y	Y	1597	20	0.013
F01	2021_11_04	A	BCoV_HEX	16.51	Manual	DQ	Unknown	Unknown	ddPCR Supermix for Probes (no dUTP)	HEX	16076	224	15852	50	3.61	T	vitrified_clay	287	0.784	Y	Y	1597	20	0.013
F02	2021_11_04	A	BCoV_HEX	18.3	Manual	DQ	Unknown	Unknown	ddPCR Supermix for Probes (no dUTP)	HEX	14901	230	14671	50	3.61	T	vitrified_clay	287	0.784	Y	Y	1597	20	0.013
F01	2021_11_04	A	N1_FAM	0	Manual	DQ	Unknown	Unknown	ddPCR Supermix for Probes (no dUTP)	FAM	16076	0	16076	50	3.61	T	vitrified_clay	287	0.784	Y	Y	1597	20	0.013
F02	2021_11_04	A	N1_FAM	0	Manual	DQ	Unknown	Unknown	ddPCR Supermix for Probes (no dUTP)	FAM	14901	0	14901	50	3.61	T	vitrified_clay	287	0.784	Y	Y	1597	20	0.013
F04	2021_11_04	A	N2_FAM	0	Manual	DQ	Unknown	Unknown	ddPCR Supermix for Probes (no dUTP)	FAM	18117	0	18117	50	3.61	T	vitrified_clay	287	0.784	Y	Y	1597	20	0.013
F05	2021_11_04	A	N2_FAM	0	Manual	DQ	Unknown	Unknown	ddPCR Supermix for Probes (no dUTP)	FAM	13555	0	13555	50	3.61	T	vitrified_clay	287	0.784	Y	Y	1597	20	0.013
F04	2021_11_04	A	PMMV_HEX	4961.6	Manual	DQ	Unknown	Unknown	ddPCR Supermix for Probes (no dUTP)	HEX	18117	17850	267	50	3.61	T	vitrified_clay	287	0.784	Y	Y	1597	20	0.013
F05	2021_11_04	A	PMMV_HEX	5611.27	Manual	DQ	Unknown	Unknown	ddPCR Supermix for Probes (no dUTP)	HEX	13555	13440	115	50	3.61	T	vitrified_clay	287	0.784	Y	Y	1597	20	0.013
F01	2021_11_09	A	BCoV_HEX	37.9	Manual	DQ	Unknown	Unknown	ddPCR Supermix for Probes (no dUTP)	HEX	17537	556	16981	60	8.61	0	vitrified_clay	287	0.784	Y	Y	1346	7	0.005
F02	2021_11_09	A	BCoV_HEX	40.05	Manual	DQ	Unknown	Unknown	ddPCR Supermix for Probes (no dUTP)	HEX	18227	610	17617	60	8.61	0	vitrified_clay	287	0.784	Y	Y	1346	7	0.005
F01	2021_11_09	A	N1_FAM	0	Manual	DQ	Unknown	Unknown	ddPCR Supermix for Probes (no dUTP)	FAM	17537	0	17537	60	8.61	0	vitrified_clay	287	0.784	Y	Y	1346	7	0.005
F02	2021_11_09	A	N1_FAM	0	Manual	DQ	Unknown	Unknown	ddPCR Supermix for Probes (no dUTP)	FAM	18227	0	18227	60	8.61	0	vitrified_clay	287	0.784	Y	Y	1346	7	0.005
F06	2021_11_09	A	N2_FAM	0	Manual	DQ	Unknown	Unknown	ddPCR Supermix for Probes (no dUTP)	FAM	19285	0	19285	60	8.61	0	vitrified_clay	287	0.784	Y	Y	1346	7	0.005
F05	2021_11_09	A	N2_FAM	0.06	Manual	DQ	Unknown	Unknown	ddPCR Supermix for Probes (no dUTP)	FAM	18498	1	18497	60	8.61	0	vitrified_clay	287	0.784	Y	Y	1346	7	0.005
F06	2021_11_09	A	PMMV_HEX	3210.6	Manual	DQ	Unknown	Unknown	ddPCR Supermix for Probes (no dUTP)	HEX	19285	18026	1259	60	8.61	0	vitrified_clay	287	0.784	Y	Y	1346	7	0.005
F05	2021_11_09	A	PMMV_HEX	3397.77	Manual	DQ	Unknown	Unknown	ddPCR Supermix for Probes (no dUTP)	HEX	18498	17468	1030	60	8.61	0	vitrified_clay	287	0.784	Y	Y	1346	7	0.005
F02	2021_11_11	A	BCoV_HEX	22.48	Manual	DQ	Unknown	Unknown	ddPCR Supermix for Probes (no dUTP)	HEX	16587	314	16273	50	11.11	0	vitrified_clay	287	0.784	Y	Y	1346	7	0.005
F01	2021_11_11	A	BCoV_HEX	27.14	Manual	DQ	Unknown	Unknown	ddPCR Supermix for Probes (no dUTP)	HEX	17630	402	17228	50	11.11	0	vitrified_clay	287	0.784	Y	Y	1346	7	0.005
F01	2021_11_11	A	N1_FAM	0	Manual	DQ	Unknown	Unknown	ddPCR Supermix for Probes (no dUTP)	FAM	17630	0	17630	50	11.11	0	vitrified_clay	287	0.784	Y	Y	1346	7	0.005
F02	2021_11_11	A	N1_FAM	0.14	Manual	DQ	Unknown	Unknown	ddPCR Supermix for Probes (no dUTP)	FAM	16587	2	16585	50	11.11	0	vitrified_clay	287	0.784	Y	Y	1346	7	0.005
F04	2021_11_11	A	N2_FAM	0	Manual	DQ	Unknown	Unknown	ddPCR Supermix for Probes (no dUTP)	FAM	17298	0	17298	50	11.11	0	vitrified_clay	287	0.784	Y	Y	1346	7	0.005
F05	2021_11_11	A	N2_FAM	0	Manual	DQ	Unknown	Unknown	ddPCR Supermix for Probes (no dUTP)	FAM	18335	0	18335	50	11.11	0	vitrified_clay	287	0.784	Y	Y	1346	7	0.005
F04	2021_11_11	A	PMMV_HEX	6482.18	Manual	DQ	Unknown	Unknown	ddPCR Supermix for Probes (no dUTP)	HEX	17298	17228	70	50	11.11	0	vitrified_clay	287	0.784	Y	Y	1346	7	0.005
F05	2021_11_11	A	PMMV_HEX	6517.53	Manual	DQ	Unknown	Unknown	ddPCR Supermix for Probes (no dUTP)	HEX	18335	18263	72	50	11.11	0	vitrified_clay	287	0.784	Y	Y	1346	7	0.005
E01	2021_11_16	A	BCoV_HEX	18.68	Manual	DQ	Unknown	Unknown	ddPCR Supermix for Probes (no dUTP)	HEX	17073	269	16804	60	1.39	0	vitrified_clay	287	0.784	Y	Y	1304	8	0.006
E02	2021_11_16	A	BCoV_HEX	25.84	Manual	DQ	Unknown	Unknown	ddPCR Supermix for Probes (no dUTP)	HEX	16619	361	16258	60	1.39	0	vitrified_clay	287	0.784	Y	Y	1304	8	0.006
E01	2021_11_16	A	N1_FAM	7.95	Manual	DQ	Unknown	Unknown	ddPCR Supermix for Probes (no dUTP)	FAM	17073	115	16958	60	1.39	0	vitrified_clay	287	0.784	Y	Y	1304	8	0.006
E02	2021_11_16	A	N1_FAM	9.17	Manual	DQ	Unknown	Unknown	ddPCR Supermix for Probes (no dUTP)	FAM	16619	129	16490	60	1.39	0	vitrified_clay	287	0.784	Y	Y	1304	8	0.006
E04	2021_11_16	A	N2_FAM	9.42	Manual	DQ	Unknown	Unknown	ddPCR Supermix for Probes (no dUTP)	FAM	16923	135	16788	60	1.39	0	vitrified_clay	287	0.784	Y	Y	1304	8	0.006
E05	2021_11_16	A	N2_FAM	12.5	Manual	DQ	Unknown	Unknown	ddPCR Supermix for Probes (no dUTP)	FAM	16753	177	16576	60	1.39	0	vitrified_clay	287	0.784	Y	Y	1304	8	0.006
E04	2021_11_16	A	PMMV_HEX	594.36	Manual	DQ	Unknown	Unknown	ddPCR Supermix for Probes (no dUTP)	HEX	16923	6712	10211	60	1.39	0	vitrified_clay	287	0.784	Y	Y	1304	8	0.006
E05	2021_11_16	A	PMMV_HEX	725.27	Manual	DQ	Unknown	Unknown	ddPCR Supermix for Probes (no dUTP)	HEX	16753	7709	9044	60	1.39	0	vitrified_clay	287	0.784	Y	Y	1304	8	0.006
F01	2021_11_18	A	BCoV_HEX	2.61	Manual	DQ	Unknown	Unknown	ddPCR Supermix for Probes (no dUTP)	HEX	18497	41	18456	30	8.89	0	vitrified_clay	287	0.7875	Y	Y	1304	8	0.006
F02	2021_11_18	A	BCoV_HEX	3.7	Manual	DQ	Unknown	Unknown	ddPCR Supermix for Probes (no dUTP)	HEX	18139	57	18082	30	8.89	0	vitrified_clay	287	0.7875	Y	Y	1304	8	0.006
F02	2021_11_18	A	N1_FAM	0.06	Manual	DQ	Unknown	Unknown	ddPCR Supermix for Probes (no dUTP)	FAM	18139	1	18138	30	8.89	0	vitrified_clay	287	0.7875	Y	Y	1304	8	0.006
F01	2021_11_18	A	N1_FAM	0.13	Manual	DQ	Unknown	Unknown	ddPCR Supermix for Probes (no dUTP)	FAM	18497	2	18495	30	8.89	0	vitrified_clay	287	0.7875	Y	Y	1304	8	0.006
F05	2021_11_18	A	N2_FAM	0.07	Manual	DQ	Unknown	Unknown	ddPCR Supermix for Probes (no dUTP)	FAM	17470	1	17469	30	8.89	0	vitrified_clay	287	0.7875	Y	Y	1304	8	0.006
F04	2021_11_18	A	N2_FAM	0.12	Manual	DQ	Unknown	Unknown	ddPCR Supermix for Probes (no dUTP)	FAM	19691	2	19689	30	8.89	0	vitrified_clay	287	0.7875	Y	Y	1304	8	0.006
F05	2021_11_18	A	PMMV_HEX	3545.45	Manual	DQ	Unknown	Unknown	ddPCR Supermix for Probes (no dUTP)	HEX	17470	16612	858	30	8.89	0	vitrified_clay	287	0.7875	Y	Y	1304	8	0.006
F04	2021_11_18	A	PMMV_HEX	4549.29	Manual	DQ	Unknown	Unknown	ddPCR Supermix for Probes (no dUTP)	HEX	19691	19279	412	30	8.89	0	vitrified_clay	287	0.7875	Y	Y	1304	8	0.006
E01	2021_11_23	A	BCoV_HEX	4.88	Manual	DQ	Unknown	Unknown	ddPCR Supermix for Probes (no dUTP)	HEX	15700	65	15635	60	1.11	0	vitrified_clay	287	0.7875	Y	Y	1024	7	0.007
E02	2021_11_23	A	BCoV_HEX	9.61	Manual	DQ	Unknown	Unknown	ddPCR Supermix for Probes (no dUTP)	HEX	15364	125	15239	60	1.11	0	vitrified_clay	287	0.7875	Y	Y	1024	7	0.007
E01	2021_11_23	A	N1_FAM	0	Manual	DQ	Unknown	Unknown	ddPCR Supermix for Probes (no dUTP)	FAM	15700	0	15700	60	1.11	0	vitrified_clay	287	0.7875	Y	Y	1024	7	0.007
E02	2021_11_23	A	N1_FAM	0	Manual	DQ	Unknown	Unknown	ddPCR Supermix for Probes (no dUTP)	FAM	15364	0	15364	60	1.11	0	vitrified_clay	287	0.7875	Y	Y	1024	7	0.007
E04	2021_11_23	A	N2_FAM	0	Manual	DQ	Unknown	Unknown	ddPCR Supermix for Probes (no dUTP)	FAM	15571	0	15571	60	1.11	0	vitrified_clay	287	0.7875	Y	Y	1024	7	0.007
E05	2021_11_23	A	N2_FAM	0	Manual	DQ	Unknown	Unknown	ddPCR Supermix for Probes (no dUTP)	FAM	15747	0	15747	60	1.11	0	vitrified_clay	287	0.7875	Y	Y	1024	7	0.007
E04	2021_11_23	A	PMMV_HEX	643.62	Manual	DQ	Unknown	Unknown	ddPCR Supermix for Probes (no dUTP)	HEX	15571	6561	9010	60	1.11	0	vitrified_clay	287	0.7875	Y	Y	1024	7	0.007
E05	2021_11_23	A	PMMV_HEX	727.47	Manual	DQ	Unknown	Unknown	ddPCR Supermix for Probes (no dUTP)	HEX	15747	7262	8485	60	1.11	0	vitrified_clay	287	0.7875	Y	Y	1024	7	0.007
E01	2021_11_30	A	BCoV_HEX	4.59	Manual	DQ	Unknown	Unknown	ddPCR Supermix for Probes (no dUTP)	HEX	15673	61	15612	40	-1.94	0	vitrified_clay	287	0.7875	Y	Y	715	8	0.011
E02	2021_11_30	A	BCoV_HEX	5.37	Manual	DQ	Unknown	Unknown	ddPCR Supermix for Probes (no dUTP)	HEX	16687	76	16611	40	-1.94	0	vitrified_clay	287	0.7875	Y	Y	715	8	0.011
E01	2021_11_30	A	N1_FAM	0	Manual	DQ	Unknown	Unknown	ddPCR Supermix for Probes (no dUTP)	FAM	15673	0	15673	40	-1.94	0	vitrified_clay	287	0.7875	Y	Y	715	8	0.011
E02	2021_11_30	A	N1_FAM	0	Manual	DQ	Unknown	Unknown	ddPCR Supermix for Probes (no dUTP)	FAM	16687	0	16687	40	-1.94	0	vitrified_clay	287	0.7875	Y	Y	715	8	0.011
E04	2021_11_30	A	N2_FAM	0	Manual	DQ	Unknown	Unknown	ddPCR Supermix for Probes (no dUTP)	FAM	17026	0	17026	40	-1.94	0	vitrified_clay	287	0.7875	Y	Y	715	8	0.011
E05	2021_11_30	A	N2_FAM	0	Manual	DQ	Unknown	Unknown	ddPCR Supermix for Probes (no dUTP)	FAM	17443	0	17443	40	-1.94	0	vitrified_clay	287	0.7875	Y	Y	715	8	0.011
E05	2021_11_30	A	PMMV_HEX	3242.8	Manual	DQ	Unknown	Unknown	ddPCR Supermix for Probes (no dUTP)	HEX	17443	16335	1108	40	-1.94	0	vitrified_clay	287	0.7875	Y	Y	715	8	0.011
E04	2021_11_30	A	PMMV_HEX	3357.56	Manual	DQ	Unknown	Unknown	ddPCR Supermix for Probes (no dUTP)	HEX	17026	16045	981	40	-1.94	0	vitrified_clay	287	0.7875	Y	Y	715	8	0.011
F01	2021_12_02	A	BCoV_HEX	1.01	Manual	DQ	Unknown	Unknown	ddPCR Supermix for Probes (no dUTP)	HEX	14043	12	14031	60	5.28	0	vitrified_clay	287	0.7875	Y	Y	715	8	0.011
F02	2021_12_02	A	BCoV_HEX	3.76	Manual	DQ	Unknown	Unknown	ddPCR Supermix for Probes (no dUTP)	HEX	18802	60	18742	60	5.28	0	vitrified_clay	287	0.7875	Y	Y	715	8	0.011
F01	2021_12_02	A	N1_FAM	0	Manual	DQ	Unknown	Unknown	ddPCR Supermix for Probes (no dUTP)	FAM	14043	0	14043	60	5.28	0	vitrified_clay	287	0.7875	Y	Y	715	8	0.011
F02	2021_12_02	A	N1_FAM	0	Manual	DQ	Unknown	Unknown	ddPCR Supermix for Probes (no dUTP)	FAM	18802	0	18802	60	5.28	0	vitrified_clay	287	0.7875	Y	Y	715	8	0.011
F04	2021_12_02	A	N2_FAM	0	Manual	DQ	Unknown	Unknown	ddPCR Supermix for Probes (no dUTP)	FAM	17740	0	17740	60	5.28	0	vitrified_clay	287	0.7875	Y	Y	715	8	0.011
F05	2021_12_02	A	N2_FAM	0	Manual	DQ	Unknown	Unknown	ddPCR Supermix for Probes (no dUTP)	FAM	18233	0	18233	60	5.28	0	vitrified_clay	287	0.7875	Y	Y	715	8	0.011
F05	2021_12_02	A	PMMV_HEX	191.13	Manual	DQ	Unknown	Unknown	ddPCR Supermix for Probes (no dUTP)	HEX	18233	2734	15499	60	5.28	0	vitrified_clay	287	0.7875	Y	Y	715	8	0.011
F04	2021_12_02	A	PMMV_HEX	288.76	Manual	DQ	Unknown	Unknown	ddPCR Supermix for Probes (no dUTP)	HEX	17740	3861	13879	60	5.28	0	vitrified_clay	287	0.7875	Y	Y	715	8	0.011
E01	2022_01_11	A	BCoV_HEX	25.99	Manual	DQ	Unknown	Unknown	ddPCR Supermix for Probes (no dUTP)	HEX	16062	351	15711	60	-5	0	vitrified_clay	292	0.8219	Y	Y	1885	274	0.145
E02	2022_01_11	A	BCoV_HEX	28.13	Manual	DQ	Unknown	Unknown	ddPCR Supermix for Probes (no dUTP)	HEX	18201	430	17771	60	-5	0	vitrified_clay	292	0.8219	Y	Y	1885	274	0.145
E01	2022_01_11	A	N1_FAM	44.79	Manual	DQ	Unknown	Unknown	ddPCR Supermix for Probes (no dUTP)	FAM	16062	600	15462	60	-5	0	vitrified_clay	292	0.8219	Y	Y	1885	274	0.145
E02	2022_01_11	A	N1_FAM	46	Manual	DQ	Unknown	Unknown	ddPCR Supermix for Probes (no dUTP)	FAM	18201	698	17503	60	-5	0	vitrified_clay	292	0.8219	Y	Y	1885	274	0.145
E05	2022_01_11	A	N2_FAM	77.34	Manual	DQ	Unknown	Unknown	ddPCR Supermix for Probes (no dUTP)	FAM	17352	1104	16248	60	-5	0	vitrified_clay	292	0.8219	Y	Y	1885	274	0.145
E04	2022_01_11	A	N2_FAM	78.6	Manual	DQ	Unknown	Unknown	ddPCR Supermix for Probes (no dUTP)	FAM	16479	1065	15414	60	-5	0	vitrified_clay	292	0.8219	Y	Y	1885	274	0.145
E04	2022_01_11	A	PMMV_HEX	953.39	Manual	DQ	Unknown	Unknown	ddPCR Supermix for Probes (no dUTP)	HEX	16479	9151	7328	60	-5	0	vitrified_clay	292	0.8219	Y	Y	1885	274	0.145
E05	2022_01_11	A	PMMV_HEX	963.22	Manual	DQ	Unknown	Unknown	ddPCR Supermix for Probes (no dUTP)	HEX	17352	9700	7652	60	-5	0	vitrified_clay	292	0.8219	Y	Y	1885	274	0.145
F01	2022_01_13	A	BCoV_HEX	0	Manual	DQ	Unknown	Unknown	ddPCR Supermix for Probes (no dUTP)	HEX	17555	0	17555	50	-1.67	0	vitrified_clay	289	0.8235	Y	Y	1885	274	0.145
F02	2022_01_13	A	BCoV_HEX	0	Manual	DQ	Unknown	Unknown	ddPCR Supermix for Probes (no dUTP)	HEX	17528	0	17528	50	-1.67	0	vitrified_clay	289	0.8235	Y	Y	1885	274	0.145
F01	2022_01_13	A	N1_FAM	0	Manual	DQ	Unknown	Unknown	ddPCR Supermix for Probes (no dUTP)	FAM	17555	0	17555	50	-1.67	0	vitrified_clay	289	0.8235	Y	Y	1885	274	0.145
F02	2022_01_13	A	N1_FAM	0	Manual	DQ	Unknown	Unknown	ddPCR Supermix for Probes (no dUTP)	FAM	17528	0	17528	50	-1.67	0	vitrified_clay	289	0.8235	Y	Y	1885	274	0.145
F04	2022_01_13	A	N2_FAM	0	Manual	DQ	Unknown	Unknown	ddPCR Supermix for Probes (no dUTP)	FAM	17005	0	17005	50	-1.67	0	vitrified_clay	289	0.8235	Y	Y	1885	274	0.145
F05	2022_01_13	A	N2_FAM	0	Manual	DQ	Unknown	Unknown	ddPCR Supermix for Probes (no dUTP)	FAM	18937	0	18937	50	-1.67	0	vitrified_clay	289	0.8235	Y	Y	1885	274	0.145
F05	2022_01_13	A	PMMV_HEX	168.36	Manual	DQ	Unknown	Unknown	ddPCR Supermix for Probes (no dUTP)	HEX	18937	2525	16412	50	-1.67	0	vitrified_clay	289	0.8235	Y	Y	1885	274	0.145
F04	2022_01_13	A	PMMV_HEX	682.61	Manual	DQ	Unknown	Unknown	ddPCR Supermix for Probes (no dUTP)	HEX	17005	7486	9519	50	-1.67	0	vitrified_clay	289	0.8235	Y	Y	1885	274	0.145
E02	2022_01_25	A	BCoV_HEX	9.77	Manual	DQ	Unknown	Unknown	ddPCR Supermix for Probes (no dUTP)	HEX	17416	144	17272	50	0.56	0	vitrified_clay	283	0.8269	Y	Y	1545	227	0.147
E01	2022_01_25	A	BCoV_HEX	15.2	Manual	DQ	Unknown	Unknown	ddPCR Supermix for Probes (no dUTP)	HEX	17065	219	16846	50	0.56	0	vitrified_clay	283	0.8269	Y	Y	1545	227	0.147
E01	2022_01_25	A	N1_FAM	0	Manual	DQ	Unknown	Unknown	ddPCR Supermix for Probes (no dUTP)	FAM	17065	0	17065	50	0.56	0	vitrified_clay	283	0.8269	Y	Y	1545	227	0.147
E02	2022_01_25	A	N1_FAM	0.14	Manual	DQ	Unknown	Unknown	ddPCR Supermix for Probes (no dUTP)	FAM	17416	2	17414	50	0.56	0	vitrified_clay	283	0.8269	Y	Y	1545	227	0.147
E04	2022_01_25	A	N2_FAM	0	Manual	DQ	Unknown	Unknown	ddPCR Supermix for Probes (no dUTP)	FAM	14043	0	14043	50	0.56	0	vitrified_clay	283	0.8269	Y	Y	1545	227	0.147
E05	2022_01_25	A	N2_FAM	0	Manual	DQ	Unknown	Unknown	ddPCR Supermix for Probes (no dUTP)	FAM	16731	0	16731	50	0.56	0	vitrified_clay	283	0.8269	Y	Y	1545	227	0.147
E04	2022_01_25	A	PMMV_HEX	1759.24	Manual	DQ	Unknown	Unknown	ddPCR Supermix for Probes (no dUTP)	HEX	14043	10895	3148	50	0.56	0	vitrified_clay	283	0.8269	Y	Y	1545	227	0.147
E05	2022_01_25	A	PMMV_HEX	2076.52	Manual	DQ	Unknown	Unknown	ddPCR Supermix for Probes (no dUTP)	HEX	16731	13867	2864	50	0.56	0	vitrified_clay	283	0.8269	Y	Y	1545	227	0.147
G02	2022_01_27	A	BCoV_HEX	5.59	Manual	DQ	Unknown	Unknown	ddPCR Supermix for Probes (no dUTP)	HEX	17936	85	17851	50	-5.83	0	vitrified_clay	282	0.8298	Y	Y	1545	227	0.147
G01	2022_01_27	A	BCoV_HEX	7.01	Manual	DQ	Unknown	Unknown	ddPCR Supermix for Probes (no dUTP)	HEX	15495	92	15403	50	-5.83	0	vitrified_clay	282	0.8298	Y	Y	1545	227	0.147
G02	2022_01_27	A	N1_FAM	0.59	Manual	DQ	Unknown	Unknown	ddPCR Supermix for Probes (no dUTP)	FAM	17936	9	17927	50	-5.83	0	vitrified_clay	282	0.8298	Y	Y	1545	227	0.147
G01	2022_01_27	A	N1_FAM	0.61	Manual	DQ	Unknown	Unknown	ddPCR Supermix for Probes (no dUTP)	FAM	15495	8	15487	50	-5.83	0	vitrified_clay	282	0.8298	Y	Y	1545	227	0.147
G05	2022_01_27	A	N2_FAM	0.46	Manual	DQ	Unknown	Unknown	ddPCR Supermix for Probes (no dUTP)	FAM	15371	6	15365	50	-5.83	0	vitrified_clay	282	0.8298	Y	Y	1545	227	0.147
G04	2022_01_27	A	N2_FAM	0.63	Manual	DQ	Unknown	Unknown	ddPCR Supermix for Probes (no dUTP)	FAM	16774	9	16765	50	-5.83	0	vitrified_clay	282	0.8298	Y	Y	1545	227	0.147
G04	2022_01_27	A	PMMV_HEX	2547.56	Manual	DQ	Unknown	Unknown	ddPCR Supermix for Probes (no dUTP)	HEX	16774	14850	1924	50	-5.83	0	vitrified_clay	282	0.8298	Y	Y	1545	227	0.147
G05	2022_01_27	A	PMMV_HEX	2675.05	Manual	DQ	Unknown	Unknown	ddPCR Supermix for Probes (no dUTP)	HEX	15371	13789	1582	50	-5.83	0	vitrified_clay	282	0.8298	Y	Y	1545	227	0.147
D01	2022_02_01	A	BCoV_HEX	0.87	Manual	DQ	Unknown	Unknown	ddPCR Supermix for Probes (no dUTP)	HEX	16274	12	16262	50	-0.56	0	vitrified_clay	282	0.8298	Y	Y	1135	95	0.084
D02	2022_02_01	A	BCoV_HEX	1.29	Manual	DQ	Unknown	Unknown	ddPCR Supermix for Probes (no dUTP)	HEX	17282	19	17263	50	-0.56	0	vitrified_clay	282	0.8298	Y	Y	1135	95	0.084
D01	2022_02_01	A	N1_FAM	0.43	Manual	DQ	Unknown	Unknown	ddPCR Supermix for Probes (no dUTP)	FAM	16274	6	16268	50	-0.56	0	vitrified_clay	282	0.8298	Y	Y	1135	95	0.084
D02	2022_02_01	A	N1_FAM	0.61	Manual	DQ	Unknown	Unknown	ddPCR Supermix for Probes (no dUTP)	FAM	17282	9	17273	50	-0.56	0	vitrified_clay	282	0.8298	Y	Y	1135	95	0.084
D04	2022_02_01	A	N2_FAM	0.14	Manual	DQ	Unknown	Unknown	ddPCR Supermix for Probes (no dUTP)	FAM	16232	2	16230	50	-0.56	0	vitrified_clay	282	0.8298	Y	Y	1135	95	0.084
D05	2022_02_01	A	N2_FAM	0.56	Manual	DQ	Unknown	Unknown	ddPCR Supermix for Probes (no dUTP)	FAM	16835	8	16827	50	-0.56	0	vitrified_clay	282	0.8298	Y	Y	1135	95	0.084
D04	2022_02_01	A	PMMV_HEX	1316.8	Manual	DQ	Unknown	Unknown	ddPCR Supermix for Probes (no dUTP)	HEX	16232	10932	5300	50	-0.56	0	vitrified_clay	282	0.8298	Y	Y	1135	95	0.084
D05	2022_02_01	A	PMMV_HEX	1234.54	Manual	DQ	Unknown	Unknown	ddPCR Supermix for Probes (no dUTP)	HEX	16835	10940	5895	50	-0.56	0	vitrified_clay	282	0.8298	Y	Y	1135	95	0.084
F07	2022_02_17	A	BCoV_HEX	1.69	Manual	DQ	Unknown	Unknown	ddPCR Supermix for Probes (no dUTP)	HEX	18126	26	18100	40	3.61	0.04	vitrified_clay	286	0.8322	Y	Y	755	26	0.034
F06	2022_02_17	A	BCoV_HEX	2.12	Manual	DQ	Unknown	Unknown	ddPCR Supermix for Probes (no dUTP)	HEX	15572	28	15544	40	3.61	0.04	vitrified_clay	286	0.8322	Y	Y	755	26	0.034
F06	2022_02_17	A	N1_FAM	0	Manual	DQ	Unknown	Unknown	ddPCR Supermix for Probes (no dUTP)	FAM	15572	0	15572	40	3.61	0.04	vitrified_clay	286	0.8322	Y	Y	755	26	0.034
F07	2022_02_17	A	N1_FAM	0	Manual	DQ	Unknown	Unknown	ddPCR Supermix for Probes (no dUTP)	FAM	18126	0	18126	40	3.61	0.04	vitrified_clay	286	0.8322	Y	Y	755	26	0.034
F09	2022_02_17	A	N2_FAM	0	Manual	DQ	Unknown	Unknown	ddPCR Supermix for Probes (no dUTP)	FAM	18166	0	18166	40	3.61	0.04	vitrified_clay	286	0.8322	Y	Y	755	26	0.034
F10	2022_02_17	A	N2_FAM	0	Manual	DQ	Unknown	Unknown	ddPCR Supermix for Probes (no dUTP)	FAM	16787	0	16787	40	3.61	0.04	vitrified_clay	286	0.8322	Y	Y	755	26	0.034
F10	2022_02_17	A	PMMV_HEX	824.97	Manual	DQ	Unknown	Unknown	ddPCR Supermix for Probes (no dUTP)	HEX	16787	8461	8326	40	3.61	0.04	vitrified_clay	286	0.8322	Y	Y	755	26	0.034
F09	2022_02_17	A	PMMV_HEX	918.55	Manual	DQ	Unknown	Unknown	ddPCR Supermix for Probes (no dUTP)	HEX	18166	9845	8321	40	3.61	0.04	vitrified_clay	286	0.8322	Y	Y	755	26	0.034
E02	2022_02_22	A	BCoV_HEX	15.22	Manual	DQ	Unknown	Unknown	ddPCR Supermix for Probes (no dUTP)	HEX	18202	234	17968	50	3.33	0.08	vitrified_clay	286	0.8322	Y	Y	659	13	0.02
E01	2022_02_22	A	BCoV_HEX	16.67	Manual	DQ	Unknown	Unknown	ddPCR Supermix for Probes (no dUTP)	HEX	17837	251	17586	50	3.33	0.08	vitrified_clay	286	0.8322	Y	Y	659	13	0.02
E01	2022_02_22	A	N1_FAM	0	Manual	DQ	Unknown	Unknown	ddPCR Supermix for Probes (no dUTP)	FAM	17837	0	17837	50	3.33	0.08	vitrified_clay	286	0.8322	Y	Y	659	13	0.02
E02	2022_02_22	A	N1_FAM	0	Manual	DQ	Unknown	Unknown	ddPCR Supermix for Probes (no dUTP)	FAM	18202	0	18202	50	3.33	0.08	vitrified_clay	286	0.8322	Y	Y	659	13	0.02
E04	2022_02_22	A	N2_FAM	0	Manual	DQ	Unknown	Unknown	ddPCR Supermix for Probes (no dUTP)	FAM	16991	0	16991	50	3.33	0.08	vitrified_clay	286	0.8322	Y	Y	659	13	0.02
E05	2022_02_22	A	N2_FAM	0	Manual	DQ	Unknown	Unknown	ddPCR Supermix for Probes (no dUTP)	FAM	18134	0	18134	50	3.33	0.08	vitrified_clay	286	0.8322	Y	Y	659	13	0.02
E05	2022_02_22	A	PMMV_HEX	408.07	Manual	DQ	Unknown	Unknown	ddPCR Supermix for Probes (no dUTP)	HEX	18134	5315	12819	50	3.33	0.08	vitrified_clay	286	0.8322	Y	Y	659	13	0.02
E04	2022_02_22	A	PMMV_HEX	471.46	Manual	DQ	Unknown	Unknown	ddPCR Supermix for Probes (no dUTP)	HEX	16991	5610	11381	50	3.33	0.08	vitrified_clay	286	0.8322	Y	Y	659	13	0.02
B01	2022_02_24	A	BCoV_HEX	3.87	Manual	DQ	Unknown	Unknown	ddPCR Supermix for Probes (no dUTP)	HEX	21318	70	21248	40	13.06	0.28	vitrified_clay	286	0.8322	Y	Y	659	13	0.02
F01	2022_02_24	A	BCoV_HEX	3.51	Manual	DQ	Unknown	Unknown	ddPCR Supermix for Probes (no dUTP)	HEX	18126	54	18072	40	13.06	0.28	vitrified_clay	286	0.8322	Y	Y	659	13	0.02
B01	2022_02_24	A	N1_FAM	0	Manual	DQ	Unknown	Unknown	ddPCR Supermix for Probes (no dUTP)	FAM	21318	0	21318	40	13.06	0.28	vitrified_clay	286	0.8322	Y	Y	659	13	0.02
F01	2022_02_24	A	N1_FAM	0	Manual	DQ	Unknown	Unknown	ddPCR Supermix for Probes (no dUTP)	FAM	18126	0	18126	40	13.06	0.28	vitrified_clay	286	0.8322	Y	Y	659	13	0.02
B02	2022_02_24	A	N2_FAM	0	Manual	DQ	Unknown	Unknown	ddPCR Supermix for Probes (no dUTP)	FAM	16686	0	16686	40	13.06	0.28	vitrified_clay	286	0.8322	Y	Y	659	13	0.02
F02	2022_02_24	A	N2_FAM	0	Manual	DQ	Unknown	Unknown	ddPCR Supermix for Probes (no dUTP)	FAM	19092	0	19092	40	13.06	0.28	vitrified_clay	286	0.8322	Y	Y	659	13	0.02
B02	2022_02_24	A	PMMV_HEX	172.93	Manual	DQ	Unknown	Unknown	ddPCR Supermix for Probes (no dUTP)	HEX	16686	2281	14405	40	13.06	0.28	vitrified_clay	286	0.8322	Y	Y	659	13	0.02
F02	2022_02_24	A	PMMV_HEX	133.7	Manual	DQ	Unknown	Unknown	ddPCR Supermix for Probes (no dUTP)	HEX	19092	2051	17041	40	13.06	0.28	vitrified_clay	286	0.8322	Y	Y	659	13	0.02
B03	2022_03_01	A	BCoV_HEX	31.09	Manual	DQ	Unknown	Unknown	ddPCR Supermix for Probes (no dUTP)	HEX	20899	545	20354	60	4.44	0	vitrified_clay	286	0.8322	Y	Y	655	12	0.018
F03	2022_03_01	A	BCoV_HEX	29.57	Manual	DQ	Unknown	Unknown	ddPCR Supermix for Probes (no dUTP)	HEX	20668	513	20155	60	4.44	0	vitrified_clay	286	0.8322	Y	Y	655	12	0.018
B03	2022_03_01	A	N1_FAM	0	Manual	DQ	Unknown	Unknown	ddPCR Supermix for Probes (no dUTP)	FAM	20899	0	20899	60	4.44	0	vitrified_clay	286	0.8322	Y	Y	655	12	0.018
F03	2022_03_01	A	N1_FAM	0	Manual	DQ	Unknown	Unknown	ddPCR Supermix for Probes (no dUTP)	FAM	20668	0	20668	60	4.44	0	vitrified_clay	286	0.8322	Y	Y	655	12	0.018
B04	2022_03_01	A	N2_FAM	0	Manual	DQ	Unknown	Unknown	ddPCR Supermix for Probes (no dUTP)	FAM	22433	0	22433	60	4.44	0	vitrified_clay	286	0.8322	Y	Y	655	12	0.018
F04	2022_03_01	A	N2_FAM	0	Manual	DQ	Unknown	Unknown	ddPCR Supermix for Probes (no dUTP)	FAM	21345	0	21345	60	4.44	0	vitrified_clay	286	0.8322	Y	Y	655	12	0.018
B04	2022_03_01	A	PMMV_HEX	4580.71	Manual	DQ	Unknown	Unknown	ddPCR Supermix for Probes (no dUTP)	HEX	22433	21976	457	60	4.44	0	vitrified_clay	286	0.8322	Y	Y	655	12	0.018
F04	2022_03_01	A	PMMV_HEX	5025.27	Manual	DQ	Unknown	Unknown	ddPCR Supermix for Probes (no dUTP)	HEX	21345	21047	298	60	4.44	0	vitrified_clay	286	0.8322	Y	Y	655	12	0.018
B05	2022_03_03	A	BCoV_HEX	6.51	Manual	DQ	Unknown	Unknown	ddPCR Supermix for Probes (no dUTP)	HEX	20311	112	20199	50	7.22	T	vitrified_clay	284	0.831	Y	Y	655	12	0.018
F05	2022_03_03	A	BCoV_HEX	6.67	Manual	DQ	Unknown	Unknown	ddPCR Supermix for Probes (no dUTP)	HEX	16447	93	16354	50	7.22	T	vitrified_clay	284	0.831	Y	Y	655	12	0.018
B05	2022_03_03	A	N1_FAM	0	Manual	DQ	Unknown	Unknown	ddPCR Supermix for Probes (no dUTP)	FAM	20311	0	20311	50	7.22	T	vitrified_clay	284	0.831	Y	Y	655	12	0.018
F05	2022_03_03	A	N1_FAM	0.07	Manual	DQ	Unknown	Unknown	ddPCR Supermix for Probes (no dUTP)	FAM	16447	1	16446	50	7.22	T	vitrified_clay	284	0.831	Y	Y	655	12	0.018
B06	2022_03_03	A	N2_FAM	0	Manual	DQ	Unknown	Unknown	ddPCR Supermix for Probes (no dUTP)	FAM	20717	0	20717	50	7.22	T	vitrified_clay	284	0.831	Y	Y	655	12	0.018
F06	2022_03_03	A	N2_FAM	0	Manual	DQ	Unknown	Unknown	ddPCR Supermix for Probes (no dUTP)	FAM	18327	0	18327	50	7.22	T	vitrified_clay	284	0.831	Y	Y	655	12	0.018
B06	2022_03_03	A	PMMV_HEX	4441.64	Manual	DQ	Unknown	Unknown	ddPCR Supermix for Probes (no dUTP)	HEX	20717	20242	475	50	7.22	T	vitrified_clay	284	0.831	Y	Y	655	12	0.018
F06	2022_03_03	A	PMMV_HEX	3796.71	Manual	DQ	Unknown	Unknown	ddPCR Supermix for Probes (no dUTP)	HEX	18327	17600	727	50	7.22	T	vitrified_clay	284	0.831	Y	Y	655	12	0.018
B07	2022_03_15	A	BCoV_HEX	13.23	Manual	DQ	Unknown	Unknown	ddPCR Supermix for Probes (no dUTP)	HEX	20204	226	19978	60	5	0	vitrified_clay	284	0.831	Y	Y	231	0	0
F07	2022_03_15	A	BCoV_HEX	8.23	Manual	DQ	Unknown	Unknown	ddPCR Supermix for Probes (no dUTP)	HEX	19654	137	19517	60	5	0	vitrified_clay	284	0.831	Y	Y	231	0	0
B07	2022_03_15	A	N1_FAM	0	Manual	DQ	Unknown	Unknown	ddPCR Supermix for Probes (no dUTP)	FAM	20204	0	20204	60	5	0	vitrified_clay	284	0.831	Y	Y	231	0	0
F07	2022_03_15	A	N1_FAM	0	Manual	DQ	Unknown	Unknown	ddPCR Supermix for Probes (no dUTP)	FAM	19654	0	19654	60	5	0	vitrified_clay	284	0.831	Y	Y	231	0	0
B08	2022_03_15	A	N2_FAM	0	Manual	DQ	Unknown	Unknown	ddPCR Supermix for Probes (no dUTP)	FAM	20080	0	20080	60	5	0	vitrified_clay	284	0.831	Y	Y	231	0	0
F08	2022_03_15	A	N2_FAM	0	Manual	DQ	Unknown	Unknown	ddPCR Supermix for Probes (no dUTP)	FAM	20394	0	20394	60	5	0	vitrified_clay	284	0.831	Y	Y	231	0	0
B08	2022_03_15	A	PMMV_HEX	567	Manual	DQ	Unknown	Unknown	ddPCR Supermix for Probes (no dUTP)	HEX	20080	7679	12401	60	5	0	vitrified_clay	284	0.831	Y	Y	231	0	0
F08	2022_03_15	A	PMMV_HEX	541.67	Manual	DQ	Unknown	Unknown	ddPCR Supermix for Probes (no dUTP)	HEX	20394	7525	12869	60	5	0	vitrified_clay	284	0.831	Y	Y	231	0	0
B09	2022_03_17	A	BCoV_HEX	3.64	Manual	DQ	Unknown	Unknown	ddPCR Supermix for Probes (no dUTP)	HEX	16186	50	16136	50	7.5	0.15	vitrified_clay	283	0.8304	Y	Y	231	0	0
F09	2022_03_17	A	BCoV_HEX	4.18	Manual	DQ	Unknown	Unknown	ddPCR Supermix for Probes (no dUTP)	HEX	18343	65	18278	50	7.5	0.15	vitrified_clay	283	0.8304	Y	Y	231	0	0
B09	2022_03_17	A	N1_FAM	0	Manual	DQ	Unknown	Unknown	ddPCR Supermix for Probes (no dUTP)	FAM	16186	0	16186	50	7.5	0.15	vitrified_clay	283	0.8304	Y	Y	231	0	0
F09	2022_03_17	A	N1_FAM	0	Manual	DQ	Unknown	Unknown	ddPCR Supermix for Probes (no dUTP)	FAM	18343	0	18343	50	7.5	0.15	vitrified_clay	283	0.8304	Y	Y	231	0	0
B10	2022_03_17	A	N2_FAM	0	Manual	DQ	Unknown	Unknown	ddPCR Supermix for Probes (no dUTP)	FAM	18264	0	18264	50	7.5	0.15	vitrified_clay	283	0.8304	Y	Y	231	0	0
F10	2022_03_17	A	N2_FAM	0.06	Manual	DQ	Unknown	Unknown	ddPCR Supermix for Probes (no dUTP)	FAM	18492	1	18491	50	7.5	0.15	vitrified_clay	283	0.8304	Y	Y	231	0	0
B10	2022_03_17	A	PMMV_HEX	1846.36	Manual	DQ	Unknown	Unknown	ddPCR Supermix for Probes (no dUTP)	HEX	18264	14462	3802	50	7.5	0.15	vitrified_clay	283	0.8304	Y	Y	231	0	0
F10	2022_03_17	A	PMMV_HEX	1985.87	Manual	DQ	Unknown	Unknown	ddPCR Supermix for Probes (no dUTP)	HEX	18492	15073	3419	50	7.5	0.15	vitrified_clay	283	0.8304	Y	Y	231	0	0
B11	2022_03_22	A	BCoV_HEX	1.29	Manual	DQ	Unknown	Unknown	ddPCR Supermix for Probes (no dUTP)	HEX	16464	18	16446	40	8.89	0	vitrified_clay	283	0.8304	Y	Y	283	5	0.018
F11	2022_03_22	A	BCoV_HEX	0.95	Manual	DQ	Unknown	Unknown	ddPCR Supermix for Probes (no dUTP)	HEX	17427	14	17413	40	8.89	0	vitrified_clay	283	0.8304	Y	Y	283	5	0.018
B11	2022_03_22	A	N1_FAM	0	Manual	DQ	Unknown	Unknown	ddPCR Supermix for Probes (no dUTP)	FAM	16464	0	16464	40	8.89	0	vitrified_clay	283	0.8304	Y	Y	283	5	0.018
F11	2022_03_22	A	N1_FAM	0	Manual	DQ	Unknown	Unknown	ddPCR Supermix for Probes (no dUTP)	FAM	17427	0	17427	40	8.89	0	vitrified_clay	283	0.8304	Y	Y	283	5	0.018
B01	2022_03_22	A	N2_FAM	0	Manual	DQ	Unknown	Unknown	ddPCR Supermix for Probes (no dUTP)	FAM	17227	0	17227	40	8.89	0	vitrified_clay	283	0.8304	Y	Y	283	5	0.018
F01	2022_03_22	A	N2_FAM	0	Manual	DQ	Unknown	Unknown	ddPCR Supermix for Probes (no dUTP)	FAM	18129	0	18129	40	8.89	0	vitrified_clay	283	0.8304	Y	Y	283	5	0.018
B01	2022_03_22	A	PMMV_HEX	1868.26	Manual	DQ	Unknown	Unknown	ddPCR Supermix for Probes (no dUTP)	HEX	17227	13707	3520	40	8.89	0	vitrified_clay	283	0.8304	Y	Y	283	5	0.018
F01	2022_03_22	A	PMMV_HEX	2311.25	Manual	DQ	Unknown	Unknown	ddPCR Supermix for Probes (no dUTP)	HEX	18129	15587	2542	40	8.89	0	vitrified_clay	283	0.8304	Y	Y	283	5	0.018
B05	2022_03_24	A	BCoV_HEX	78.88	Manual	DQ	Unknown	Unknown	ddPCR Supermix for Probes (no dUTP)	HEX	17672	1146	16526	60	10.83	2.97	vitrified_clay	283	0.8304	Y	Y	283	5	0.018
F05	2022_03_24	A	BCoV_HEX	74.28	Manual	DQ	Unknown	Unknown	ddPCR Supermix for Probes (no dUTP)	HEX	19253	1178	18075	60	10.83	2.97	vitrified_clay	283	0.8304	Y	Y	283	5	0.018
B05	2022_03_24	A	N1_FAM	0	Manual	DQ	Unknown	Unknown	ddPCR Supermix for Probes (no dUTP)	FAM	17672	0	17672	60	10.83	2.97	vitrified_clay	283	0.8304	Y	Y	283	5	0.018
F05	2022_03_24	A	N1_FAM	0	Manual	DQ	Unknown	Unknown	ddPCR Supermix for Probes (no dUTP)	FAM	19253	0	19253	60	10.83	2.97	vitrified_clay	283	0.8304	Y	Y	283	5	0.018
B06	2022_03_24	A	N2_FAM	0	Manual	DQ	Unknown	Unknown	ddPCR Supermix for Probes (no dUTP)	FAM	13962	0	13962	60	10.83	2.97	vitrified_clay	283	0.8304	Y	Y	283	5	0.018
F06	2022_03_24	A	N2_FAM	0	Manual	DQ	Unknown	Unknown	ddPCR Supermix for Probes (no dUTP)	FAM	19220	0	19220	60	10.83	2.97	vitrified_clay	283	0.8304	Y	Y	283	5	0.018
B06	2022_03_24	A	PMMV_HEX	1829.66	Manual	DQ	Unknown	Unknown	ddPCR Supermix for Probes (no dUTP)	HEX	13962	11014	2948	60	10.83	2.97	vitrified_clay	283	0.8304	Y	Y	283	5	0.018
F06	2022_03_24	A	PMMV_HEX	2002.07	Manual	DQ	Unknown	Unknown	ddPCR Supermix for Probes (no dUTP)	HEX	19220	15715	3505	60	10.83	2.97	vitrified_clay	283	0.8304	Y	Y	283	5	0.018
B11	2022_03_29	A	BCoV_HEX	29.48	Manual	DQ	Unknown	Unknown	ddPCR Supermix for Probes (no dUTP)	HEX	17498	433	17065	60	2.5	0	vitrified_clay	283	0.8304	Y	Y	241	2	0.008
F11	2022_03_29	A	BCoV_HEX	24.52	Manual	DQ	Unknown	Unknown	ddPCR Supermix for Probes (no dUTP)	HEX	11101	229	10872	60	2.5	0	vitrified_clay	283	0.8304	Y	Y	241	2	0.008
B11	2022_03_29	A	N1_FAM	0	Manual	DQ	Unknown	Unknown	ddPCR Supermix for Probes (no dUTP)	FAM	17498	0	17498	60	2.5	0	vitrified_clay	283	0.8304	Y	Y	241	2	0.008
F11	2022_03_29	A	N1_FAM	0	Manual	DQ	Unknown	Unknown	ddPCR Supermix for Probes (no dUTP)	FAM	11101	0	11101	60	2.5	0	vitrified_clay	283	0.8304	Y	Y	241	2	0.008
B01	2022_03_29	A	N2_FAM	0	Manual	DQ	Unknown	Unknown	ddPCR Supermix for Probes (no dUTP)	FAM	19504	0	19504	60	2.5	0	vitrified_clay	283	0.8304	Y	Y	241	2	0.008
F01	2022_03_29	A	N2_FAM	0	Manual	DQ	Unknown	Unknown	ddPCR Supermix for Probes (no dUTP)	FAM	17936	0	17936	60	2.5	0	vitrified_clay	283	0.8304	Y	Y	241	2	0.008
B01	2022_03_29	A	PMMV_HEX	1517.84	Manual	DQ	Unknown	Unknown	ddPCR Supermix for Probes (no dUTP)	HEX	19504	14136	5368	60	2.5	0	vitrified_clay	283	0.8304	Y	Y	241	2	0.008
F01	2022_03_29	A	PMMV_HEX	1667.17	Manual	DQ	Unknown	Unknown	ddPCR Supermix for Probes (no dUTP)	HEX	17936	13588	4348	60	2.5	0	vitrified_clay	283	0.8304	Y	Y	241	2	0.008
B06	2022_03_31	A	BCoV_HEX	9.06	Manual	DQ	Unknown	Unknown	ddPCR Supermix for Probes (no dUTP)	HEX	8083	62	8021	50	7.78	0.43	vitrified_clay	280	0.8286	Y	Y	241	2	0.008
F06	2022_03_31	A	BCoV_HEX	13.55	Manual	DQ	Unknown	Unknown	ddPCR Supermix for Probes (no dUTP)	HEX	18777	215	18562	50	7.78	0.43	vitrified_clay	280	0.8286	Y	Y	241	2	0.008
B06	2022_03_31	A	N1_FAM	0	Manual	DQ	Unknown	Unknown	ddPCR Supermix for Probes (no dUTP)	FAM	8083	0	8083	50	7.78	0.43	vitrified_clay	280	0.8286	Y	Y	241	2	0.008
F06	2022_03_31	A	N1_FAM	0	Manual	DQ	Unknown	Unknown	ddPCR Supermix for Probes (no dUTP)	FAM	18777	0	18777	50	7.78	0.43	vitrified_clay	280	0.8286	Y	Y	241	2	0.008
B07	2022_03_31	A	N2_FAM	0	Manual	DQ	Unknown	Unknown	ddPCR Supermix for Probes (no dUTP)	FAM	19397	0	19397	50	7.78	0.43	vitrified_clay	280	0.8286	Y	Y	241	2	0.008
F07	2022_03_31	A	N2_FAM	0	Manual	DQ	Unknown	Unknown	ddPCR Supermix for Probes (no dUTP)	FAM	18386	0	18386	50	7.78	0.43	vitrified_clay	280	0.8286	Y	Y	241	2	0.008
B07	2022_03_31	A	PMMV_HEX	3254.43	Manual	DQ	Unknown	Unknown	ddPCR Supermix for Probes (no dUTP)	HEX	19397	18177	1220	50	7.78	0.43	vitrified_clay	280	0.8286	Y	Y	241	2	0.008
F07	2022_03_31	A	PMMV_HEX	2523.76	Manual	DQ	Unknown	Unknown	ddPCR Supermix for Probes (no dUTP)	HEX	18386	16234	2152	50	7.78	0.43	vitrified_clay	280	0.8286	Y	Y	241	2	0.008
B06	2022_04_05	A	BCoV_HEX	0.94	Manual	DQ	Unknown	Unknown	ddPCR Supermix for Probes (no dUTP)	HEX	21189	17	21172	40	6.39	0	vitrified_clay	280	0.8286	Y	Y	256	13	0.051
B05	2022_04_05	A	BCoV_HEX	1.26	Manual	DQ	Unknown	Unknown	ddPCR Supermix for Probes (no dUTP)	HEX	18696	20	18676	40	6.39	0	vitrified_clay	280	0.8286	Y	Y	256	13	0.051
B05	2022_04_05	A	N1_FAM	0	Manual	DQ	Unknown	Unknown	ddPCR Supermix for Probes (no dUTP)	FAM	18696	0	18696	40	6.39	0	vitrified_clay	280	0.8286	Y	Y	256	13	0.051
B06	2022_04_05	A	N1_FAM	0	Manual	DQ	Unknown	Unknown	ddPCR Supermix for Probes (no dUTP)	FAM	21189	0	21189	40	6.39	0	vitrified_clay	280	0.8286	Y	Y	256	13	0.051
F05	2022_04_05	A	N2_FAM	0	Manual	DQ	Unknown	Unknown	ddPCR Supermix for Probes (no dUTP)	FAM	21555	0	21555	40	6.39	0	vitrified_clay	280	0.8286	Y	Y	256	13	0.051
F06	2022_04_05	A	N2_FAM	0	Manual	DQ	Unknown	Unknown	ddPCR Supermix for Probes (no dUTP)	FAM	20228	0	20228	40	6.39	0	vitrified_clay	280	0.8286	Y	Y	256	13	0.051
F06	2022_04_05	A	PMMV_HEX	139.12	Manual	DQ	Unknown	Unknown	ddPCR Supermix for Probes (no dUTP)	HEX	20228	2256	17972	40	6.39	0	vitrified_clay	280	0.8286	Y	Y	256	13	0.051
F05	2022_04_05	A	PMMV_HEX	183.89	Manual	DQ	Unknown	Unknown	ddPCR Supermix for Probes (no dUTP)	HEX	21555	3119	18436	40	6.39	0	vitrified_clay	280	0.8286	Y	Y	256	13	0.051
B06	2022_04_07	A	BCoV_HEX	1.78	Manual	DQ	Unknown	Unknown	ddPCR Supermix for Probes (no dUTP)	HEX	12544	19	12525	29.5	15.56	0.3	vitrified_clay	280	0.8286	Y	Y	256	13	0.051
B05	2022_04_07	A	BCoV_HEX	1.98	Manual	DQ	Unknown	Unknown	ddPCR Supermix for Probes (no dUTP)	HEX	17853	30	17823	29.5	15.56	0.3	vitrified_clay	280	0.8286	Y	Y	256	13	0.051
B06	2022_04_07	A	N1_FAM	0.09	Manual	DQ	Unknown	Unknown	ddPCR Supermix for Probes (no dUTP)	FAM	12544	1	12543	29.5	15.56	0.3	vitrified_clay	280	0.8286	Y	Y	256	13	0.051
B05	2022_04_07	A	N1_FAM	0.4	Manual	DQ	Unknown	Unknown	ddPCR Supermix for Probes (no dUTP)	FAM	17853	6	17847	29.5	15.56	0.3	vitrified_clay	280	0.8286	Y	Y	256	13	0.051
F05	2022_04_07	A	N2_FAM	0.07	Manual	DQ	Unknown	Unknown	ddPCR Supermix for Probes (no dUTP)	FAM	16974	1	16973	29.5	15.56	0.3	vitrified_clay	280	0.8286	Y	Y	256	13	0.051
F06	2022_04_07	A	N2_FAM	0.08	Manual	DQ	Unknown	Unknown	ddPCR Supermix for Probes (no dUTP)	FAM	15420	1	15419	29.5	15.56	0.3	vitrified_clay	280	0.8286	Y	Y	256	13	0.051
F06	2022_04_07	A	PMMV_HEX	1911.52	Manual	DQ	Unknown	Unknown	ddPCR Supermix for Probes (no dUTP)	HEX	15420	12383	3037	29.5	15.56	0.3	vitrified_clay	280	0.8286	Y	Y	256	13	0.051
F05	2022_04_07	A	PMMV_HEX	3155.77	Manual	DQ	Unknown	Unknown	ddPCR Supermix for Probes (no dUTP)	HEX	16974	15813	1161	29.5	15.56	0.3	vitrified_clay	280	0.8286	Y	Y	256	13	0.051
B02	2022_04_12	A	BCoV_HEX	17.01	Manual	DQ	Unknown	Unknown	ddPCR Supermix for Probes (no dUTP)	HEX	17421	250	17171	60	10.28	T	vitrified_clay	280	0.8286	Y	Y	436	28	0.064
F02	2022_04_12	A	BCoV_HEX	18.4	Manual	DQ	Unknown	Unknown	ddPCR Supermix for Probes (no dUTP)	HEX	18107	281	17826	60	10.28	T	vitrified_clay	280	0.8286	Y	Y	436	28	0.064
B02	2022_04_12	A	N1_FAM	0	Manual	DQ	Unknown	Unknown	ddPCR Supermix for Probes (no dUTP)	FAM	17421	0	17421	60	10.28	T	vitrified_clay	280	0.8286	Y	Y	436	28	0.064
F02	2022_04_12	A	N1_FAM	0	Manual	DQ	Unknown	Unknown	ddPCR Supermix for Probes (no dUTP)	FAM	18107	0	18107	60	10.28	T	vitrified_clay	280	0.8286	Y	Y	436	28	0.064
B03	2022_04_12	A	N2_FAM	0	Manual	DQ	Unknown	Unknown	ddPCR Supermix for Probes (no dUTP)	FAM	16386	0	16386	60	10.28	T	vitrified_clay	280	0.8286	Y	Y	436	28	0.064
F03	2022_04_12	A	N2_FAM	0	Manual	DQ	Unknown	Unknown	ddPCR Supermix for Probes (no dUTP)	FAM	17703	0	17703	60	10.28	T	vitrified_clay	280	0.8286	Y	Y	436	28	0.064
B03	2022_04_12	A	PMMV_HEX	1283.26	Manual	DQ	Unknown	Unknown	ddPCR Supermix for Probes (no dUTP)	HEX	16386	10881	5505	60	10.28	T	vitrified_clay	280	0.8286	Y	Y	436	28	0.064
F03	2022_04_12	A	PMMV_HEX	1739.97	Manual	DQ	Unknown	Unknown	ddPCR Supermix for Probes (no dUTP)	HEX	17703	13669	4034	60	10.28	T	vitrified_clay	280	0.8286	Y	Y	436	28	0.064
B06	2022_04_14	A	BCoV_HEX	32.45	Manual	DQ	Unknown	Unknown	ddPCR Supermix for Probes (no dUTP)	HEX	16098	438	15660	50	14.72	0	vitrified_clay	280	0.8286	Y	Y	436	28	0.064
B05	2022_04_14	A	BCoV_HEX	1581.25	Manual	DQ	Unknown	Unknown	ddPCR Supermix for Probes (no dUTP)	HEX	19729	14584	5145	50	14.72	0	vitrified_clay	280	0.8286	Y	Y	436	28	0.064
B05	2022_04_14	A	N1_FAM	0	Manual	DQ	Unknown	Unknown	ddPCR Supermix for Probes (no dUTP)	FAM	19729	0	19729	50	14.72	0	vitrified_clay	280	0.8286	Y	Y	436	28	0.064
B06	2022_04_14	A	N1_FAM	0.22	Manual	DQ	Unknown	Unknown	ddPCR Supermix for Probes (no dUTP)	FAM	16098	3	16095	50	14.72	0	vitrified_clay	280	0.8286	Y	Y	436	28	0.064
F05	2022_04_14	A	N2_FAM	0	Manual	DQ	Unknown	Unknown	ddPCR Supermix for Probes (no dUTP)	FAM	20562	0	20562	50	14.72	0	vitrified_clay	280	0.8286	Y	Y	436	28	0.064
F06	2022_04_14	A	N2_FAM	0	Manual	DQ	Unknown	Unknown	ddPCR Supermix for Probes (no dUTP)	FAM	14191	0	14191	50	14.72	0	vitrified_clay	280	0.8286	Y	Y	436	28	0.064
F05	2022_04_14	A	PMMV_HEX	48.77	Manual	DQ	Unknown	Unknown	ddPCR Supermix for Probes (no dUTP)	HEX	20562	835	19727	50	14.72	0	vitrified_clay	280	0.8286	Y	Y	436	28	0.064
F06	2022_04_14	A	PMMV_HEX	213.39	Manual	DQ	Unknown	Unknown	ddPCR Supermix for Probes (no dUTP)	HEX	14191	2354	11837	50	14.72	0	vitrified_clay	280	0.8286	Y	Y	436	28	0.064
B05	2022_04_19	A	BCoV_HEX	8.94	Manual	DQ	Unknown	Unknown	ddPCR Supermix for Probes (no dUTP)	HEX	16900	128	16772	60	5	0.5	vitrified_clay	280	0.8286	Y	Y	307	19	0.062
M07	2022_04_19	A	BCoV_HEX	10.53		DQ	Unknown	Unknown	ddPCR Supermix for Probes (no dUTP)	HEX	37025	330	36695	60	5	0.5	vitrified_clay	280	0.8286	Y	Y	307	19	0.062
B06	2022_04_19	A	BCoV_HEX	11.87	Manual	DQ	Unknown	Unknown	ddPCR Supermix for Probes (no dUTP)	HEX	20125	202	19923	60	5	0.5	vitrified_clay	280	0.8286	Y	Y	307	19	0.062
M07	2022_04_19	A	N1_FAM	0		DQ	Unknown	Unknown	ddPCR Supermix for Probes (no dUTP)	FAM	37025	0	37025	60	5	0.5	vitrified_clay	280	0.8286	Y	Y	307	19	0.062
B05	2022_04_19	A	N1_FAM	0	Manual	DQ	Unknown	Unknown	ddPCR Supermix for Probes (no dUTP)	FAM	16900	0	16900	60	5	0.5	vitrified_clay	280	0.8286	Y	Y	307	19	0.062
B06	2022_04_19	A	N1_FAM	0	Manual	DQ	Unknown	Unknown	ddPCR Supermix for Probes (no dUTP)	FAM	20125	0	20125	60	5	0.5	vitrified_clay	280	0.8286	Y	Y	307	19	0.062
M22	2022_04_19	A	N2_FAM	0		DQ	Unknown	Unknown	ddPCR Supermix for Probes (no dUTP)	FAM	37205	0	37205	60	5	0.5	vitrified_clay	280	0.8286	Y	Y	307	19	0.062
F05	2022_04_19	A	N2_FAM	0	Manual	DQ	Unknown	Unknown	ddPCR Supermix for Probes (no dUTP)	FAM	17240	0	17240	60	5	0.5	vitrified_clay	280	0.8286	Y	Y	307	19	0.062
F06	2022_04_19	A	N2_FAM	0	Manual	DQ	Unknown	Unknown	ddPCR Supermix for Probes (no dUTP)	FAM	19965	0	19965	60	5	0.5	vitrified_clay	280	0.8286	Y	Y	307	19	0.062
F06	2022_04_19	A	PMMV_HEX	41.26	Manual	DQ	Unknown	Unknown	ddPCR Supermix for Probes (no dUTP)	HEX	19965	688	19277	60	5	0.5	vitrified_clay	280	0.8286	Y	Y	307	19	0.062
M22	2022_04_19	A	PMMV_HEX	46.64		DQ	Unknown	Unknown	ddPCR Supermix for Probes (no dUTP)	HEX	37205	1446	35759	60	5	0.5	vitrified_clay	280	0.8286	Y	Y	307	19	0.062
F05	2022_04_19	A	PMMV_HEX	52.9	Manual	DQ	Unknown	Unknown	ddPCR Supermix for Probes (no dUTP)	HEX	17240	758	16482	60	5	0.5	vitrified_clay	280	0.8286	Y	Y	307	19	0.062
B05	2022_04_21	A	BCoV_HEX	16.1	Manual	DQ	Unknown	Unknown	ddPCR Supermix for Probes (no dUTP)	HEX	18906	257	18649	50	5.83	0	vitrified_clay	280	0.8286	Y	Y	307	19	0.062
M07	2022_04_21	A	BCoV_HEX	17.47		DQ	Unknown	Unknown	ddPCR Supermix for Probes (no dUTP)	HEX	38063	561	37502	50	5.83	0	vitrified_clay	280	0.8286	Y	Y	307	19	0.062
B06	2022_04_21	A	BCoV_HEX	18.82	Manual	DQ	Unknown	Unknown	ddPCR Supermix for Probes (no dUTP)	HEX	19157	304	18853	50	5.83	0	vitrified_clay	280	0.8286	Y	Y	307	19	0.062
B05	2022_04_21	A	N1_FAM	11.88	Manual	DQ	Unknown	Unknown	ddPCR Supermix for Probes (no dUTP)	FAM	18906	190	18716	50	5.83	0	vitrified_clay	280	0.8286	Y	Y	307	19	0.062
M07	2022_04_21	A	N1_FAM	12.05		DQ	Unknown	Unknown	ddPCR Supermix for Probes (no dUTP)	FAM	38063	388	37675	50	5.83	0	vitrified_clay	280	0.8286	Y	Y	307	19	0.062
B06	2022_04_21	A	N1_FAM	12.22	Manual	DQ	Unknown	Unknown	ddPCR Supermix for Probes (no dUTP)	FAM	19157	198	18959	50	5.83	0	vitrified_clay	280	0.8286	Y	Y	307	19	0.062
F05	2022_04_21	A	N2_FAM	12.61	Manual	DQ	Unknown	Unknown	ddPCR Supermix for Probes (no dUTP)	FAM	19223	205	19018	50	5.83	0	vitrified_clay	280	0.8286	Y	Y	307	19	0.062
M23	2022_04_21	A	N2_FAM	16.61		DQ	Unknown	Unknown	ddPCR Supermix for Probes (no dUTP)	FAM	37241	522	36719	50	5.83	0	vitrified_clay	280	0.8286	Y	Y	307	19	0.062
F06	2022_04_21	A	N2_FAM	20.88	Manual	DQ	Unknown	Unknown	ddPCR Supermix for Probes (no dUTP)	FAM	18018	317	17701	50	5.83	0	vitrified_clay	280	0.8286	Y	Y	307	19	0.062
F05	2022_04_21	A	PMMV_HEX	283.63	Manual	DQ	Unknown	Unknown	ddPCR Supermix for Probes (no dUTP)	HEX	19223	4118	15105	50	5.83	0	vitrified_clay	280	0.8286	Y	Y	307	19	0.062
M23	2022_04_21	A	PMMV_HEX	319.84		DQ	Unknown	Unknown	ddPCR Supermix for Probes (no dUTP)	HEX	37241	8865	28376	50	5.83	0	vitrified_clay	280	0.8286	Y	Y	307	19	0.062
F06	2022_04_21	A	PMMV_HEX	359.75	Manual	DQ	Unknown	Unknown	ddPCR Supermix for Probes (no dUTP)	HEX	18018	4747	13271	50	5.83	0	vitrified_clay	280	0.8286	Y	Y	307	19	0.062
B06	2022_04_26	A	BCoV_HEX	20.37	Manual	DQ	Unknown	Unknown	ddPCR Supermix for Probes (no dUTP)	HEX	18056	310	17746	50	15.83	0	vitrified_clay	292	0.8185	Y	Y	260	21	0.081
M07	2022_04_26	A	BCoV_HEX	21.94		DQ	Unknown	Unknown	ddPCR Supermix for Probes (no dUTP)	HEX	37294	689	36605	50	15.83	0	vitrified_clay	292	0.8185	Y	Y	260	21	0.081
B05	2022_04_26	A	BCoV_HEX	23.41	Manual	DQ	Unknown	Unknown	ddPCR Supermix for Probes (no dUTP)	HEX	19238	379	18859	50	15.83	0	vitrified_clay	292	0.8185	Y	Y	260	21	0.081
B06	2022_04_26	A	N1_FAM	0.07	Manual	DQ	Unknown	Unknown	ddPCR Supermix for Probes (no dUTP)	FAM	18056	1	18055	50	15.83	0	vitrified_clay	292	0.8185	Y	Y	260	21	0.081
M07	2022_04_26	A	N1_FAM	0.09		DQ	Unknown	Unknown	ddPCR Supermix for Probes (no dUTP)	FAM	37294	3	37291	50	15.83	0	vitrified_clay	292	0.8185	Y	Y	260	21	0.081
B05	2022_04_26	A	N1_FAM	0.12	Manual	DQ	Unknown	Unknown	ddPCR Supermix for Probes (no dUTP)	FAM	19238	2	19236	50	15.83	0	vitrified_clay	292	0.8185	Y	Y	260	21	0.081
F05	2022_04_26	A	N2_FAM	0.12	Manual	DQ	Unknown	Unknown	ddPCR Supermix for Probes (no dUTP)	FAM	19262	2	19260	50	15.83	0	vitrified_clay	292	0.8185	Y	Y	260	21	0.081
M23	2022_04_26	A	N2_FAM	0.21		DQ	Unknown	Unknown	ddPCR Supermix for Probes (no dUTP)	FAM	38972	7	38965	50	15.83	0	vitrified_clay	292	0.8185	Y	Y	260	21	0.081
F06	2022_04_26	A	N2_FAM	0.3	Manual	DQ	Unknown	Unknown	ddPCR Supermix for Probes (no dUTP)	FAM	19710	5	19705	50	15.83	0	vitrified_clay	292	0.8185	Y	Y	260	21	0.081
F06	2022_04_26	A	PMMV_HEX	1082.77	Manual	DQ	Unknown	Unknown	ddPCR Supermix for Probes (no dUTP)	HEX	19710	11858	7852	50	15.83	0	vitrified_clay	292	0.8185	Y	Y	260	21	0.081
M23	2022_04_26	A	PMMV_HEX	1087.14		DQ	Unknown	Unknown	ddPCR Supermix for Probes (no dUTP)	HEX	38972	23504	15468	50	15.83	0	vitrified_clay	292	0.8185	Y	Y	260	21	0.081
F05	2022_04_26	A	PMMV_HEX	1091.63	Manual	DQ	Unknown	Unknown	ddPCR Supermix for Probes (no dUTP)	HEX	19262	11646	7616	50	15.83	0	vitrified_clay	292	0.8185	Y	Y	260	21	0.081
B05	2022_04_28	A	BCoV_HEX	6.54	Manual	DQ	Unknown	Unknown	ddPCR Supermix for Probes (no dUTP)	HEX	18227	101	18126	40	9.44	0	vitrified_clay	292	0.8185	Y	Y	260	21	0.081
M07	2022_04_28	A	BCoV_HEX	6.88		DQ	Unknown	Unknown	ddPCR Supermix for Probes (no dUTP)	HEX	35515	207	35308	40	9.44	0	vitrified_clay	292	0.8185	Y	Y	260	21	0.081
B06	2022_04_28	A	BCoV_HEX	7.24	Manual	DQ	Unknown	Unknown	ddPCR Supermix for Probes (no dUTP)	HEX	17288	106	17182	40	9.44	0	vitrified_clay	292	0.8185	Y	Y	260	21	0.081
B05	2022_04_28	A	N1_FAM	0	Manual	DQ	Unknown	Unknown	ddPCR Supermix for Probes (no dUTP)	FAM	18227	0	18227	40	9.44	0	vitrified_clay	292	0.8185	Y	Y	260	21	0.081
M07	2022_04_28	A	N1_FAM	0.03		DQ	Unknown	Unknown	ddPCR Supermix for Probes (no dUTP)	FAM	35515	1	35514	40	9.44	0	vitrified_clay	292	0.8185	Y	Y	260	21	0.081
B06	2022_04_28	A	N1_FAM	0.07	Manual	DQ	Unknown	Unknown	ddPCR Supermix for Probes (no dUTP)	FAM	17288	1	17287	40	9.44	0	vitrified_clay	292	0.8185	Y	Y	260	21	0.081
M23	2022_04_28	A	N2_FAM	0.06		DQ	Unknown	Unknown	ddPCR Supermix for Probes (no dUTP)	FAM	37875	2	37873	40	9.44	0	vitrified_clay	292	0.8185	Y	Y	260	21	0.081
F05	2022_04_28	A	N2_FAM	0.06	Manual	DQ	Unknown	Unknown	ddPCR Supermix for Probes (no dUTP)	FAM	19251	1	19250	40	9.44	0	vitrified_clay	292	0.8185	Y	Y	260	21	0.081
F06	2022_04_28	A	N2_FAM	0.06	Manual	DQ	Unknown	Unknown	ddPCR Supermix for Probes (no dUTP)	FAM	18624	1	18623	40	9.44	0	vitrified_clay	292	0.8185	Y	Y	260	21	0.081
F05	2022_04_28	A	PMMV_HEX	145.19	Manual	DQ	Unknown	Unknown	ddPCR Supermix for Probes (no dUTP)	HEX	19251	2235	17016	40	9.44	0	vitrified_clay	292	0.8185	Y	Y	260	21	0.081
M23	2022_04_28	A	PMMV_HEX	159.04		DQ	Unknown	Unknown	ddPCR Supermix for Probes (no dUTP)	HEX	37875	4789	33086	40	9.44	0	vitrified_clay	292	0.8185	Y	Y	260	21	0.081
F06	2022_04_28	A	PMMV_HEX	173.53	Manual	DQ	Unknown	Unknown	ddPCR Supermix for Probes (no dUTP)	HEX	18624	2554	16070	40	9.44	0	vitrified_clay	292	0.8185	Y	Y	260	21	0.081
G01	2021_11_09	A	BCoV_HEX	15.14	Manual	DQ	Unknown	Unknown	ddPCR Supermix for Probes (no dUTP)	HEX	19078	244	18834	30	8.61	0	vitrified_clay	287	0.784	M	N	1346	7	0.005
G02	2021_11_09	A	BCoV_HEX	16.9	Manual	DQ	Unknown	Unknown	ddPCR Supermix for Probes (no dUTP)	HEX	18162	259	17903	30	8.61	0	vitrified_clay	287	0.784	M	N	1346	7	0.005
G01	2021_11_09	A	N1_FAM	0	Manual	DQ	Unknown	Unknown	ddPCR Supermix for Probes (no dUTP)	FAM	19078	0	19078	30	8.61	0	vitrified_clay	287	0.784	M	N	1346	7	0.005
G02	2021_11_09	A	N1_FAM	0	Manual	DQ	Unknown	Unknown	ddPCR Supermix for Probes (no dUTP)	FAM	18162	0	18162	30	8.61	0	vitrified_clay	287	0.784	M	N	1346	7	0.005
G05	2021_11_09	A	N2_FAM	0	Manual	DQ	Unknown	Unknown	ddPCR Supermix for Probes (no dUTP)	FAM	20153	0	20153	30	8.61	0	vitrified_clay	287	0.784	M	N	1346	7	0.005
G06	2021_11_09	A	N2_FAM	0.06	Manual	DQ	Unknown	Unknown	ddPCR Supermix for Probes (no dUTP)	FAM	19257	1	19256	30	8.61	0	vitrified_clay	287	0.784	M	N	1346	7	0.005
G06	2021_11_09	A	PMMV_HEX	627.04	Manual	DQ	Unknown	Unknown	ddPCR Supermix for Probes (no dUTP)	HEX	19257	7956	11301	30	8.61	0	vitrified_clay	287	0.784	M	N	1346	7	0.005
G05	2021_11_09	A	PMMV_HEX	639.72	Manual	DQ	Unknown	Unknown	ddPCR Supermix for Probes (no dUTP)	HEX	20153	8453	11700	30	8.61	0	vitrified_clay	287	0.784	M	N	1346	7	0.005
G03	2021_03_10	B	BCoV_HEX	4.57	Manual	DQ	Unknown	Unknown	ddPCR Supermix for Probes (no dUTP)	HEX	19073	74	18999	60	5.83	0	NA	180	NA	N	N	1899	44	0.023
G04	2021_03_10	B	BCoV_HEX	4.79	Manual	DQ	Unknown	Unknown	ddPCR Supermix for Probes (no dUTP)	HEX	17730	72	17658	60	5.83	0	NA	180	NA	N	N	1899	44	0.023
G04	2021_03_10	B	N1_FAM	0.07	Manual	DQ	Unknown	Unknown	ddPCR Supermix for Probes (no dUTP)	FAM	17730	1	17729	60	5.83	0	NA	180	NA	N	N	1899	44	0.023
G03	2021_03_10	B	N1_FAM	0.25	Manual	DQ	Unknown	Unknown	ddPCR Supermix for Probes (no dUTP)	FAM	19073	4	19069	60	5.83	0	NA	180	NA	N	N	1899	44	0.023
G08	2021_03_10	B	N2_FAM	0	Manual	DQ	Unknown	Unknown	ddPCR Supermix for Probes (no dUTP)	FAM	18303	0	18303	60	5.83	0	NA	180	NA	N	N	1899	44	0.023
G09	2021_03_10	B	N2_FAM	0	Manual	DQ	Unknown	Unknown	ddPCR Supermix for Probes (no dUTP)	FAM	18608	0	18608	60	5.83	0	NA	180	NA	N	N	1899	44	0.023
G08	2021_03_10	B	PMMV_HEX	4443.47	Manual	DQ	Unknown	Unknown	ddPCR Supermix for Probes (no dUTP)	HEX	18303	17884	419	60	5.83	0	NA	180	NA	N	N	1899	44	0.023
G09	2021_03_10	B	PMMV_HEX	4457.31	Manual	DQ	Unknown	Unknown	ddPCR Supermix for Probes (no dUTP)	HEX	18608	18187	421	60	5.83	0	NA	180	NA	N	N	1899	44	0.023
G02	2021_03_15	B	BCoV_HEX	3.94	Manual	DQ	Unknown	Unknown	ddPCR Supermix for Probes (no dUTP)	HEX	19459	65	19394	60	7.22	T	NA	180	NA	N	N	1888	25	0.013
G01	2021_03_15	B	BCoV_HEX	4.42	Manual	DQ	Unknown	Unknown	ddPCR Supermix for Probes (no dUTP)	HEX	19207	72	19135	60	7.22	T	NA	180	NA	N	N	1888	25	0.013
G02	2021_03_15	B	N1_FAM	0.42	Manual	DQ	Unknown	Unknown	ddPCR Supermix for Probes (no dUTP)	FAM	19459	7	19452	60	7.22	T	NA	180	NA	N	N	1888	25	0.013
G01	2021_03_15	B	N1_FAM	0.43	Manual	DQ	Unknown	Unknown	ddPCR Supermix for Probes (no dUTP)	FAM	19207	7	19200	60	7.22	T	NA	180	NA	N	N	1888	25	0.013
G07	2021_03_15	B	N2_FAM	0.56	Manual	DQ	Unknown	Unknown	ddPCR Supermix for Probes (no dUTP)	FAM	18900	9	18891	60	7.22	T	NA	180	NA	N	N	1888	25	0.013
G06	2021_03_15	B	N2_FAM	0.62	Manual	DQ	Unknown	Unknown	ddPCR Supermix for Probes (no dUTP)	FAM	19035	10	19025	60	7.22	T	NA	180	NA	N	N	1888	25	0.013
G07	2021_03_15	B	PMMV_HEX	1668.12	Manual	DQ	Unknown	Unknown	ddPCR Supermix for Probes (no dUTP)	HEX	18900	14322	4578	60	7.22	T	NA	180	NA	N	N	1888	25	0.013
G06	2021_03_15	B	PMMV_HEX	1756.5	Manual	DQ	Unknown	Unknown	ddPCR Supermix for Probes (no dUTP)	HEX	19035	14758	4277	60	7.22	T	NA	180	NA	N	N	1888	25	0.013
G03	2021_03_17	B	BCoV_HEX	5.21	Manual	DQ	Unknown	Unknown	ddPCR Supermix for Probes (no dUTP)	HEX	19019	84	18935	60	7.22	0	NA	180	NA	N	N	1888	25	0.013
G04	2021_03_17	B	BCoV_HEX	5.56	Manual	DQ	Unknown	Unknown	ddPCR Supermix for Probes (no dUTP)	HEX	18236	86	18150	60	7.22	0	NA	180	NA	N	N	1888	25	0.013
G03	2021_03_17	B	N1_FAM	0	Manual	DQ	Unknown	Unknown	ddPCR Supermix for Probes (no dUTP)	FAM	19019	0	19019	60	7.22	0	NA	180	NA	N	N	1888	25	0.013
G04	2021_03_17	B	N1_FAM	0	Manual	DQ	Unknown	Unknown	ddPCR Supermix for Probes (no dUTP)	FAM	18236	0	18236	60	7.22	0	NA	180	NA	N	N	1888	25	0.013
G08	2021_03_17	B	N2_FAM	0	Manual	DQ	Unknown	Unknown	ddPCR Supermix for Probes (no dUTP)	FAM	19099	0	19099	60	7.22	0	NA	180	NA	N	N	1888	25	0.013
G09	2021_03_17	B	N2_FAM	0	Manual	DQ	Unknown	Unknown	ddPCR Supermix for Probes (no dUTP)	FAM	18419	0	18419	60	7.22	0	NA	180	NA	N	N	1888	25	0.013
G09	2021_03_17	B	PMMV_HEX	3025.79	Manual	DQ	Unknown	Unknown	ddPCR Supermix for Probes (no dUTP)	HEX	18419	17012	1407	60	7.22	0	NA	180	NA	N	N	1888	25	0.013
G08	2021_03_17	B	PMMV_HEX	3181.58	Manual	DQ	Unknown	Unknown	ddPCR Supermix for Probes (no dUTP)	HEX	19099	17821	1278	60	7.22	0	NA	180	NA	N	N	1888	25	0.013
G01	2021_03_22	B	BCoV_HEX	0.88	Manual	DQ	Unknown	Unknown	ddPCR Supermix for Probes (no dUTP)	HEX	18675	14	18661	60	5	T	NA	180	NA	N	N	1392	26	0.019
G02	2021_03_22	B	BCoV_HEX	1.46	Manual	DQ	Unknown	Unknown	ddPCR Supermix for Probes (no dUTP)	HEX	20210	25	20185	60	5	T	NA	180	NA	N	N	1392	26	0.019
G01	2021_03_22	B	N1_FAM	0	Manual	DQ	Unknown	Unknown	ddPCR Supermix for Probes (no dUTP)	FAM	18675	0	18675	60	5	T	NA	180	NA	N	N	1392	26	0.019
G02	2021_03_22	B	N1_FAM	0	Manual	DQ	Unknown	Unknown	ddPCR Supermix for Probes (no dUTP)	FAM	20210	0	20210	60	5	T	NA	180	NA	N	N	1392	26	0.019
G06	2021_03_22	B	N2_FAM	0	Manual	DQ	Unknown	Unknown	ddPCR Supermix for Probes (no dUTP)	FAM	19772	0	19772	60	5	T	NA	180	NA	N	N	1392	26	0.019
G07	2021_03_22	B	N2_FAM	0	Manual	DQ	Unknown	Unknown	ddPCR Supermix for Probes (no dUTP)	FAM	21381	0	21381	60	5	T	NA	180	NA	N	N	1392	26	0.019
G07	2021_03_22	B	PMMV_HEX	1897.65	Manual	DQ	Unknown	Unknown	ddPCR Supermix for Probes (no dUTP)	HEX	21381	17120	4261	60	5	T	NA	180	NA	N	N	1392	26	0.019
G06	2021_03_22	B	PMMV_HEX	1924.93	Manual	DQ	Unknown	Unknown	ddPCR Supermix for Probes (no dUTP)	HEX	19772	15922	3850	60	5	T	NA	180	NA	N	N	1392	26	0.019
G04	2021_03_24	B	BCoV_HEX	0.72	Manual	DQ	Unknown	Unknown	ddPCR Supermix for Probes (no dUTP)	HEX	17897	11	17886	60	6.67	0.11	NA	180	NA	N	N	1392	26	0.019
G03	2021_03_24	B	BCoV_HEX	1.02	Manual	DQ	Unknown	Unknown	ddPCR Supermix for Probes (no dUTP)	HEX	18546	16	18530	60	6.67	0.11	NA	180	NA	N	N	1392	26	0.019
G03	2021_03_24	B	N1_FAM	0	Manual	DQ	Unknown	Unknown	ddPCR Supermix for Probes (no dUTP)	FAM	18546	0	18546	60	6.67	0.11	NA	180	NA	N	N	1392	26	0.019
G04	2021_03_24	B	N1_FAM	0	Manual	DQ	Unknown	Unknown	ddPCR Supermix for Probes (no dUTP)	FAM	17897	0	17897	60	6.67	0.11	NA	180	NA	N	N	1392	26	0.019
G08	2021_03_24	B	N2_FAM	0	Manual	DQ	Unknown	Unknown	ddPCR Supermix for Probes (no dUTP)	FAM	19354	0	19354	60	6.67	0.11	NA	180	NA	N	N	1392	26	0.019
G09	2021_03_24	B	N2_FAM	0	Manual	DQ	Unknown	Unknown	ddPCR Supermix for Probes (no dUTP)	FAM	19034	0	19034	60	6.67	0.11	NA	180	NA	N	N	1392	26	0.019
G08	2021_03_24	B	PMMV_HEX	1102.34	Manual	DQ	Unknown	Unknown	ddPCR Supermix for Probes (no dUTP)	HEX	19354	11771	7583	60	6.67	0.11	NA	180	NA	N	N	1392	26	0.019
G09	2021_03_24	B	PMMV_HEX	1128.12	Manual	DQ	Unknown	Unknown	ddPCR Supermix for Probes (no dUTP)	HEX	19034	11738	7296	60	6.67	0.11	NA	180	NA	N	N	1392	26	0.019
G02	2021_03_29	B	BCoV_HEX	1.55	Manual	DQ	Unknown	Unknown	ddPCR Supermix for Probes (no dUTP)	HEX	21215	28	21187	60	8.06	0.42	NA	180	NA	N	N	1385	25	0.018
G01	2021_03_29	B	BCoV_HEX	1.87	Manual	DQ	Unknown	Unknown	ddPCR Supermix for Probes (no dUTP)	HEX	20797	33	20764	60	8.06	0.42	NA	180	NA	N	N	1385	25	0.018
G01	2021_03_29	B	N1_FAM	0	Manual	DQ	Unknown	Unknown	ddPCR Supermix for Probes (no dUTP)	FAM	20797	0	20797	60	8.06	0.42	NA	180	NA	N	N	1385	25	0.018
G02	2021_03_29	B	N1_FAM	0	Manual	DQ	Unknown	Unknown	ddPCR Supermix for Probes (no dUTP)	FAM	21215	0	21215	60	8.06	0.42	NA	180	NA	N	N	1385	25	0.018
G06	2021_03_29	B	N2_FAM	0	Manual	DQ	Unknown	Unknown	ddPCR Supermix for Probes (no dUTP)	FAM	19116	0	19116	60	8.06	0.42	NA	180	NA	N	N	1385	25	0.018
G07	2021_03_29	B	N2_FAM	0	Manual	DQ	Unknown	Unknown	ddPCR Supermix for Probes (no dUTP)	FAM	19440	0	19440	60	8.06	0.42	NA	180	NA	N	N	1385	25	0.018
G06	2021_03_29	B	PMMV_HEX	4682.99	Manual	DQ	Unknown	Unknown	ddPCR Supermix for Probes (no dUTP)	HEX	19116	18759	357	60	8.06	0.42	NA	180	NA	N	N	1385	25	0.018
G07	2021_03_29	B	PMMV_HEX	4702.77	Manual	DQ	Unknown	Unknown	ddPCR Supermix for Probes (no dUTP)	HEX	19440	19083	357	60	8.06	0.42	NA	180	NA	N	N	1385	25	0.018
G03	2021_03_31	B	BCoV_HEX	16.04	Manual	DQ	Unknown	Unknown	ddPCR Supermix for Probes (no dUTP)	HEX	17352	235	17117	60	7.22	0.05	NA	180	NA	N	N	1385	25	0.018
G04	2021_03_31	B	BCoV_HEX	17.73	Manual	DQ	Unknown	Unknown	ddPCR Supermix for Probes (no dUTP)	HEX	17317	259	17058	60	7.22	0.05	NA	180	NA	N	N	1385	25	0.018
G03	2021_03_31	B	N1_FAM	0	Manual	DQ	Unknown	Unknown	ddPCR Supermix for Probes (no dUTP)	FAM	17352	0	17352	60	7.22	0.05	NA	180	NA	N	N	1385	25	0.018
G04	2021_03_31	B	N1_FAM	0	Manual	DQ	Unknown	Unknown	ddPCR Supermix for Probes (no dUTP)	FAM	17317	0	17317	60	7.22	0.05	NA	180	NA	N	N	1385	25	0.018
G08	2021_03_31	B	N2_FAM	0	Manual	DQ	Unknown	Unknown	ddPCR Supermix for Probes (no dUTP)	FAM	19217	0	19217	60	7.22	0.05	NA	180	NA	N	N	1385	25	0.018
G09	2021_03_31	B	N2_FAM	0	Manual	DQ	Unknown	Unknown	ddPCR Supermix for Probes (no dUTP)	FAM	20096	0	20096	60	7.22	0.05	NA	180	NA	N	N	1385	25	0.018
G08	2021_03_31	B	PMMV_HEX	294.13	Manual	DQ	Unknown	Unknown	ddPCR Supermix for Probes (no dUTP)	HEX	19217	4251	14966	60	7.22	0.05	NA	180	NA	N	N	1385	25	0.018
G09	2021_03_31	B	PMMV_HEX	302.17	Manual	DQ	Unknown	Unknown	ddPCR Supermix for Probes (no dUTP)	HEX	20096	4552	15544	60	7.22	0.05	NA	180	NA	N	N	1385	25	0.018
G02	2021_04_05	B	BCoV_HEX	1.21	Manual	DQ	Unknown	Unknown	ddPCR Supermix for Probes (no dUTP)	HEX	19377	20	19357	60	9.17	0	NA	180	NA	N	N	966	8	0.008
G01	2021_04_05	B	BCoV_HEX	1.88	Manual	DQ	Unknown	Unknown	ddPCR Supermix for Probes (no dUTP)	HEX	18813	30	18783	60	9.17	0	NA	180	NA	N	N	966	8	0.008
G01	2021_04_05	B	N1_FAM	0	Manual	DQ	Unknown	Unknown	ddPCR Supermix for Probes (no dUTP)	FAM	18813	0	18813	60	9.17	0	NA	180	NA	N	N	966	8	0.008
G02	2021_04_05	B	N1_FAM	0.06	Manual	DQ	Unknown	Unknown	ddPCR Supermix for Probes (no dUTP)	FAM	19377	1	19376	60	9.17	0	NA	180	NA	N	N	966	8	0.008
G06	2021_04_05	B	N2_FAM	0	Manual	DQ	Unknown	Unknown	ddPCR Supermix for Probes (no dUTP)	FAM	17870	0	17870	60	9.17	0	NA	180	NA	N	N	966	8	0.008
G07	2021_04_05	B	N2_FAM	0	Manual	DQ	Unknown	Unknown	ddPCR Supermix for Probes (no dUTP)	FAM	17309	0	17309	60	9.17	0	NA	180	NA	N	N	966	8	0.008
G06	2021_04_05	B	PMMV_HEX	4305.47	Manual	DQ	Unknown	Unknown	ddPCR Supermix for Probes (no dUTP)	HEX	17870	17410	460	60	9.17	0	NA	180	NA	N	N	966	8	0.008
G07	2021_04_05	B	PMMV_HEX	4562.88	Manual	DQ	Unknown	Unknown	ddPCR Supermix for Probes (no dUTP)	HEX	17309	16951	358	60	9.17	0	NA	180	NA	N	N	966	8	0.008
G04	2021_04_07	B	BCoV_HEX	2.35	Manual	DQ	Unknown	Unknown	ddPCR Supermix for Probes (no dUTP)	HEX	18504	37	18467	60	10.83	0	NA	180	NA	N	N	966	8	0.008
G03	2021_04_07	B	BCoV_HEX	3.09	Manual	DQ	Unknown	Unknown	ddPCR Supermix for Probes (no dUTP)	HEX	16407	43	16364	60	10.83	0	NA	180	NA	N	N	966	8	0.008
G04	2021_04_07	B	N1_FAM	0.06	Manual	DQ	Unknown	Unknown	ddPCR Supermix for Probes (no dUTP)	FAM	18504	1	18503	60	10.83	0	NA	180	NA	N	N	966	8	0.008
G03	2021_04_07	B	N1_FAM	0.07	Manual	DQ	Unknown	Unknown	ddPCR Supermix for Probes (no dUTP)	FAM	16407	1	16406	60	10.83	0	NA	180	NA	N	N	966	8	0.008
G08	2021_04_07	B	N2_FAM	0	Manual	DQ	Unknown	Unknown	ddPCR Supermix for Probes (no dUTP)	FAM	19846	0	19846	60	10.83	0	NA	180	NA	N	N	966	8	0.008
G09	2021_04_07	B	N2_FAM	0	Manual	DQ	Unknown	Unknown	ddPCR Supermix for Probes (no dUTP)	FAM	19419	0	19419	60	10.83	0	NA	180	NA	N	N	966	8	0.008
G08	2021_04_07	B	PMMV_HEX	3924.87	Manual	DQ	Unknown	Unknown	ddPCR Supermix for Probes (no dUTP)	HEX	19846	19140	706	60	10.83	0	NA	180	NA	N	N	966	8	0.008
G09	2021_04_07	B	PMMV_HEX	5083.59	Manual	DQ	Unknown	Unknown	ddPCR Supermix for Probes (no dUTP)	HEX	19419	19161	258	60	10.83	0	NA	180	NA	N	N	966	8	0.008
G01	2021_04_12	B	BCoV_HEX	2.04	Manual	DQ	Unknown	Unknown	ddPCR Supermix for Probes (no dUTP)	HEX	16712	29	16683	50	11.11	0.01	NA	180	NA	N	N	1084	8	0.007
G02	2021_04_12	B	BCoV_HEX	3.08	Manual	DQ	Unknown	Unknown	ddPCR Supermix for Probes (no dUTP)	HEX	17961	47	17914	50	11.11	0.01	NA	180	NA	N	N	1084	8	0.007
G01	2021_04_12	B	N1_FAM	0	Manual	DQ	Unknown	Unknown	ddPCR Supermix for Probes (no dUTP)	FAM	16712	0	16712	50	11.11	0.01	NA	180	NA	N	N	1084	8	0.007
G02	2021_04_12	B	N1_FAM	0	Manual	DQ	Unknown	Unknown	ddPCR Supermix for Probes (no dUTP)	FAM	17961	0	17961	50	11.11	0.01	NA	180	NA	N	N	1084	8	0.007
G07	2021_04_12	B	N2_FAM	0	Manual	DQ	Unknown	Unknown	ddPCR Supermix for Probes (no dUTP)	FAM	19203	0	19203	50	11.11	0.01	NA	180	NA	N	N	1084	8	0.007
G06	2021_04_12	B	N2_FAM	0.07	Manual	DQ	Unknown	Unknown	ddPCR Supermix for Probes (no dUTP)	FAM	16460	1	16459	50	11.11	0.01	NA	180	NA	N	N	1084	8	0.007
G06	2021_04_12	B	PMMV_HEX	2944.77	Manual	DQ	Unknown	Unknown	ddPCR Supermix for Probes (no dUTP)	HEX	16460	15113	1347	50	11.11	0.01	NA	180	NA	N	N	1084	8	0.007
G07	2021_04_12	B	PMMV_HEX	2999.53	Manual	DQ	Unknown	Unknown	ddPCR Supermix for Probes (no dUTP)	HEX	19203	17703	1500	50	11.11	0.01	NA	180	NA	N	N	1084	8	0.007
G03	2021_04_14	B	BCoV_HEX	23.24	Manual	DQ	Unknown	Unknown	ddPCR Supermix for Probes (no dUTP)	HEX	17793	348	17445	60	11.39	0	NA	180	NA	N	N	1084	8	0.007
G04	2021_04_14	B	BCoV_HEX	23.25	Manual	DQ	Unknown	Unknown	ddPCR Supermix for Probes (no dUTP)	HEX	17883	350	17533	60	11.39	0	NA	180	NA	N	N	1084	8	0.007
G04	2021_04_14	B	N1_FAM	5.14	Manual	DQ	Unknown	Unknown	ddPCR Supermix for Probes (no dUTP)	FAM	17883	78	17805	60	11.39	0	NA	180	NA	N	N	1084	8	0.007
G03	2021_04_14	B	N1_FAM	5.83	Manual	DQ	Unknown	Unknown	ddPCR Supermix for Probes (no dUTP)	FAM	17793	88	17705	60	11.39	0	NA	180	NA	N	N	1084	8	0.007
G09	2021_04_14	B	N2_FAM	6.28	Manual	DQ	Unknown	Unknown	ddPCR Supermix for Probes (no dUTP)	FAM	20094	107	19987	60	11.39	0	NA	180	NA	N	N	1084	8	0.007
G08	2021_04_14	B	N2_FAM	6.59	Manual	DQ	Unknown	Unknown	ddPCR Supermix for Probes (no dUTP)	FAM	16123	90	16033	60	11.39	0	NA	180	NA	N	N	1084	8	0.007
G09	2021_04_14	B	PMMV_HEX	1105.92	Manual	DQ	Unknown	Unknown	ddPCR Supermix for Probes (no dUTP)	HEX	20094	12245	7849	60	11.39	0	NA	180	NA	N	N	1084	8	0.007
G08	2021_04_14	B	PMMV_HEX	1261.02	Manual	DQ	Unknown	Unknown	ddPCR Supermix for Probes (no dUTP)	HEX	16123	10603	5520	60	11.39	0	NA	180	NA	N	N	1084	8	0.007
G01	2021_04_19	B	BCoV_HEX	2.9	Manual	DQ	Unknown	Unknown	ddPCR Supermix for Probes (no dUTP)	HEX	15036	37	14999	60	8.89	0.14	NA	180	NA	N	N	936	10	0.011
G02	2021_04_19	B	BCoV_HEX	3.9	Manual	DQ	Unknown	Unknown	ddPCR Supermix for Probes (no dUTP)	HEX	16600	55	16545	60	8.89	0.14	NA	180	NA	N	N	936	10	0.011
G02	2021_04_19	B	N1_FAM	0	Manual	DQ	Unknown	Unknown	ddPCR Supermix for Probes (no dUTP)	FAM	16600	0	16600	60	8.89	0.14	NA	180	NA	N	N	936	10	0.011
G01	2021_04_19	B	N1_FAM	0.08	Manual	DQ	Unknown	Unknown	ddPCR Supermix for Probes (no dUTP)	FAM	15036	1	15035	60	8.89	0.14	NA	180	NA	N	N	936	10	0.011
G06	2021_04_19	B	N2_FAM	0	Manual	DQ	Unknown	Unknown	ddPCR Supermix for Probes (no dUTP)	FAM	14742	0	14742	60	8.89	0.14	NA	180	NA	N	N	936	10	0.011
G07	2021_04_19	B	N2_FAM	0	Manual	DQ	Unknown	Unknown	ddPCR Supermix for Probes (no dUTP)	FAM	14110	0	14110	60	8.89	0.14	NA	180	NA	N	N	936	10	0.011
G06	2021_04_19	B	PMMV_HEX	1588.46	Manual	DQ	Unknown	Unknown	ddPCR Supermix for Probes (no dUTP)	HEX	14742	10921	3821	60	8.89	0.14	NA	180	NA	N	N	936	10	0.011
G07	2021_04_19	B	PMMV_HEX	1636.45	Manual	DQ	Unknown	Unknown	ddPCR Supermix for Probes (no dUTP)	HEX	14110	10599	3511	60	8.89	0.14	NA	180	NA	N	N	936	10	0.011
E03	2021_04_21	B	BCoV_HEX	5.71	Manual	DQ	Unknown	Unknown	ddPCR Supermix for Probes (no dUTP)	HEX	16303	79	16224	60	8.89	0	NA	180	NA	N	N	936	10	0.011
E04	2021_04_21	B	BCoV_HEX	6.05	Manual	DQ	Unknown	Unknown	ddPCR Supermix for Probes (no dUTP)	HEX	13839	71	13768	60	8.89	0	NA	180	NA	N	N	936	10	0.011
E04	2021_04_21	B	N1_FAM	0	Manual	DQ	Unknown	Unknown	ddPCR Supermix for Probes (no dUTP)	FAM	13839	0	13839	60	8.89	0	NA	180	NA	N	N	936	10	0.011
E03	2021_04_21	B	N1_FAM	0.07	Manual	DQ	Unknown	Unknown	ddPCR Supermix for Probes (no dUTP)	FAM	16303	1	16302	60	8.89	0	NA	180	NA	N	N	936	10	0.011
E08	2021_04_21	B	N2_FAM	0	Manual	DQ	Unknown	Unknown	ddPCR Supermix for Probes (no dUTP)	FAM	12425	0	12425	60	8.89	0	NA	180	NA	N	N	936	10	0.011
E09	2021_04_21	B	N2_FAM	0	Manual	DQ	Unknown	Unknown	ddPCR Supermix for Probes (no dUTP)	FAM	13032	0	13032	60	8.89	0	NA	180	NA	N	N	936	10	0.011
E09	2021_04_21	B	PMMV_HEX	1797.04	Manual	DQ	Unknown	Unknown	ddPCR Supermix for Probes (no dUTP)	HEX	13032	10203	2829	60	8.89	0	NA	180	NA	N	N	936	10	0.011
E08	2021_04_21	B	PMMV_HEX	1898.2	Manual	DQ	Unknown	Unknown	ddPCR Supermix for Probes (no dUTP)	HEX	12425	9950	2475	60	8.89	0	NA	180	NA	N	N	936	10	0.011
E01	2021_04_26	B	BCoV_HEX	19.68	Manual	DQ	Unknown	Unknown	ddPCR Supermix for Probes (no dUTP)	HEX	21103	350	20753	60	8.33	0	NA	180	NA	N	N	772	9	0.012
E02	2021_04_26	B	BCoV_HEX	19.68	Manual	DQ	Unknown	Unknown	ddPCR Supermix for Probes (no dUTP)	HEX	21405	355	21050	60	8.33	0	NA	180	NA	N	N	772	9	0.012
E01	2021_04_26	B	N1_FAM	0	Manual	DQ	Unknown	Unknown	ddPCR Supermix for Probes (no dUTP)	FAM	21103	0	21103	60	8.33	0	NA	180	NA	N	N	772	9	0.012
E02	2021_04_26	B	N1_FAM	0	Manual	DQ	Unknown	Unknown	ddPCR Supermix for Probes (no dUTP)	FAM	21405	0	21405	60	8.33	0	NA	180	NA	N	N	772	9	0.012
E06	2021_04_26	B	N2_FAM	0	Manual	DQ	Unknown	Unknown	ddPCR Supermix for Probes (no dUTP)	FAM	20626	0	20626	60	8.33	0	NA	180	NA	N	N	772	9	0.012
E07	2021_04_26	B	N2_FAM	0	Manual	DQ	Unknown	Unknown	ddPCR Supermix for Probes (no dUTP)	FAM	21411	0	21411	60	8.33	0	NA	180	NA	N	N	772	9	0.012
E07	2021_04_26	B	PMMV_HEX	2611.98	Manual	DQ	Unknown	Unknown	ddPCR Supermix for Probes (no dUTP)	HEX	21411	19086	2325	60	8.33	0	NA	180	NA	N	N	772	9	0.012
E06	2021_04_26	B	PMMV_HEX	2744.01	Manual	DQ	Unknown	Unknown	ddPCR Supermix for Probes (no dUTP)	HEX	20626	18624	2002	60	8.33	0	NA	180	NA	N	N	772	9	0.012
G03	2021_04_28	B	BCoV_HEX	4.12	Manual	DQ	Unknown	Unknown	ddPCR Supermix for Probes (no dUTP)	HEX	15717	55	15662	60	14.72	0	NA	180	NA	N	N	772	9	0.012
G04	2021_04_28	B	BCoV_HEX	4.41	Manual	DQ	Unknown	Unknown	ddPCR Supermix for Probes (no dUTP)	HEX	20300	76	20224	60	14.72	0	NA	180	NA	N	N	772	9	0.012
G04	2021_04_28	B	N1_FAM	0	Manual	DQ	Unknown	Unknown	ddPCR Supermix for Probes (no dUTP)	FAM	20300	0	20300	60	14.72	0	NA	180	NA	N	N	772	9	0.012
G03	2021_04_28	B	N1_FAM	0.07	Manual	DQ	Unknown	Unknown	ddPCR Supermix for Probes (no dUTP)	FAM	15717	1	15716	60	14.72	0	NA	180	NA	N	N	772	9	0.012
G08	2021_04_28	B	N2_FAM	0	Manual	DQ	Unknown	Unknown	ddPCR Supermix for Probes (no dUTP)	FAM	21754	0	21754	60	14.72	0	NA	180	NA	N	N	772	9	0.012
G09	2021_04_28	B	N2_FAM	0	Manual	DQ	Unknown	Unknown	ddPCR Supermix for Probes (no dUTP)	FAM	19458	0	19458	60	14.72	0	NA	180	NA	N	N	772	9	0.012
G09	2021_04_28	B	PMMV_HEX	425.56	Manual	DQ	Unknown	Unknown	ddPCR Supermix for Probes (no dUTP)	HEX	19458	5906	13552	60	14.72	0	NA	180	NA	N	N	772	9	0.012
G08	2021_04_28	B	PMMV_HEX	457.68	Manual	DQ	Unknown	Unknown	ddPCR Supermix for Probes (no dUTP)	HEX	21754	7011	14743	60	14.72	0	NA	180	NA	N	N	772	9	0.012
E01	2021_05_03	B	BCoV_HEX	1.25	Manual	DQ	Unknown	Unknown	ddPCR Supermix for Probes (no dUTP)	HEX	18766	20	18746	60	12.5	0.05	NA	180	NA	N	N	540	7	0.013
E02	2021_05_03	B	BCoV_HEX	1.81	Manual	DQ	Unknown	Unknown	ddPCR Supermix for Probes (no dUTP)	HEX	16931	26	16905	60	12.5	0.05	NA	180	NA	N	N	540	7	0.013
E01	2021_05_03	B	N1_FAM	0	Manual	DQ	Unknown	Unknown	ddPCR Supermix for Probes (no dUTP)	FAM	18766	0	18766	60	12.5	0.05	NA	180	NA	N	N	540	7	0.013
E02	2021_05_03	B	N1_FAM	0	Manual	DQ	Unknown	Unknown	ddPCR Supermix for Probes (no dUTP)	FAM	16931	0	16931	60	12.5	0.05	NA	180	NA	N	N	540	7	0.013
E04	2021_05_03	B	N2_FAM	0	Manual	DQ	Unknown	Unknown	ddPCR Supermix for Probes (no dUTP)	FAM	17569	0	17569	60	12.5	0.05	NA	180	NA	N	N	540	7	0.013
E05	2021_05_03	B	N2_FAM	0	Manual	DQ	Unknown	Unknown	ddPCR Supermix for Probes (no dUTP)	FAM	17625	0	17625	60	12.5	0.05	NA	180	NA	N	N	540	7	0.013
E04	2021_05_03	B	PMMV_HEX	2435.8	Manual	DQ	Unknown	Unknown	ddPCR Supermix for Probes (no dUTP)	HEX	17569	15353	2216	60	12.5	0.05	NA	180	NA	N	N	540	7	0.013
E05	2021_05_03	B	PMMV_HEX	2507.29	Manual	DQ	Unknown	Unknown	ddPCR Supermix for Probes (no dUTP)	HEX	17625	15533	2092	60	12.5	0.05	NA	180	NA	N	N	540	7	0.013
F04	2021_08_17	B	BCoV_HEX	2.86	Manual	DQ	Unknown	Unknown	ddPCR Supermix for Probes (no dUTP)	HEX	16479	40	16439	60	20.83	1.68	NA	286	NA	N	Y	356	13	0.096
F03	2021_08_17	B	BCoV_HEX	2.88	Manual	DQ	Unknown	Unknown	ddPCR Supermix for Probes (no dUTP)	HEX	19233	47	19186	60	20.83	1.68	NA	286	NA	N	Y	356	13	0.096
F03	2021_08_17	B	N1_FAM	0	Manual	DQ	Unknown	Unknown	ddPCR Supermix for Probes (no dUTP)	FAM	19233	0	19233	60	20.83	1.68	NA	286	NA	N	Y	356	13	0.096
F04	2021_08_17	B	N1_FAM	0.07	Manual	DQ	Unknown	Unknown	ddPCR Supermix for Probes (no dUTP)	FAM	16479	1	16478	60	20.83	1.68	NA	286	NA	N	Y	356	13	0.096
F09	2021_08_17	B	N2_FAM	0	Manual	DQ	Unknown	Unknown	ddPCR Supermix for Probes (no dUTP)	FAM	19518	0	19518	60	20.83	1.68	NA	286	NA	N	Y	356	13	0.096
F08	2021_08_17	B	N2_FAM	0.19	Manual	DQ	Unknown	Unknown	ddPCR Supermix for Probes (no dUTP)	FAM	18721	3	18718	60	20.83	1.68	NA	286	NA	N	Y	356	13	0.096
F08	2021_08_17	B	PMMV_HEX	7884.6	Manual	DQ	Unknown	Unknown	ddPCR Supermix for Probes (no dUTP)	HEX	18721	18698	23	60	20.83	1.68	NA	286	NA	N	Y	356	13	0.096
F09	2021_08_17	B	PMMV_HEX	9991.53	Manual	DQ	Unknown	Unknown	ddPCR Supermix for Probes (no dUTP)	HEX	19518	19514	4	60	20.83	1.68	NA	286	NA	N	Y	356	13	0.096
H02	2021_08_24	B	BCoV_HEX	19.36	Manual	DQ	Unknown	Unknown	ddPCR Supermix for Probes (no dUTP)	HEX	16541	270	16271	60	20.83	0	NA	286	NA	N	Y	510	53	0.104
H01	2021_08_24	B	BCoV_HEX	19.64	Manual	DQ	Unknown	Unknown	ddPCR Supermix for Probes (no dUTP)	HEX	16432	272	16160	60	20.83	0	NA	286	NA	N	Y	510	53	0.104
H01	2021_08_24	B	N1_FAM	9.06	Manual	DQ	Unknown	Unknown	ddPCR Supermix for Probes (no dUTP)	FAM	16432	126	16306	60	20.83	0	NA	286	NA	N	Y	510	53	0.104
H02	2021_08_24	B	N1_FAM	9.86	Manual	DQ	Unknown	Unknown	ddPCR Supermix for Probes (no dUTP)	FAM	16541	138	16403	60	20.83	0	NA	286	NA	N	Y	510	53	0.104
H01	2021_08_24	B	N2_FAM	8.55	Manual	DQ	Unknown	Unknown	ddPCR Supermix for Probes (no dUTP)	FAM	20304	147	20157	60	20.83	0	NA	286	NA	N	Y	510	53	0.104
H02	2021_08_24	B	N2_FAM	10.62	Manual	DQ	Unknown	Unknown	ddPCR Supermix for Probes (no dUTP)	FAM	19581	176	19405	60	20.83	0	NA	286	NA	N	Y	510	53	0.104
H02	2021_08_24	B	PMMV_HEX	4202.82	Manual	DQ	Unknown	Unknown	ddPCR Supermix for Probes (no dUTP)	HEX	19581	19031	550	60	20.83	0	NA	286	NA	N	Y	510	53	0.104
H01	2021_08_24	B	PMMV_HEX	4239.08	Manual	DQ	Unknown	Unknown	ddPCR Supermix for Probes (no dUTP)	HEX	20304	19751	553	60	20.83	0	NA	286	NA	N	Y	510	53	0.104
C06	2021_08_26	B	BCoV_HEX	32.83	Manual	DQ	Unknown	Unknown	ddPCR Supermix for Probes (no dUTP)	HEX	13917	383	13534	60	21.67	0.59	NA	286	NA	N	Y	510	53	0.104
C05	2021_08_26	B	BCoV_HEX	33.01	Manual	DQ	Unknown	Unknown	ddPCR Supermix for Probes (no dUTP)	HEX	18432	510	17922	60	21.67	0.59	NA	286	NA	N	Y	510	53	0.104
C06	2021_08_26	B	N1_FAM	1334.04	Manual	DQ	Unknown	Unknown	ddPCR Supermix for Probes (no dUTP)	FAM	13917	9439	4478	60	21.67	0.59	NA	286	NA	N	Y	510	53	0.104
C05	2021_08_26	B	N1_FAM	1364.74	Manual	DQ	Unknown	Unknown	ddPCR Supermix for Probes (no dUTP)	FAM	18432	12654	5778	60	21.67	0.59	NA	286	NA	N	Y	510	53	0.104
C05	2021_08_26	B	N2_FAM	1162.65	Manual	DQ	Unknown	Unknown	ddPCR Supermix for Probes (no dUTP)	FAM	19515	12251	7264	60	21.67	0.59	NA	286	NA	N	Y	510	53	0.104
C06	2021_08_26	B	N2_FAM	1206.22	Manual	DQ	Unknown	Unknown	ddPCR Supermix for Probes (no dUTP)	FAM	17377	11144	6233	60	21.67	0.59	NA	286	NA	N	Y	510	53	0.104
C05	2021_08_26	B	PMMV_HEX	9514.33	Manual	DQ	Unknown	Unknown	ddPCR Supermix for Probes (no dUTP)	HEX	19515	19509	6	60	21.67	0.59	NA	286	NA	N	Y	510	53	0.104
C06	2021_08_26	B	PMMV_HEX	10670.3	Manual	DQ	Unknown	Unknown	ddPCR Supermix for Probes (no dUTP)	HEX	17377	17375	2	60	21.67	0.59	NA	286	NA	N	Y	510	53	0.104
G01	2021_08_31	B	BCoV_HEX	8.56	Manual	DQ	Unknown	Unknown	ddPCR Supermix for Probes (no dUTP)	HEX	13931	101	13830	60	21.67	0	NA	286	NA	N	Y	1295	136	0.105
G02	2021_08_31	B	BCoV_HEX	9.3	Manual	DQ	Unknown	Unknown	ddPCR Supermix for Probes (no dUTP)	HEX	21455	169	21286	60	21.67	0	NA	286	NA	N	Y	1295	136	0.105
G02	2021_08_31	B	N1_FAM	3.24	Manual	DQ	Unknown	Unknown	ddPCR Supermix for Probes (no dUTP)	FAM	21455	59	21396	60	21.67	0	NA	286	NA	N	Y	1295	136	0.105
G01	2021_08_31	B	N1_FAM	3.38	Manual	DQ	Unknown	Unknown	ddPCR Supermix for Probes (no dUTP)	FAM	13931	40	13891	60	21.67	0	NA	286	NA	N	Y	1295	136	0.105
G02	2021_08_31	B	N2_FAM	2.19	Manual	DQ	Unknown	Unknown	ddPCR Supermix for Probes (no dUTP)	FAM	19860	37	19823	60	21.67	0	NA	286	NA	N	Y	1295	136	0.105
G01	2021_08_31	B	N2_FAM	2.7	Manual	DQ	Unknown	Unknown	ddPCR Supermix for Probes (no dUTP)	FAM	19613	45	19568	60	21.67	0	NA	286	NA	N	Y	1295	136	0.105
G01	2021_08_31	B	PMMV_HEX	7073.82	Manual	DQ	Unknown	Unknown	ddPCR Supermix for Probes (no dUTP)	HEX	19613	19565	48	60	21.67	0	NA	286	NA	N	Y	1295	136	0.105
G02	2021_08_31	B	PMMV_HEX	7765.44	Manual	DQ	Unknown	Unknown	ddPCR Supermix for Probes (no dUTP)	HEX	19860	19833	27	60	21.67	0	NA	286	NA	N	Y	1295	136	0.105
G05	2021_09_02	B	BCoV_HEX	11.23	Manual	DQ	Unknown	Unknown	ddPCR Supermix for Probes (no dUTP)	HEX	21254	202	21052	60	18.06	0.1	NA	286	NA	N	Y	1295	136	0.105
G04	2021_09_02	B	BCoV_HEX	13.94	Manual	DQ	Unknown	Unknown	ddPCR Supermix for Probes (no dUTP)	HEX	20963	247	20716	60	18.06	0.1	NA	286	NA	N	Y	1295	136	0.105
G04	2021_09_02	B	N1_FAM	0.62	Manual	DQ	Unknown	Unknown	ddPCR Supermix for Probes (no dUTP)	FAM	20963	11	20952	60	18.06	0.1	NA	286	NA	N	Y	1295	136	0.105
G05	2021_09_02	B	N1_FAM	0.72	Manual	DQ	Unknown	Unknown	ddPCR Supermix for Probes (no dUTP)	FAM	21254	13	21241	60	18.06	0.1	NA	286	NA	N	Y	1295	136	0.105
G04	2021_09_02	B	N2_FAM	0.41	Manual	DQ	Unknown	Unknown	ddPCR Supermix for Probes (no dUTP)	FAM	20127	7	20120	60	18.06	0.1	NA	286	NA	N	Y	1295	136	0.105
G05	2021_09_02	B	N2_FAM	0.74	Manual	DQ	Unknown	Unknown	ddPCR Supermix for Probes (no dUTP)	FAM	19067	12	19055	60	18.06	0.1	NA	286	NA	N	Y	1295	136	0.105
G04	2021_09_02	B	PMMV_HEX	2408.16	Manual	DQ	Unknown	Unknown	ddPCR Supermix for Probes (no dUTP)	HEX	20127	17528	2599	60	18.06	0.1	NA	286	NA	N	Y	1295	136	0.105
G05	2021_09_02	B	PMMV_HEX	2496.51	Manual	DQ	Unknown	Unknown	ddPCR Supermix for Probes (no dUTP)	HEX	19067	16783	2284	60	18.06	0.1	NA	286	NA	N	Y	1295	136	0.105
E01	2021_09_07	B	BCoV_HEX	1000000	Manual	DQ	Unknown	Unknown	ddPCR Supermix for Probes (no dUTP)	HEX	18705	18705	0	47	16.39	0	NA	286	NA	N	N	1421	80	0.056
E02	2021_09_07	B	BCoV_HEX	1000000	Manual	DQ	Unknown	Unknown	ddPCR Supermix for Probes (no dUTP)	HEX	19794	19794	0	47	16.39	0	NA	286	NA	N	N	1421	80	0.056
E01	2021_09_07	B	N1_FAM	0.25	Manual	DQ	Unknown	Unknown	ddPCR Supermix for Probes (no dUTP)	FAM	18705	4	18701	47	16.39	0	NA	286	NA	N	N	1421	80	0.056
E02	2021_09_07	B	N1_FAM	0.3	Manual	DQ	Unknown	Unknown	ddPCR Supermix for Probes (no dUTP)	FAM	19794	5	19789	47	16.39	0	NA	286	NA	N	N	1421	80	0.056
E04	2021_09_07	B	N2_FAM	1.02	Manual	DQ	Unknown	Unknown	ddPCR Supermix for Probes (no dUTP)	FAM	19664	17	19647	47	16.39	0	NA	286	NA	N	N	1421	80	0.056
E05	2021_09_07	B	N2_FAM	1.2	Manual	DQ	Unknown	Unknown	ddPCR Supermix for Probes (no dUTP)	FAM	20514	21	20493	47	16.39	0	NA	286	NA	N	N	1421	80	0.056
E04	2021_09_07	B	PMMV_HEX	1497.38	Manual	DQ	Unknown	Unknown	ddPCR Supermix for Probes (no dUTP)	HEX	19664	14157	5507	47	16.39	0	NA	286	NA	N	N	1421	80	0.056
E05	2021_09_07	B	PMMV_HEX	1693.23	Manual	DQ	Unknown	Unknown	ddPCR Supermix for Probes (no dUTP)	HEX	20514	15650	4864	47	16.39	0	NA	286	NA	N	N	1421	80	0.056
B06	2021_09_09	B	BCoV_HEX	1000000	Manual	DQ	Unknown	Unknown	ddPCR Supermix for Probes (no dUTP)	HEX	18269	18269	0	60	20.56	T	NA	286	NA	N	Y	1421	80	0.056
B07	2021_09_09	B	BCoV_HEX	1000000	Manual	DQ	Unknown	Unknown	ddPCR Supermix for Probes (no dUTP)	HEX	18250	18250	0	60	20.56	T	NA	286	NA	N	Y	1421	80	0.056
B07	2021_09_09	B	N1_FAM	1.55	Manual	DQ	Unknown	Unknown	ddPCR Supermix for Probes (no dUTP)	FAM	18250	24	18226	60	20.56	T	NA	286	NA	N	Y	1421	80	0.056
B06	2021_09_09	B	N1_FAM	1.68	Manual	DQ	Unknown	Unknown	ddPCR Supermix for Probes (no dUTP)	FAM	18269	26	18243	60	20.56	T	NA	286	NA	N	Y	1421	80	0.056
B10	2021_09_09	B	N2_FAM	1.04	Manual	DQ	Unknown	Unknown	ddPCR Supermix for Probes (no dUTP)	FAM	19269	17	19252	60	20.56	T	NA	286	NA	N	Y	1421	80	0.056
B09	2021_09_09	B	N2_FAM	1.13	Manual	DQ	Unknown	Unknown	ddPCR Supermix for Probes (no dUTP)	FAM	19709	19	19690	60	20.56	T	NA	286	NA	N	Y	1421	80	0.056
B10	2021_09_09	B	PMMV_HEX	1582.2	Manual	DQ	Unknown	Unknown	ddPCR Supermix for Probes (no dUTP)	HEX	19269	14248	5021	60	20.56	T	NA	286	NA	N	Y	1421	80	0.056
B09	2021_09_09	B	PMMV_HEX	1693.01	Manual	DQ	Unknown	Unknown	ddPCR Supermix for Probes (no dUTP)	HEX	19709	15035	4674	60	20.56	T	NA	286	NA	N	Y	1421	80	0.056
E02	2021_09_14	B	BCoV_HEX	9.29	Manual	DQ	Unknown	Unknown	ddPCR Supermix for Probes (no dUTP)	HEX	17039	134	16905	50	18.06	0	NA	286	NA	N	N	2001	82	0.041
E01	2021_09_14	B	BCoV_HEX	11.89	Manual	DQ	Unknown	Unknown	ddPCR Supermix for Probes (no dUTP)	HEX	18102	182	17920	50	18.06	0	NA	286	NA	N	N	2001	82	0.041
E01	2021_09_14	B	N1_FAM	0.06	Manual	DQ	Unknown	Unknown	ddPCR Supermix for Probes (no dUTP)	FAM	18102	1	18101	50	18.06	0	NA	286	NA	N	N	2001	82	0.041
E02	2021_09_14	B	N1_FAM	0.07	Manual	DQ	Unknown	Unknown	ddPCR Supermix for Probes (no dUTP)	FAM	17039	1	17038	50	18.06	0	NA	286	NA	N	N	2001	82	0.041
E03	2021_09_14	B	N2_FAM	0	Manual	DQ	Unknown	Unknown	ddPCR Supermix for Probes (no dUTP)	FAM	19284	0	19284	50	18.06	0	NA	286	NA	N	N	2001	82	0.041
E04	2021_09_14	B	N2_FAM	0	Manual	DQ	Unknown	Unknown	ddPCR Supermix for Probes (no dUTP)	FAM	17947	0	17947	50	18.06	0	NA	286	NA	N	N	2001	82	0.041
E04	2021_09_14	B	PMMV_HEX	5779.27	Manual	DQ	Unknown	Unknown	ddPCR Supermix for Probes (no dUTP)	HEX	17947	17815	132	50	18.06	0	NA	286	NA	N	N	2001	82	0.041
E03	2021_09_14	B	PMMV_HEX	5995.7	Manual	DQ	Unknown	Unknown	ddPCR Supermix for Probes (no dUTP)	HEX	19284	19166	118	50	18.06	0	NA	286	NA	N	N	2001	82	0.041
F07	2021_09_16	B	BCoV_HEX	27.14	Manual	DQ	Unknown	Unknown	ddPCR Supermix for Probes (no dUTP)	HEX	15828	361	15467	60	17.78	0	NA	281	0.7687	N	Y	2001	82	0.041
F06	2021_09_16	B	BCoV_HEX	28.47	Manual	DQ	Unknown	Unknown	ddPCR Supermix for Probes (no dUTP)	HEX	18363	439	17924	60	17.78	0	NA	281	0.7687	N	Y	2001	82	0.041
F06	2021_09_16	B	N1_FAM	0	Manual	DQ	Unknown	Unknown	ddPCR Supermix for Probes (no dUTP)	FAM	18363	0	18363	60	17.78	0	NA	281	0.7687	N	Y	2001	82	0.041
F07	2021_09_16	B	N1_FAM	0	Manual	DQ	Unknown	Unknown	ddPCR Supermix for Probes (no dUTP)	FAM	15828	0	15828	60	17.78	0	NA	281	0.7687	N	Y	2001	82	0.041
F10	2021_09_16	B	N2_FAM	0	Manual	DQ	Unknown	Unknown	ddPCR Supermix for Probes (no dUTP)	FAM	18286	0	18286	60	17.78	0	NA	281	0.7687	N	Y	2001	82	0.041
F09	2021_09_16	B	N2_FAM	0.06	Manual	DQ	Unknown	Unknown	ddPCR Supermix for Probes (no dUTP)	FAM	18393	1	18392	60	17.78	0	NA	281	0.7687	N	Y	2001	82	0.041
F10	2021_09_16	B	PMMV_HEX	2723.55	Manual	DQ	Unknown	Unknown	ddPCR Supermix for Probes (no dUTP)	HEX	18286	16480	1806	60	17.78	0	NA	281	0.7687	N	Y	2001	82	0.041
F09	2021_09_16	B	PMMV_HEX	2821.82	Manual	DQ	Unknown	Unknown	ddPCR Supermix for Probes (no dUTP)	HEX	18393	16722	1671	60	17.78	0	NA	281	0.7687	N	Y	2001	82	0.041
G02	2021_09_21	B	BCoV_HEX	17.64	Manual	DQ	Unknown	Unknown	ddPCR Supermix for Probes (no dUTP)	HEX	13372	199	13173	40	17.5	0.25	NA	281	0.7687	N	Y	2710	49	0.018
G01	2021_09_21	B	BCoV_HEX	18.06	Manual	DQ	Unknown	Unknown	ddPCR Supermix for Probes (no dUTP)	HEX	19491	297	19194	40	17.5	0.25	NA	281	0.7687	N	Y	2710	49	0.018
G02	2021_09_21	B	N1_FAM	0	Manual	DQ	Unknown	Unknown	ddPCR Supermix for Probes (no dUTP)	FAM	13372	0	13372	40	17.5	0.25	NA	281	0.7687	N	Y	2710	49	0.018
G01	2021_09_21	B	N1_FAM	0.24	Manual	DQ	Unknown	Unknown	ddPCR Supermix for Probes (no dUTP)	FAM	19491	4	19487	40	17.5	0.25	NA	281	0.7687	N	Y	2710	49	0.018
G05	2021_09_21	B	N2_FAM	0.47	Manual	DQ	Unknown	Unknown	ddPCR Supermix for Probes (no dUTP)	FAM	15139	6	15133	40	17.5	0.25	NA	281	0.7687	N	Y	2710	49	0.018
G04	2021_09_21	B	N2_FAM	0.51	Manual	DQ	Unknown	Unknown	ddPCR Supermix for Probes (no dUTP)	FAM	16255	7	16248	40	17.5	0.25	NA	281	0.7687	N	Y	2710	49	0.018
G04	2021_09_21	B	PMMV_HEX	1000000	Manual	DQ	Unknown	Unknown	ddPCR Supermix for Probes (no dUTP)	HEX	16255	16255	0	40	17.5	0.25	NA	281	0.7687	N	Y	2710	49	0.018
G05	2021_09_21	B	PMMV_HEX	1000000	Manual	DQ	Unknown	Unknown	ddPCR Supermix for Probes (no dUTP)	HEX	15139	15139	0	40	17.5	0.25	NA	281	0.7687	N	Y	2710	49	0.018
G02	2021_09_28	B	BCoV_HEX	9.38	Manual	DQ	Unknown	Unknown	ddPCR Supermix for Probes (no dUTP)	HEX	18894	150	18744	50	13.06	0	NA	281	0.7687	N	N	2128	23	0.011
G01	2021_09_28	B	BCoV_HEX	9.73	Manual	DQ	Unknown	Unknown	ddPCR Supermix for Probes (no dUTP)	HEX	18571	153	18418	50	13.06	0	NA	281	0.7687	N	N	2128	23	0.011
G01	2021_09_28	B	N1_FAM	0	Manual	DQ	Unknown	Unknown	ddPCR Supermix for Probes (no dUTP)	FAM	18571	0	18571	50	13.06	0	NA	281	0.7687	N	N	2128	23	0.011
G02	2021_09_28	B	N1_FAM	0	Manual	DQ	Unknown	Unknown	ddPCR Supermix for Probes (no dUTP)	FAM	18894	0	18894	50	13.06	0	NA	281	0.7687	N	N	2128	23	0.011
G04	2021_09_28	B	N2_FAM	0	Manual	DQ	Unknown	Unknown	ddPCR Supermix for Probes (no dUTP)	FAM	19629	0	19629	50	13.06	0	NA	281	0.7687	N	N	2128	23	0.011
G05	2021_09_28	B	N2_FAM	0	Manual	DQ	Unknown	Unknown	ddPCR Supermix for Probes (no dUTP)	FAM	18039	0	18039	50	13.06	0	NA	281	0.7687	N	N	2128	23	0.011
G05	2021_09_28	B	PMMV_HEX	927.39	Manual	DQ	Unknown	Unknown	ddPCR Supermix for Probes (no dUTP)	HEX	18039	9838	8201	50	13.06	0	NA	281	0.7687	N	N	2128	23	0.011
G04	2021_09_28	B	PMMV_HEX	954.04	Manual	DQ	Unknown	Unknown	ddPCR Supermix for Probes (no dUTP)	HEX	19629	10905	8724	50	13.06	0	NA	281	0.7687	N	N	2128	23	0.011
G01	2021_10_05	B	BCoV_HEX	18.23	Manual	DQ	Unknown	Unknown	ddPCR Supermix for Probes (no dUTP)	HEX	18148	279	17869	40	15.56	1.17	NA	281	0.7687	N	N	2020	46	0.023
G02	2021_10_05	B	BCoV_HEX	18.48	Manual	DQ	Unknown	Unknown	ddPCR Supermix for Probes (no dUTP)	HEX	19827	309	19518	40	15.56	1.17	NA	281	0.7687	N	N	2020	46	0.023
G01	2021_10_05	B	N1_FAM	0	Manual	DQ	Unknown	Unknown	ddPCR Supermix for Probes (no dUTP)	FAM	18148	0	18148	40	15.56	1.17	NA	281	0.7687	N	N	2020	46	0.023
G02	2021_10_05	B	N1_FAM	0	Manual	DQ	Unknown	Unknown	ddPCR Supermix for Probes (no dUTP)	FAM	19827	0	19827	40	15.56	1.17	NA	281	0.7687	N	N	2020	46	0.023
G04	2021_10_05	B	N2_FAM	0	Manual	DQ	Unknown	Unknown	ddPCR Supermix for Probes (no dUTP)	FAM	20215	0	20215	40	15.56	1.17	NA	281	0.7687	N	N	2020	46	0.023
G05	2021_10_05	B	N2_FAM	0	Manual	DQ	Unknown	Unknown	ddPCR Supermix for Probes (no dUTP)	FAM	19766	0	19766	40	15.56	1.17	NA	281	0.7687	N	N	2020	46	0.023
G05	2021_10_05	B	PMMV_HEX	1113.09	Manual	DQ	Unknown	Unknown	ddPCR Supermix for Probes (no dUTP)	HEX	19766	12092	7674	40	15.56	1.17	NA	281	0.7687	N	N	2020	46	0.023
G04	2021_10_05	B	PMMV_HEX	1181.81	Manual	DQ	Unknown	Unknown	ddPCR Supermix for Probes (no dUTP)	HEX	20215	12812	7403	40	15.56	1.17	NA	281	0.7687	N	N	2020	46	0.023
G02	2021_10_12	B	BCoV_HEX	25.73	Manual	DQ	Unknown	Unknown	ddPCR Supermix for Probes (no dUTP)	HEX	16593	359	16234	60	16.11	0	NA	284	0.7641	N	N	1909	10	0.005
G01	2021_10_12	B	BCoV_HEX	27.3	Manual	DQ	Unknown	Unknown	ddPCR Supermix for Probes (no dUTP)	HEX	19703	452	19251	60	16.11	0	NA	284	0.7641	N	N	1909	10	0.005
G01	2021_10_12	B	N1_FAM	0	Manual	DQ	Unknown	Unknown	ddPCR Supermix for Probes (no dUTP)	FAM	19703	0	19703	60	16.11	0	NA	284	0.7641	N	N	1909	10	0.005
G02	2021_10_12	B	N1_FAM	0	Manual	DQ	Unknown	Unknown	ddPCR Supermix for Probes (no dUTP)	FAM	16593	0	16593	60	16.11	0	NA	284	0.7641	N	N	1909	10	0.005
G04	2021_10_12	B	N2_FAM	0	OK	DQ	Unknown	Unknown	ddPCR Supermix for Probes (no dUTP)	FAM	18371	0	18371	60	16.11	0	NA	284	0.7641	N	N	1909	10	0.005
G05	2021_10_12	B	N2_FAM	0	OK	DQ	Unknown	Unknown	ddPCR Supermix for Probes (no dUTP)	FAM	18748	0	18748	60	16.11	0	NA	284	0.7641	N	N	1909	10	0.005
G02	2021_10_19	B	BCoV_HEX	6.78	Manual	DQ	Unknown	Unknown	ddPCR Supermix for Probes (no dUTP)	HEX	15999	92	15907	40	9.72	0	NA	284	0.7641	N	N	1428	29	0.02
G01	2021_10_19	B	BCoV_HEX	6.96	Manual	DQ	Unknown	Unknown	ddPCR Supermix for Probes (no dUTP)	HEX	15429	91	15338	40	9.72	0	NA	284	0.7641	N	N	1428	29	0.02
G02	2021_10_19	B	N1_FAM	0.44	Manual	DQ	Unknown	Unknown	ddPCR Supermix for Probes (no dUTP)	FAM	15999	6	15993	40	9.72	0	NA	284	0.7641	N	N	1428	29	0.02
G01	2021_10_19	B	N1_FAM	0.61	Manual	DQ	Unknown	Unknown	ddPCR Supermix for Probes (no dUTP)	FAM	15429	8	15421	40	9.72	0	NA	284	0.7641	N	N	1428	29	0.02
G04	2021_10_19	B	N2_FAM	0.31	Manual	DQ	Unknown	Unknown	ddPCR Supermix for Probes (no dUTP)	FAM	15334	4	15330	40	9.72	0	NA	284	0.7641	N	N	1428	29	0.02
G05	2021_10_19	B	N2_FAM	0.59	Manual	DQ	Unknown	Unknown	ddPCR Supermix for Probes (no dUTP)	FAM	15891	8	15883	40	9.72	0	NA	284	0.7641	N	N	1428	29	0.02
G05	2021_10_19	B	PMMV_HEX	927.14	Manual	DQ	Unknown	Unknown	ddPCR Supermix for Probes (no dUTP)	HEX	15891	8665	7226	40	9.72	0	NA	284	0.7641	N	N	1428	29	0.02
G04	2021_10_19	B	PMMV_HEX	928.61	Manual	DQ	Unknown	Unknown	ddPCR Supermix for Probes (no dUTP)	HEX	15334	8370	6964	40	9.72	0	NA	284	0.7641	N	N	1428	29	0.02
G02	2021_10_26	B	BCoV_HEX	4.44	Manual	DQ	Unknown	Unknown	ddPCR Supermix for Probes (no dUTP)	HEX	18338	69	18269	60	13.33	0.1	NA	284	0.7887	N	N	1580	15	0.009
G01	2021_10_26	B	BCoV_HEX	4.9	Manual	DQ	Unknown	Unknown	ddPCR Supermix for Probes (no dUTP)	HEX	19745	82	19663	60	13.33	0.1	NA	284	0.7887	N	N	1580	15	0.009
G01	2021_10_26	B	N1_FAM	0	Manual	DQ	Unknown	Unknown	ddPCR Supermix for Probes (no dUTP)	FAM	19745	0	19745	60	13.33	0.1	NA	284	0.7887	N	N	1580	15	0.009
G02	2021_10_26	B	N1_FAM	0	Manual	DQ	Unknown	Unknown	ddPCR Supermix for Probes (no dUTP)	FAM	18338	0	18338	60	13.33	0.1	NA	284	0.7887	N	N	1580	15	0.009
G04	2021_10_26	B	N2_FAM	0	Manual	DQ	Unknown	Unknown	ddPCR Supermix for Probes (no dUTP)	FAM	12421	0	12421	60	13.33	0.1	NA	284	0.7887	N	N	1580	15	0.009
G05	2021_10_26	B	N2_FAM	0	Manual	DQ	Unknown	Unknown	ddPCR Supermix for Probes (no dUTP)	FAM	18766	0	18766	60	13.33	0.1	NA	284	0.7887	N	N	1580	15	0.009
G04	2021_10_26	B	PMMV_HEX	1208.69	Manual	DQ	Unknown	Unknown	ddPCR Supermix for Probes (no dUTP)	HEX	12421	7975	4446	60	13.33	0.1	NA	284	0.7887	N	N	1580	15	0.009
G05	2021_10_26	B	PMMV_HEX	2911.32	Manual	DQ	Unknown	Unknown	ddPCR Supermix for Probes (no dUTP)	HEX	18766	17186	1580	60	13.33	0.1	NA	284	0.7887	N	N	1580	15	0.009
G02	2021_11_02	B	BCoV_HEX	1.48	Manual	DQ	Unknown	Unknown	ddPCR Supermix for Probes (no dUTP)	HEX	14288	18	14270	60	8.33	0	NA	284	0.7887	N	N	1597	20	0.013
G01	2021_11_02	B	BCoV_HEX	2.3	Manual	DQ	Unknown	Unknown	ddPCR Supermix for Probes (no dUTP)	HEX	15368	30	15338	60	8.33	0	NA	284	0.7887	N	N	1597	20	0.013
G01	2021_11_02	B	N1_FAM	0	Manual	DQ	Unknown	Unknown	ddPCR Supermix for Probes (no dUTP)	FAM	15368	0	15368	60	8.33	0	NA	284	0.7887	N	N	1597	20	0.013
G02	2021_11_02	B	N1_FAM	0	Manual	DQ	Unknown	Unknown	ddPCR Supermix for Probes (no dUTP)	FAM	14288	0	14288	60	8.33	0	NA	284	0.7887	N	N	1597	20	0.013
G04	2021_11_02	B	N2_FAM	0	Manual	DQ	Unknown	Unknown	ddPCR Supermix for Probes (no dUTP)	FAM	17410	0	17410	60	8.33	0	NA	284	0.7887	N	N	1597	20	0.013
G05	2021_11_02	B	N2_FAM	0	Manual	DQ	Unknown	Unknown	ddPCR Supermix for Probes (no dUTP)	FAM	17047	0	17047	60	8.33	0	NA	284	0.7887	N	N	1597	20	0.013
G04	2021_11_02	B	PMMV_HEX	97.6	Manual	DQ	Unknown	Unknown	ddPCR Supermix for Probes (no dUTP)	HEX	17410	1386	16024	60	8.33	0	NA	284	0.7887	N	N	1597	20	0.013
G05	2021_11_02	B	PMMV_HEX	99.92	Manual	DQ	Unknown	Unknown	ddPCR Supermix for Probes (no dUTP)	HEX	17047	1388	15659	60	8.33	0	NA	284	0.7887	N	N	1597	20	0.013
A04	2021_11_09	B	BCoV_HEX	20.82	Manual	DQ	Unknown	Unknown	ddPCR Supermix for Probes (no dUTP)	HEX	15962	280	15682	60	8.61	0	NA	283	0.7915	N	N	1346	7	0.005
A03	2021_11_09	B	BCoV_HEX	24.47	Manual	DQ	Unknown	Unknown	ddPCR Supermix for Probes (no dUTP)	HEX	18219	375	17844	60	8.61	0	NA	283	0.7915	N	N	1346	7	0.005
A03	2021_11_09	B	N1_FAM	0	Manual	DQ	Unknown	Unknown	ddPCR Supermix for Probes (no dUTP)	FAM	18219	0	18219	60	8.61	0	NA	283	0.7915	N	N	1346	7	0.005
A04	2021_11_09	B	N1_FAM	0	Manual	DQ	Unknown	Unknown	ddPCR Supermix for Probes (no dUTP)	FAM	15962	0	15962	60	8.61	0	NA	283	0.7915	N	N	1346	7	0.005
A07	2021_11_09	B	N2_FAM	0	Manual	DQ	Unknown	Unknown	ddPCR Supermix for Probes (no dUTP)	FAM	18999	0	18999	60	8.61	0	NA	283	0.7915	N	N	1346	7	0.005
A08	2021_11_09	B	N2_FAM	0	Manual	DQ	Unknown	Unknown	ddPCR Supermix for Probes (no dUTP)	FAM	19047	0	19047	60	8.61	0	NA	283	0.7915	N	N	1346	7	0.005
A08	2021_11_09	B	PMMV_HEX	2739.4	Manual	DQ	Unknown	Unknown	ddPCR Supermix for Probes (no dUTP)	HEX	19047	17191	1856	60	8.61	0	NA	283	0.7915	N	N	1346	7	0.005
A07	2021_11_09	B	PMMV_HEX	2796.91	Manual	DQ	Unknown	Unknown	ddPCR Supermix for Probes (no dUTP)	HEX	18999	17236	1763	60	8.61	0	NA	283	0.7915	N	N	1346	7	0.005
G01	2021_11_16	B	BCoV_HEX	0.17	Manual	DQ	Unknown	Unknown	ddPCR Supermix for Probes (no dUTP)	HEX	20250	3	20247	60	1.39	0	NA	283	0.7915	N	N	1304	8	0.006
G02	2021_11_16	B	BCoV_HEX	10.8	Manual	DQ	Unknown	Unknown	ddPCR Supermix for Probes (no dUTP)	HEX	17734	162	17572	60	1.39	0	NA	283	0.7915	N	N	1304	8	0.006
G01	2021_11_16	B	N1_FAM	0	Manual	DQ	Unknown	Unknown	ddPCR Supermix for Probes (no dUTP)	FAM	20250	0	20250	60	1.39	0	NA	283	0.7915	N	N	1304	8	0.006
G02	2021_11_16	B	N1_FAM	0	Manual	DQ	Unknown	Unknown	ddPCR Supermix for Probes (no dUTP)	FAM	17734	0	17734	60	1.39	0	NA	283	0.7915	N	N	1304	8	0.006
G05	2021_11_16	B	N2_FAM	0	Manual	DQ	Unknown	Unknown	ddPCR Supermix for Probes (no dUTP)	FAM	18341	0	18341	60	1.39	0	NA	283	0.7915	N	N	1304	8	0.006
G04	2021_11_16	B	N2_FAM	0.06	Manual	DQ	Unknown	Unknown	ddPCR Supermix for Probes (no dUTP)	FAM	18188	1	18187	60	1.39	0	NA	283	0.7915	N	N	1304	8	0.006
G04	2021_11_16	B	PMMV_HEX	1252.92	Manual	DQ	Unknown	Unknown	ddPCR Supermix for Probes (no dUTP)	HEX	18188	11918	6270	60	1.39	0	NA	283	0.7915	N	N	1304	8	0.006
G05	2021_11_16	B	PMMV_HEX	2219.63	Manual	DQ	Unknown	Unknown	ddPCR Supermix for Probes (no dUTP)	HEX	18341	15561	2780	60	1.39	0	NA	283	0.7915	N	N	1304	8	0.006
G01	2021_11_23	B	BCoV_HEX	2.03	Manual	DQ	Unknown	Unknown	ddPCR Supermix for Probes (no dUTP)	HEX	16253	28	16225	60	1.11	0	NA	282	0.7979	N	N	1024	7	0.007
G02	2021_11_23	B	BCoV_HEX	2.43	Manual	DQ	Unknown	Unknown	ddPCR Supermix for Probes (no dUTP)	HEX	15036	31	15005	60	1.11	0	NA	282	0.7979	N	N	1024	7	0.007
G01	2021_11_23	B	N1_FAM	0	Manual	DQ	Unknown	Unknown	ddPCR Supermix for Probes (no dUTP)	FAM	16253	0	16253	60	1.11	0	NA	282	0.7979	N	N	1024	7	0.007
G02	2021_11_23	B	N1_FAM	0	Manual	DQ	Unknown	Unknown	ddPCR Supermix for Probes (no dUTP)	FAM	15036	0	15036	60	1.11	0	NA	282	0.7979	N	N	1024	7	0.007
G04	2021_11_23	B	N2_FAM	0	Manual	DQ	Unknown	Unknown	ddPCR Supermix for Probes (no dUTP)	FAM	16823	0	16823	60	1.11	0	NA	282	0.7979	N	N	1024	7	0.007
G05	2021_11_23	B	N2_FAM	0	Manual	DQ	Unknown	Unknown	ddPCR Supermix for Probes (no dUTP)	FAM	14146	0	14146	60	1.11	0	NA	282	0.7979	N	N	1024	7	0.007
G05	2021_11_23	B	PMMV_HEX	1288.83	Manual	DQ	Unknown	Unknown	ddPCR Supermix for Probes (no dUTP)	HEX	14146	9416	4730	60	1.11	0	NA	282	0.7979	N	N	1024	7	0.007
G04	2021_11_23	B	PMMV_HEX	1329.93	Manual	DQ	Unknown	Unknown	ddPCR Supermix for Probes (no dUTP)	HEX	16823	11391	5432	60	1.11	0	NA	282	0.7979	N	N	1024	7	0.007
G01	2021_11_30	B	BCoV_HEX	6.96	Manual	DQ	Unknown	Unknown	ddPCR Supermix for Probes (no dUTP)	HEX	16952	100	16852	40	-1.94	0	NA	282	0.7979	N	N	715	8	0.011
G02	2021_11_30	B	BCoV_HEX	7	Manual	DQ	Unknown	Unknown	ddPCR Supermix for Probes (no dUTP)	HEX	15666	93	15573	40	-1.94	0	NA	282	0.7979	N	N	715	8	0.011
G02	2021_11_30	B	N1_FAM	0	Manual	DQ	Unknown	Unknown	ddPCR Supermix for Probes (no dUTP)	FAM	15666	0	15666	40	-1.94	0	NA	282	0.7979	N	N	715	8	0.011
G01	2021_11_30	B	N1_FAM	0.07	Manual	DQ	Unknown	Unknown	ddPCR Supermix for Probes (no dUTP)	FAM	16952	1	16951	40	-1.94	0	NA	282	0.7979	N	N	715	8	0.011
G04	2021_11_30	B	N2_FAM	0	Manual	DQ	Unknown	Unknown	ddPCR Supermix for Probes (no dUTP)	FAM	17517	0	17517	40	-1.94	0	NA	282	0.7979	N	N	715	8	0.011
G05	2021_11_30	B	N2_FAM	0	Manual	DQ	Unknown	Unknown	ddPCR Supermix for Probes (no dUTP)	FAM	16983	0	16983	40	-1.94	0	NA	282	0.7979	N	N	715	8	0.011
G05	2021_11_30	B	PMMV_HEX	1221.32	Manual	DQ	Unknown	Unknown	ddPCR Supermix for Probes (no dUTP)	HEX	16983	10969	6014	40	-1.94	0	NA	282	0.7979	N	N	715	8	0.011
G04	2021_11_30	B	PMMV_HEX	1259.9	Manual	DQ	Unknown	Unknown	ddPCR Supermix for Probes (no dUTP)	HEX	17517	11514	6003	40	-1.94	0	NA	282	0.7979	N	N	715	8	0.011
G01	2022_01_11	B	BCoV_HEX	9.57	Manual	DQ	Unknown	Unknown	ddPCR Supermix for Probes (no dUTP)	HEX	13203	107	13096	60	-5	0	NA	286	0.8182	N	N	1885	274	0.145
G02	2022_01_11	B	BCoV_HEX	11.45	Manual	DQ	Unknown	Unknown	ddPCR Supermix for Probes (no dUTP)	HEX	16620	161	16459	60	-5	0	NA	286	0.8182	N	N	1885	274	0.145
G01	2022_01_11	B	N1_FAM	1.87	Manual	DQ	Unknown	Unknown	ddPCR Supermix for Probes (no dUTP)	FAM	13203	21	13182	60	-5	0	NA	286	0.8182	N	N	1885	274	0.145
G02	2022_01_11	B	N1_FAM	2.2	Manual	DQ	Unknown	Unknown	ddPCR Supermix for Probes (no dUTP)	FAM	16620	31	16589	60	-5	0	NA	286	0.8182	N	N	1885	274	0.145
G04	2022_01_11	B	N2_FAM	1.78	Manual	DQ	Unknown	Unknown	ddPCR Supermix for Probes (no dUTP)	FAM	17900	27	17873	60	-5	0	NA	286	0.8182	N	N	1885	274	0.145
G05	2022_01_11	B	N2_FAM	2.32	Manual	DQ	Unknown	Unknown	ddPCR Supermix for Probes (no dUTP)	FAM	19315	38	19277	60	-5	0	NA	286	0.8182	N	N	1885	274	0.145
G04	2022_01_11	B	PMMV_HEX	185.57	Manual	DQ	Unknown	Unknown	ddPCR Supermix for Probes (no dUTP)	HEX	17900	2612	15288	60	-5	0	NA	286	0.8182	N	N	1885	274	0.145
G05	2022_01_11	B	PMMV_HEX	214.05	Manual	DQ	Unknown	Unknown	ddPCR Supermix for Probes (no dUTP)	HEX	19315	3213	16102	60	-5	0	NA	286	0.8182	N	N	1885	274	0.145
F01	2022_02_01	B	BCoV_HEX	10.16	Manual	DQ	Unknown	Unknown	ddPCR Supermix for Probes (no dUTP)	HEX	15706	135	15571	50	-0.56	0	NA	279	0.8459	N	N	1135	95	0.084
F02	2022_02_01	B	BCoV_HEX	13.76	Manual	DQ	Unknown	Unknown	ddPCR Supermix for Probes (no dUTP)	HEX	16421	191	16230	50	-0.56	0	NA	279	0.8459	N	N	1135	95	0.084
F01	2022_02_01	B	N1_FAM	0	Manual	DQ	Unknown	Unknown	ddPCR Supermix for Probes (no dUTP)	FAM	15706	0	15706	50	-0.56	0	NA	279	0.8459	N	N	1135	95	0.084
F02	2022_02_01	B	N1_FAM	0.21	Manual	DQ	Unknown	Unknown	ddPCR Supermix for Probes (no dUTP)	FAM	16421	3	16418	50	-0.56	0	NA	279	0.8459	N	N	1135	95	0.084
F04	2022_02_01	B	N2_FAM	0	Manual	DQ	Unknown	Unknown	ddPCR Supermix for Probes (no dUTP)	FAM	16619	0	16619	50	-0.56	0	NA	279	0.8459	N	N	1135	95	0.084
F05	2022_02_01	B	N2_FAM	0	Manual	DQ	Unknown	Unknown	ddPCR Supermix for Probes (no dUTP)	FAM	17457	0	17457	50	-0.56	0	NA	279	0.8459	N	N	1135	95	0.084
F04	2022_02_01	B	PMMV_HEX	1174.32	Manual	DQ	Unknown	Unknown	ddPCR Supermix for Probes (no dUTP)	HEX	16619	10494	6125	50	-0.56	0	NA	279	0.8459	N	N	1135	95	0.084
F05	2022_02_01	B	PMMV_HEX	1363.96	Manual	DQ	Unknown	Unknown	ddPCR Supermix for Probes (no dUTP)	HEX	17457	11981	5476	50	-0.56	0	NA	279	0.8459	N	N	1135	95	0.084
E01	2022_02_08	B	BCoV_HEX	2.79	Manual	DQ	Unknown	Unknown	ddPCR Supermix for Probes (no dUTP)	HEX	9286	22	9264	50	-1.94	T	NA	278	0.8453	N	N	858	46	0.054
E02	2022_02_08	B	BCoV_HEX	120.26	Manual	DQ	Unknown	Unknown	ddPCR Supermix for Probes (no dUTP)	HEX	7986	776	7210	50	-1.94	T	NA	278	0.8453	N	N	858	46	0.054
E01	2022_02_08	B	N1_FAM	0	Manual	DQ	Unknown	Unknown	ddPCR Supermix for Probes (no dUTP)	FAM	9286	0	9286	50	-1.94	T	NA	278	0.8453	N	N	858	46	0.054
E02	2022_02_08	B	N1_FAM	0	Manual	DQ	Unknown	Unknown	ddPCR Supermix for Probes (no dUTP)	FAM	7986	0	7986	50	-1.94	T	NA	278	0.8453	N	N	858	46	0.054
E03	2022_02_08	B	N2_FAM	0	Manual	DQ	Unknown	Unknown	ddPCR Supermix for Probes (no dUTP)	FAM	9704	0	9704	50	-1.94	T	NA	278	0.8453	N	N	858	46	0.054
E04	2022_02_08	B	N2_FAM	0.13	Manual	DQ	Unknown	Unknown	ddPCR Supermix for Probes (no dUTP)	FAM	8819	1	8818	50	-1.94	T	NA	278	0.8453	N	N	858	46	0.054
E04	2022_02_08	B	PMMV_HEX	554.63	Manual	DQ	Unknown	Unknown	ddPCR Supermix for Probes (no dUTP)	HEX	8819	3315	5504	50	-1.94	T	NA	278	0.8453	N	N	858	46	0.054
E03	2022_02_08	B	PMMV_HEX	566.8	Manual	DQ	Unknown	Unknown	ddPCR Supermix for Probes (no dUTP)	HEX	9704	3710	5994	50	-1.94	T	NA	278	0.8453	N	N	858	46	0.054
E02	2022_02_15	B	BCoV_HEX	31.02	Manual	DQ	Unknown	Unknown	ddPCR Supermix for Probes (no dUTP)	HEX	15064	392	14672	60	-3.89	0	NA	277	0.8448	N	N	755	26	0.034
E01	2022_02_15	B	BCoV_HEX	34.38	Manual	DQ	Unknown	Unknown	ddPCR Supermix for Probes (no dUTP)	HEX	16804	484	16320	60	-3.89	0	NA	277	0.8448	N	N	755	26	0.034
E02	2022_02_15	B	N1_FAM	0.08	Manual	DQ	Unknown	Unknown	ddPCR Supermix for Probes (no dUTP)	FAM	15064	1	15063	60	-3.89	0	NA	277	0.8448	N	N	755	26	0.034
E01	2022_02_15	B	N1_FAM	0.14	Manual	DQ	Unknown	Unknown	ddPCR Supermix for Probes (no dUTP)	FAM	16804	2	16802	60	-3.89	0	NA	277	0.8448	N	N	755	26	0.034
E03	2022_02_15	B	N2_FAM	0	Manual	DQ	Unknown	Unknown	ddPCR Supermix for Probes (no dUTP)	FAM	17427	0	17427	60	-3.89	0	NA	277	0.8448	N	N	755	26	0.034
E04	2022_02_15	B	N2_FAM	0	Manual	DQ	Unknown	Unknown	ddPCR Supermix for Probes (no dUTP)	FAM	17019	0	17019	60	-3.89	0	NA	277	0.8448	N	N	755	26	0.034
E03	2022_02_15	B	PMMV_HEX	945.01	Manual	DQ	Unknown	Unknown	ddPCR Supermix for Probes (no dUTP)	HEX	17427	9622	7805	60	-3.89	0	NA	277	0.8448	N	N	755	26	0.034
E04	2022_02_15	B	PMMV_HEX	1007.49	Manual	DQ	Unknown	Unknown	ddPCR Supermix for Probes (no dUTP)	HEX	17019	9791	7228	60	-3.89	0	NA	277	0.8448	N	N	755	26	0.034
G02	2022_02_22	B	BCoV_HEX	11.75	Manual	DQ	Unknown	Unknown	ddPCR Supermix for Probes (no dUTP)	HEX	17715	176	17539	60	3.33	0.08	NA	279	0.8423	N	N	659	13	0.02
G01	2022_02_22	B	BCoV_HEX	12.5	Manual	DQ	Unknown	Unknown	ddPCR Supermix for Probes (no dUTP)	HEX	20058	212	19846	60	3.33	0.08	NA	279	0.8423	N	N	659	13	0.02
G01	2022_02_22	B	N1_FAM	0	Manual	DQ	Unknown	Unknown	ddPCR Supermix for Probes (no dUTP)	FAM	20058	0	20058	60	3.33	0.08	NA	279	0.8423	N	N	659	13	0.02
G02	2022_02_22	B	N1_FAM	0.07	Manual	DQ	Unknown	Unknown	ddPCR Supermix for Probes (no dUTP)	FAM	17715	1	17714	60	3.33	0.08	NA	279	0.8423	N	N	659	13	0.02
G04	2022_02_22	B	N2_FAM	0	Manual	DQ	Unknown	Unknown	ddPCR Supermix for Probes (no dUTP)	FAM	15216	0	15216	60	3.33	0.08	NA	279	0.8423	N	N	659	13	0.02
G05	2022_02_22	B	N2_FAM	0	Manual	DQ	Unknown	Unknown	ddPCR Supermix for Probes (no dUTP)	FAM	18768	0	18768	60	3.33	0.08	NA	279	0.8423	N	N	659	13	0.02
G05	2022_02_22	B	PMMV_HEX	1494.04	Manual	DQ	Unknown	Unknown	ddPCR Supermix for Probes (no dUTP)	HEX	18768	13497	5271	60	3.33	0.08	NA	279	0.8423	N	N	659	13	0.02
G04	2022_02_22	B	PMMV_HEX	1643.06	Manual	DQ	Unknown	Unknown	ddPCR Supermix for Probes (no dUTP)	HEX	15216	11451	3765	60	3.33	0.08	NA	279	0.8423	N	N	659	13	0.02
E01	2022_03_01	B	BCoV_HEX	4.56	Manual	DQ	Unknown	Unknown	ddPCR Supermix for Probes (no dUTP)	HEX	18087	70	18017	40	4.44	0	NA	279	0.8423	N	N	655	12	0.018
E02	2022_03_01	B	BCoV_HEX	5.87	Manual	DQ	Unknown	Unknown	ddPCR Supermix for Probes (no dUTP)	HEX	17870	89	17781	40	4.44	0	NA	279	0.8423	N	N	655	12	0.018
E01	2022_03_01	B	N1_FAM	0	Manual	DQ	Unknown	Unknown	ddPCR Supermix for Probes (no dUTP)	FAM	18087	0	18087	40	4.44	0	NA	279	0.8423	N	N	655	12	0.018
E02	2022_03_01	B	N1_FAM	0	Manual	DQ	Unknown	Unknown	ddPCR Supermix for Probes (no dUTP)	FAM	17870	0	17870	40	4.44	0	NA	279	0.8423	N	N	655	12	0.018
E03	2022_03_01	B	N2_FAM	0	Manual	DQ	Unknown	Unknown	ddPCR Supermix for Probes (no dUTP)	FAM	18503	0	18503	40	4.44	0	NA	279	0.8423	N	N	655	12	0.018
E04	2022_03_01	B	N2_FAM	0	Manual	DQ	Unknown	Unknown	ddPCR Supermix for Probes (no dUTP)	FAM	17769	0	17769	40	4.44	0	NA	279	0.8423	N	N	655	12	0.018
E04	2022_03_01	B	PMMV_HEX	74.34	Manual	DQ	Unknown	Unknown	ddPCR Supermix for Probes (no dUTP)	HEX	17769	1088	16681	40	4.44	0	NA	279	0.8423	N	N	655	12	0.018
E03	2022_03_01	B	PMMV_HEX	81.13	Manual	DQ	Unknown	Unknown	ddPCR Supermix for Probes (no dUTP)	HEX	18503	1233	17270	40	4.44	0	NA	279	0.8423	N	N	655	12	0.018
E02	2022_03_15	B	BCoV_HEX	21.24	Manual	DQ	Unknown	Unknown	ddPCR Supermix for Probes (no dUTP)	HEX	17941	321	17620	50	5	0	NA	278	0.8417	N	N	231	0	0
E01	2022_03_15	B	BCoV_HEX	23.07	Manual	DQ	Unknown	Unknown	ddPCR Supermix for Probes (no dUTP)	HEX	20187	392	19795	50	5	0	NA	278	0.8417	N	N	231	0	0
E01	2022_03_15	B	N1_FAM	0	Manual	DQ	Unknown	Unknown	ddPCR Supermix for Probes (no dUTP)	FAM	20187	0	20187	50	5	0	NA	278	0.8417	N	N	231	0	0
E02	2022_03_15	B	N1_FAM	0	Manual	DQ	Unknown	Unknown	ddPCR Supermix for Probes (no dUTP)	FAM	17941	0	17941	50	5	0	NA	278	0.8417	N	N	231	0	0
E03	2022_03_15	B	N2_FAM	0	Manual	DQ	Unknown	Unknown	ddPCR Supermix for Probes (no dUTP)	FAM	18182	0	18182	50	5	0	NA	278	0.8417	N	N	231	0	0
E04	2022_03_15	B	N2_FAM	0	Manual	DQ	Unknown	Unknown	ddPCR Supermix for Probes (no dUTP)	FAM	15297	0	15297	50	5	0	NA	278	0.8417	N	N	231	0	0
E04	2022_03_15	B	PMMV_HEX	1759.28	Manual	DQ	Unknown	Unknown	ddPCR Supermix for Probes (no dUTP)	HEX	15297	11868	3429	50	5	0	NA	278	0.8417	N	N	231	0	0
E03	2022_03_15	B	PMMV_HEX	1762.37	Manual	DQ	Unknown	Unknown	ddPCR Supermix for Probes (no dUTP)	HEX	18182	14117	4065	50	5	0	NA	278	0.8417	N	N	231	0	0
E08	2022_03_22	B	BCoV_HEX	2.28	Manual	DQ	Unknown	Unknown	ddPCR Supermix for Probes (no dUTP)	HEX	20149	39	20110	50	8.89	0	NA	277	0.8412	N	N	283	5	0.018
E09	2022_03_22	B	BCoV_HEX	2.03	Manual	DQ	Unknown	Unknown	ddPCR Supermix for Probes (no dUTP)	HEX	18600	32	18568	50	8.89	0	NA	277	0.8412	N	N	283	5	0.018
E08	2022_03_22	B	N1_FAM	0	Manual	DQ	Unknown	Unknown	ddPCR Supermix for Probes (no dUTP)	FAM	20149	0	20149	50	8.89	0	NA	277	0.8412	N	N	283	5	0.018
E09	2022_03_22	B	N1_FAM	0	Manual	DQ	Unknown	Unknown	ddPCR Supermix for Probes (no dUTP)	FAM	18600	0	18600	50	8.89	0	NA	277	0.8412	N	N	283	5	0.018
E10	2022_03_22	B	N2_FAM	0	Manual	DQ	Unknown	Unknown	ddPCR Supermix for Probes (no dUTP)	FAM	18964	0	18964	50	8.89	0	NA	277	0.8412	N	N	283	5	0.018
E11	2022_03_22	B	N2_FAM	0	Manual	DQ	Unknown	Unknown	ddPCR Supermix for Probes (no dUTP)	FAM	13772	0	13772	50	8.89	0	NA	277	0.8412	N	N	283	5	0.018
E10	2022_03_22	B	PMMV_HEX	277.36	Manual	DQ	Unknown	Unknown	ddPCR Supermix for Probes (no dUTP)	HEX	18964	3983	14981	50	8.89	0	NA	277	0.8412	N	N	283	5	0.018
E11	2022_03_22	B	PMMV_HEX	280.77	Manual	DQ	Unknown	Unknown	ddPCR Supermix for Probes (no dUTP)	HEX	13772	2924	10848	50	8.89	0	NA	277	0.8412	N	N	283	5	0.018
E07	2022_03_29	B	BCoV_HEX	2.77	Manual	DQ	Unknown	Unknown	ddPCR Supermix for Probes (no dUTP)	HEX	19539	46	19493	40	2.5	0	NA	277	0.8412	N	N	241	2	0.008
E08	2022_03_29	B	BCoV_HEX	2.05	Manual	DQ	Unknown	Unknown	ddPCR Supermix for Probes (no dUTP)	HEX	17823	31	17792	40	2.5	0	NA	277	0.8412	N	N	241	2	0.008
E07	2022_03_29	B	N1_FAM	0	Manual	DQ	Unknown	Unknown	ddPCR Supermix for Probes (no dUTP)	FAM	19539	0	19539	40	2.5	0	NA	277	0.8412	N	N	241	2	0.008
E08	2022_03_29	B	N1_FAM	0	Manual	DQ	Unknown	Unknown	ddPCR Supermix for Probes (no dUTP)	FAM	17823	0	17823	40	2.5	0	NA	277	0.8412	N	N	241	2	0.008
E09	2022_03_29	B	N2_FAM	0	Manual	DQ	Unknown	Unknown	ddPCR Supermix for Probes (no dUTP)	FAM	16897	0	16897	40	2.5	0	NA	277	0.8412	N	N	241	2	0.008
E10	2022_03_29	B	N2_FAM	0	Manual	DQ	Unknown	Unknown	ddPCR Supermix for Probes (no dUTP)	FAM	18061	0	18061	40	2.5	0	NA	277	0.8412	N	N	241	2	0.008
E09	2022_03_29	B	PMMV_HEX	710.62	Manual	DQ	Unknown	Unknown	ddPCR Supermix for Probes (no dUTP)	HEX	16897	7661	9236	40	2.5	0	NA	277	0.8412	N	N	241	2	0.008
E10	2022_03_29	B	PMMV_HEX	690.56	Manual	DQ	Unknown	Unknown	ddPCR Supermix for Probes (no dUTP)	HEX	18061	8019	10042	40	2.5	0	NA	277	0.8412	N	N	241	2	0.008
E02	2022_04_05	B	BCoV_HEX	8.54	Manual	DQ	Unknown	Unknown	ddPCR Supermix for Probes (no dUTP)	HEX	17827	129	17698	50	6.39	0	NA	276	0.8406	N	N	256	13	0.051
E01	2022_04_05	B	BCoV_HEX	8.88	Manual	DQ	Unknown	Unknown	ddPCR Supermix for Probes (no dUTP)	HEX	20211	152	20059	50	6.39	0	NA	276	0.8406	N	N	256	13	0.051
E01	2022_04_05	B	N1_FAM	0	Manual	DQ	Unknown	Unknown	ddPCR Supermix for Probes (no dUTP)	FAM	20211	0	20211	50	6.39	0	NA	276	0.8406	N	N	256	13	0.051
E02	2022_04_05	B	N1_FAM	0	Manual	DQ	Unknown	Unknown	ddPCR Supermix for Probes (no dUTP)	FAM	17827	0	17827	50	6.39	0	NA	276	0.8406	N	N	256	13	0.051
E03	2022_04_05	B	N2_FAM	0	Manual	DQ	Unknown	Unknown	ddPCR Supermix for Probes (no dUTP)	FAM	18845	0	18845	50	6.39	0	NA	276	0.8406	N	N	256	13	0.051
E04	2022_04_05	B	N2_FAM	0	Manual	DQ	Unknown	Unknown	ddPCR Supermix for Probes (no dUTP)	FAM	19326	0	19326	50	6.39	0	NA	276	0.8406	N	N	256	13	0.051
E04	2022_04_05	B	PMMV_HEX	2073.76	Manual	DQ	Unknown	Unknown	ddPCR Supermix for Probes (no dUTP)	HEX	19326	16010	3316	50	6.39	0	NA	276	0.8406	N	N	256	13	0.051
E03	2022_04_05	B	PMMV_HEX	2611.61	Manual	DQ	Unknown	Unknown	ddPCR Supermix for Probes (no dUTP)	HEX	18845	16798	2047	50	6.39	0	NA	276	0.8406	N	N	256	13	0.051
E09	2022_04_12	B	BCoV_HEX	2.58	Manual	DQ	Unknown	Unknown	ddPCR Supermix for Probes (no dUTP)	HEX	20098	44	20054	60	10.28	T	NA	276	0.8406	N	N	436	28	0.064
E08	2022_04_12	B	BCoV_HEX	26.34	Manual	DQ	Unknown	Unknown	ddPCR Supermix for Probes (no dUTP)	HEX	18701	414	18287	60	10.28	T	NA	276	0.8406	N	N	436	28	0.064
E08	2022_04_12	B	N1_FAM	0.06	Manual	DQ	Unknown	Unknown	ddPCR Supermix for Probes (no dUTP)	FAM	18701	1	18700	60	10.28	T	NA	276	0.8406	N	N	436	28	0.064
E09	2022_04_12	B	N1_FAM	0.12	Manual	DQ	Unknown	Unknown	ddPCR Supermix for Probes (no dUTP)	FAM	20098	2	20096	60	10.28	T	NA	276	0.8406	N	N	436	28	0.064
E10	2022_04_12	B	N2_FAM	0	Manual	DQ	Unknown	Unknown	ddPCR Supermix for Probes (no dUTP)	FAM	18437	0	18437	60	10.28	T	NA	276	0.8406	N	N	436	28	0.064
E11	2022_04_12	B	N2_FAM	0	Manual	DQ	Unknown	Unknown	ddPCR Supermix for Probes (no dUTP)	FAM	18227	0	18227	60	10.28	T	NA	276	0.8406	N	N	436	28	0.064
E11	2022_04_12	B	PMMV_HEX	1704.37	Manual	DQ	Unknown	Unknown	ddPCR Supermix for Probes (no dUTP)	HEX	18227	13946	4281	60	10.28	T	NA	276	0.8406	N	N	436	28	0.064
E10	2022_04_12	B	PMMV_HEX	1885	Manual	DQ	Unknown	Unknown	ddPCR Supermix for Probes (no dUTP)	HEX	18437	14723	3714	60	10.28	T	NA	276	0.8406	N	N	436	28	0.064
E01	2022_04_19	B	BCoV_HEX	49.66	Manual	DQ	Unknown	Unknown	ddPCR Supermix for Probes (no dUTP)	HEX	18870	780	18090	60	5	0.5	NA	276	0.8406	N	N	307	19	0.062
M16	2022_04_19	B	BCoV_HEX	50.7		DQ	Unknown	Unknown	ddPCR Supermix for Probes (no dUTP)	HEX	37481	1581	35900	60	5	0.5	NA	276	0.8406	N	N	307	19	0.062
E02	2022_04_19	B	BCoV_HEX	51.76	Manual	DQ	Unknown	Unknown	ddPCR Supermix for Probes (no dUTP)	HEX	18611	801	17810	60	5	0.5	NA	276	0.8406	N	N	307	19	0.062
M16	2022_04_19	B	N1_FAM	0		DQ	Unknown	Unknown	ddPCR Supermix for Probes (no dUTP)	FAM	37481	0	37481	60	5	0.5	NA	276	0.8406	N	N	307	19	0.062
E01	2022_04_19	B	N1_FAM	0	Manual	DQ	Unknown	Unknown	ddPCR Supermix for Probes (no dUTP)	FAM	18870	0	18870	60	5	0.5	NA	276	0.8406	N	N	307	19	0.062
E02	2022_04_19	B	N1_FAM	0	Manual	DQ	Unknown	Unknown	ddPCR Supermix for Probes (no dUTP)	FAM	18611	0	18611	60	5	0.5	NA	276	0.8406	N	N	307	19	0.062
M17	2022_04_19	B	N2_FAM	0		DQ	Unknown	Unknown	ddPCR Supermix for Probes (no dUTP)	FAM	36540	0	36540	60	5	0.5	NA	276	0.8406	N	N	307	19	0.062
E03	2022_04_19	B	N2_FAM	0	Manual	DQ	Unknown	Unknown	ddPCR Supermix for Probes (no dUTP)	FAM	17028	0	17028	60	5	0.5	NA	276	0.8406	N	N	307	19	0.062
E04	2022_04_19	B	N2_FAM	0	Manual	DQ	Unknown	Unknown	ddPCR Supermix for Probes (no dUTP)	FAM	19512	0	19512	60	5	0.5	NA	276	0.8406	N	N	307	19	0.062
E03	2022_04_19	B	PMMV_HEX	286.37	Manual	DQ	Unknown	Unknown	ddPCR Supermix for Probes (no dUTP)	HEX	17028	3679	13349	60	5	0.5	NA	276	0.8406	N	N	307	19	0.062
M17	2022_04_19	B	PMMV_HEX	302.26		DQ	Unknown	Unknown	ddPCR Supermix for Probes (no dUTP)	HEX	36540	8279	28261	60	5	0.5	NA	276	0.8406	N	N	307	19	0.062
E04	2022_04_19	B	PMMV_HEX	316.31	Manual	DQ	Unknown	Unknown	ddPCR Supermix for Probes (no dUTP)	HEX	19512	4600	14912	60	5	0.5	NA	276	0.8406	N	N	307	19	0.062
E02	2022_04_26	B	BCoV_HEX	7.99	Manual	DQ	Unknown	Unknown	ddPCR Supermix for Probes (no dUTP)	HEX	20979	142	20837	60	15.83	0	NA	283	0.841	N	N	260	21	0.081
M17	2022_04_26	B	BCoV_HEX	8.37		DQ	Unknown	Unknown	ddPCR Supermix for Probes (no dUTP)	HEX	38803	275	38528	60	15.83	0	NA	283	0.841	N	N	260	21	0.081
E01	2022_04_26	B	BCoV_HEX	8.81	Manual	DQ	Unknown	Unknown	ddPCR Supermix for Probes (no dUTP)	HEX	17824	133	17691	60	15.83	0	NA	283	0.841	N	N	260	21	0.081
E01	2022_04_26	B	N1_FAM	0	Manual	DQ	Unknown	Unknown	ddPCR Supermix for Probes (no dUTP)	FAM	17824	0	17824	60	15.83	0	NA	283	0.841	N	N	260	21	0.081
M17	2022_04_26	B	N1_FAM	0.03		DQ	Unknown	Unknown	ddPCR Supermix for Probes (no dUTP)	FAM	38803	1	38802	60	15.83	0	NA	283	0.841	N	N	260	21	0.081
E02	2022_04_26	B	N1_FAM	0.06	Manual	DQ	Unknown	Unknown	ddPCR Supermix for Probes (no dUTP)	FAM	20979	1	20978	60	15.83	0	NA	283	0.841	N	N	260	21	0.081
M18	2022_04_26	B	N2_FAM	0		DQ	Unknown	Unknown	ddPCR Supermix for Probes (no dUTP)	FAM	40871	0	40871	60	15.83	0	NA	283	0.841	N	N	260	21	0.081
E03	2022_04_26	B	N2_FAM	0	Manual	DQ	Unknown	Unknown	ddPCR Supermix for Probes (no dUTP)	FAM	20176	0	20176	60	15.83	0	NA	283	0.841	N	N	260	21	0.081
E04	2022_04_26	B	N2_FAM	0	Manual	DQ	Unknown	Unknown	ddPCR Supermix for Probes (no dUTP)	FAM	20695	0	20695	60	15.83	0	NA	283	0.841	N	N	260	21	0.081
E04	2022_04_26	B	PMMV_HEX	1198.98	Manual	DQ	Unknown	Unknown	ddPCR Supermix for Probes (no dUTP)	HEX	20695	13226	7469	60	15.83	0	NA	283	0.841	N	N	260	21	0.081
M18	2022_04_26	B	PMMV_HEX	1213.72		DQ	Unknown	Unknown	ddPCR Supermix for Probes (no dUTP)	HEX	40871	26304	14567	60	15.83	0	NA	283	0.841	N	N	260	21	0.081
E03	2022_04_26	B	PMMV_HEX	1229.04	Manual	DQ	Unknown	Unknown	ddPCR Supermix for Probes (no dUTP)	HEX	20176	13078	7098	60	15.83	0	NA	283	0.841	N	N	260	21	0.081
E04	2021_08_17	B	BCoV_HEX	20.74	Manual	DQ	Unknown	Unknown	ddPCR Supermix for Probes (no dUTP)	HEX	16768	293	16475	60	20.83	1.68	NA	286	NA	Y	Y	356	13	0.096
E03	2021_08_17	B	BCoV_HEX	21.18	Manual	DQ	Unknown	Unknown	ddPCR Supermix for Probes (no dUTP)	HEX	17882	319	17563	60	20.83	1.68	NA	286	NA	Y	Y	356	13	0.096
E04	2021_08_17	B	N1_FAM	0.35	Manual	DQ	Unknown	Unknown	ddPCR Supermix for Probes (no dUTP)	FAM	16768	5	16763	60	20.83	1.68	NA	286	NA	Y	Y	356	13	0.096
E03	2021_08_17	B	N1_FAM	0.53	Manual	DQ	Unknown	Unknown	ddPCR Supermix for Probes (no dUTP)	FAM	17882	8	17874	60	20.83	1.68	NA	286	NA	Y	Y	356	13	0.096
E09	2021_08_17	B	N2_FAM	0.37	Manual	DQ	Unknown	Unknown	ddPCR Supermix for Probes (no dUTP)	FAM	18935	6	18929	60	20.83	1.68	NA	286	NA	Y	Y	356	13	0.096
E08	2021_08_17	B	N2_FAM	0.42	Manual	DQ	Unknown	Unknown	ddPCR Supermix for Probes (no dUTP)	FAM	19407	7	19400	60	20.83	1.68	NA	286	NA	Y	Y	356	13	0.096
E08	2021_08_17	B	PMMV_HEX	5697.59	Manual	DQ	Unknown	Unknown	ddPCR Supermix for Probes (no dUTP)	HEX	19407	19254	153	60	20.83	1.68	NA	286	NA	Y	Y	356	13	0.096
E09	2021_08_17	B	PMMV_HEX	6346.38	Manual	DQ	Unknown	Unknown	ddPCR Supermix for Probes (no dUTP)	HEX	18935	18849	86	60	20.83	1.68	NA	286	NA	Y	Y	356	13	0.096
F02	2021_08_19	B	BCoV_HEX	17.78	Manual	DQ	Unknown	Unknown	ddPCR Supermix for Probes (no dUTP)	HEX	16870	253	16617	60	20	0.02	NA	286	NA	Y	N	356	13	0.096
F01	2021_08_19	B	BCoV_HEX	19.32	Manual	DQ	Unknown	Unknown	ddPCR Supermix for Probes (no dUTP)	HEX	16880	275	16605	60	20	0.02	NA	286	NA	Y	N	356	13	0.096
F01	2021_08_19	B	N1_FAM	1.26	Manual	DQ	Unknown	Unknown	ddPCR Supermix for Probes (no dUTP)	FAM	16880	18	16862	60	20	0.02	NA	286	NA	Y	N	356	13	0.096
F02	2021_08_19	B	N1_FAM	1.95	Manual	DQ	Unknown	Unknown	ddPCR Supermix for Probes (no dUTP)	FAM	16870	28	16842	60	20	0.02	NA	286	NA	Y	N	356	13	0.096
F06	2021_08_19	B	N2_FAM	0.53	Manual	DQ	Unknown	Unknown	ddPCR Supermix for Probes (no dUTP)	FAM	17721	8	17713	60	20	0.02	NA	286	NA	Y	N	356	13	0.096
F07	2021_08_19	B	N2_FAM	0.81	Manual	DQ	Unknown	Unknown	ddPCR Supermix for Probes (no dUTP)	FAM	17344	12	17332	60	20	0.02	NA	286	NA	Y	N	356	13	0.096
F07	2021_08_19	B	PMMV_HEX	2324.84	Manual	DQ	Unknown	Unknown	ddPCR Supermix for Probes (no dUTP)	HEX	17344	14940	2404	60	20	0.02	NA	286	NA	Y	N	356	13	0.096
F06	2021_08_19	B	PMMV_HEX	2531.82	Manual	DQ	Unknown	Unknown	ddPCR Supermix for Probes (no dUTP)	HEX	17721	15661	2060	60	20	0.02	NA	286	NA	Y	N	356	13	0.096
G01	2021_08_24	B	BCoV_HEX	24.61	Manual	DQ	Unknown	Unknown	ddPCR Supermix for Probes (no dUTP)	HEX	18353	380	17973	60	20.83	0	NA	286	NA	Y	Y	510	53	0.104
G02	2021_08_24	B	BCoV_HEX	28.78	Manual	DQ	Unknown	Unknown	ddPCR Supermix for Probes (no dUTP)	HEX	16675	403	16272	60	20.83	0	NA	286	NA	Y	Y	510	53	0.104
G02	2021_08_24	B	N1_FAM	2.19	Manual	DQ	Unknown	Unknown	ddPCR Supermix for Probes (no dUTP)	FAM	16675	31	16644	60	20.83	0	NA	286	NA	Y	Y	510	53	0.104
G01	2021_08_24	B	N1_FAM	2.25	Manual	DQ	Unknown	Unknown	ddPCR Supermix for Probes (no dUTP)	FAM	18353	35	18318	60	20.83	0	NA	286	NA	Y	Y	510	53	0.104
G02	2021_08_24	B	N2_FAM	3.4	Manual	DQ	Unknown	Unknown	ddPCR Supermix for Probes (no dUTP)	FAM	20778	60	20718	60	20.83	0	NA	286	NA	Y	Y	510	53	0.104
G01	2021_08_24	B	N2_FAM	3.68	Manual	DQ	Unknown	Unknown	ddPCR Supermix for Probes (no dUTP)	FAM	18577	58	18519	60	20.83	0	NA	286	NA	Y	Y	510	53	0.104
G02	2021_08_24	B	PMMV_HEX	1283.01	Manual	DQ	Unknown	Unknown	ddPCR Supermix for Probes (no dUTP)	HEX	20778	13796	6982	60	20.83	0	NA	286	NA	Y	Y	510	53	0.104
G01	2021_08_24	B	PMMV_HEX	1299.79	Manual	DQ	Unknown	Unknown	ddPCR Supermix for Probes (no dUTP)	HEX	18577	12423	6154	60	20.83	0	NA	286	NA	Y	Y	510	53	0.104
B05	2021_08_26	B	BCoV_HEX	27.55	Manual	DQ	Unknown	Unknown	ddPCR Supermix for Probes (no dUTP)	HEX	19960	462	19498	60	21.67	0.59	NA	286	NA	Y	Y	510	53	0.104
B06	2021_08_26	B	BCoV_HEX	28.22	Manual	DQ	Unknown	Unknown	ddPCR Supermix for Probes (no dUTP)	HEX	16499	391	16108	60	21.67	0.59	NA	286	NA	Y	Y	510	53	0.104
B05	2021_08_26	B	N1_FAM	7.15	Manual	DQ	Unknown	Unknown	ddPCR Supermix for Probes (no dUTP)	FAM	19960	121	19839	60	21.67	0.59	NA	286	NA	Y	Y	510	53	0.104
B06	2021_08_26	B	N1_FAM	8.09	Manual	DQ	Unknown	Unknown	ddPCR Supermix for Probes (no dUTP)	FAM	16499	113	16386	60	21.67	0.59	NA	286	NA	Y	Y	510	53	0.104
B05	2021_08_26	B	N2_FAM	7.24	Manual	DQ	Unknown	Unknown	ddPCR Supermix for Probes (no dUTP)	FAM	18245	112	18133	60	21.67	0.59	NA	286	NA	Y	Y	510	53	0.104
B06	2021_08_26	B	N2_FAM	8.21	Manual	DQ	Unknown	Unknown	ddPCR Supermix for Probes (no dUTP)	FAM	18126	126	18000	60	21.67	0.59	NA	286	NA	Y	Y	510	53	0.104
B05	2021_08_26	B	PMMV_HEX	3402.31	Manual	DQ	Unknown	Unknown	ddPCR Supermix for Probes (no dUTP)	HEX	18245	17233	1012	60	21.67	0.59	NA	286	NA	Y	Y	510	53	0.104
B06	2021_08_26	B	PMMV_HEX	3496.55	Manual	DQ	Unknown	Unknown	ddPCR Supermix for Probes (no dUTP)	HEX	18126	17198	928	60	21.67	0.59	NA	286	NA	Y	Y	510	53	0.104
F02	2021_08_31	B	BCoV_HEX	5.57	Manual	DQ	Unknown	Unknown	ddPCR Supermix for Probes (no dUTP)	HEX	20958	99	20859	60	21.67	0	NA	286	NA	Y	Y	1295	136	0.105
F01	2021_08_31	B	BCoV_HEX	6.14	Manual	DQ	Unknown	Unknown	ddPCR Supermix for Probes (no dUTP)	HEX	19406	101	19305	60	21.67	0	NA	286	NA	Y	Y	1295	136	0.105
F01	2021_08_31	B	N1_FAM	2.12	Manual	DQ	Unknown	Unknown	ddPCR Supermix for Probes (no dUTP)	FAM	19406	35	19371	60	21.67	0	NA	286	NA	Y	Y	1295	136	0.105
F02	2021_08_31	B	N1_FAM	2.19	Manual	DQ	Unknown	Unknown	ddPCR Supermix for Probes (no dUTP)	FAM	20958	39	20919	60	21.67	0	NA	286	NA	Y	Y	1295	136	0.105
F02	2021_08_31	B	N2_FAM	1.01	Manual	DQ	Unknown	Unknown	ddPCR Supermix for Probes (no dUTP)	FAM	19737	17	19720	60	21.67	0	NA	286	NA	Y	Y	1295	136	0.105
F01	2021_08_31	B	N2_FAM	1.23	Manual	DQ	Unknown	Unknown	ddPCR Supermix for Probes (no dUTP)	FAM	19212	20	19192	60	21.67	0	NA	286	NA	Y	Y	1295	136	0.105
F01	2021_08_31	B	PMMV_HEX	6540.26	Manual	DQ	Unknown	Unknown	ddPCR Supermix for Probes (no dUTP)	HEX	19212	19138	74	60	21.67	0	NA	286	NA	Y	Y	1295	136	0.105
F02	2021_08_31	B	PMMV_HEX	7131.3	Manual	DQ	Unknown	Unknown	ddPCR Supermix for Probes (no dUTP)	HEX	19737	19691	46	60	21.67	0	NA	286	NA	Y	Y	1295	136	0.105
F05	2021_09_02	B	BCoV_HEX	68.52	Manual	DQ	Unknown	Unknown	ddPCR Supermix for Probes (no dUTP)	HEX	20166	1141	19025	30	18.06	0.1	NA	286	NA	Y	Y	1295	136	0.105
F04	2021_09_02	B	BCoV_HEX	73.34	Manual	DQ	Unknown	Unknown	ddPCR Supermix for Probes (no dUTP)	HEX	19741	1193	18548	30	18.06	0.1	NA	286	NA	Y	Y	1295	136	0.105
F05	2021_09_02	B	N1_FAM	1.46	Manual	DQ	Unknown	Unknown	ddPCR Supermix for Probes (no dUTP)	FAM	20166	25	20141	30	18.06	0.1	NA	286	NA	Y	Y	1295	136	0.105
F04	2021_09_02	B	N1_FAM	2.51	Manual	DQ	Unknown	Unknown	ddPCR Supermix for Probes (no dUTP)	FAM	19741	42	19699	30	18.06	0.1	NA	286	NA	Y	Y	1295	136	0.105
F05	2021_09_02	B	N2_FAM	1.53	Manual	DQ	Unknown	Unknown	ddPCR Supermix for Probes (no dUTP)	FAM	19250	25	19225	30	18.06	0.1	NA	286	NA	Y	Y	1295	136	0.105
F04	2021_09_02	B	N2_FAM	1.63	Manual	DQ	Unknown	Unknown	ddPCR Supermix for Probes (no dUTP)	FAM	18034	25	18009	30	18.06	0.1	NA	286	NA	Y	Y	1295	136	0.105
F05	2021_09_02	B	PMMV_HEX	1737.16	Manual	DQ	Unknown	Unknown	ddPCR Supermix for Probes (no dUTP)	HEX	19250	14853	4397	30	18.06	0.1	NA	286	NA	Y	Y	1295	136	0.105
F04	2021_09_02	B	PMMV_HEX	1785.63	Manual	DQ	Unknown	Unknown	ddPCR Supermix for Probes (no dUTP)	HEX	18034	14081	3953	30	18.06	0.1	NA	286	NA	Y	Y	1295	136	0.105
C06	2021_09_09	B	BCoV_HEX	1000000	Manual	DQ	Unknown	Unknown	ddPCR Supermix for Probes (no dUTP)	HEX	17705	17705	0	50	20.56	T	NA	286	NA	Y	Y	1421	80	0.056
C07	2021_09_09	B	BCoV_HEX	1000000	Manual	DQ	Unknown	Unknown	ddPCR Supermix for Probes (no dUTP)	HEX	19306	19306	0	50	20.56	T	NA	286	NA	Y	Y	1421	80	0.056
C06	2021_09_09	B	N1_FAM	3.99	Manual	DQ	Unknown	Unknown	ddPCR Supermix for Probes (no dUTP)	FAM	17705	60	17645	50	20.56	T	NA	286	NA	Y	Y	1421	80	0.056
C07	2021_09_09	B	N1_FAM	4.03	Manual	DQ	Unknown	Unknown	ddPCR Supermix for Probes (no dUTP)	FAM	19306	66	19240	50	20.56	T	NA	286	NA	Y	Y	1421	80	0.056
C09	2021_09_09	B	N2_FAM	4.75	Manual	DQ	Unknown	Unknown	ddPCR Supermix for Probes (no dUTP)	FAM	19849	80	19769	50	20.56	T	NA	286	NA	Y	Y	1421	80	0.056
C10	2021_09_09	B	N2_FAM	4.76	Manual	DQ	Unknown	Unknown	ddPCR Supermix for Probes (no dUTP)	FAM	18833	76	18757	50	20.56	T	NA	286	NA	Y	Y	1421	80	0.056
C10	2021_09_09	B	PMMV_HEX	784.09	Manual	DQ	Unknown	Unknown	ddPCR Supermix for Probes (no dUTP)	HEX	18833	9162	9671	50	20.56	T	NA	286	NA	Y	Y	1421	80	0.056
C09	2021_09_09	B	PMMV_HEX	947.22	Manual	DQ	Unknown	Unknown	ddPCR Supermix for Probes (no dUTP)	HEX	19849	10976	8873	50	20.56	T	NA	286	NA	Y	Y	1421	80	0.056
G07	2021_09_16	B	BCoV_HEX	13.68	Manual	DQ	Unknown	Unknown	ddPCR Supermix for Probes (no dUTP)	HEX	14962	173	14789	50	17.78	0	NA	281	0.7687	Y	Y	2001	82	0.041
G06	2021_09_16	B	BCoV_HEX	15.3	Manual	DQ	Unknown	Unknown	ddPCR Supermix for Probes (no dUTP)	HEX	18420	238	18182	50	17.78	0	NA	281	0.7687	Y	Y	2001	82	0.041
G06	2021_09_16	B	N1_FAM	0.06	Manual	DQ	Unknown	Unknown	ddPCR Supermix for Probes (no dUTP)	FAM	18420	1	18419	50	17.78	0	NA	281	0.7687	Y	Y	2001	82	0.041
G07	2021_09_16	B	N1_FAM	0.31	Manual	DQ	Unknown	Unknown	ddPCR Supermix for Probes (no dUTP)	FAM	14962	4	14958	50	17.78	0	NA	281	0.7687	Y	Y	2001	82	0.041
G10	2021_09_16	B	N2_FAM	0.34	Manual	DQ	Unknown	Unknown	ddPCR Supermix for Probes (no dUTP)	FAM	20817	6	20811	50	17.78	0	NA	281	0.7687	Y	Y	2001	82	0.041
G09	2021_09_16	B	N2_FAM	0.37	Manual	DQ	Unknown	Unknown	ddPCR Supermix for Probes (no dUTP)	FAM	18934	6	18928	50	17.78	0	NA	281	0.7687	Y	Y	2001	82	0.041
G10	2021_09_16	B	PMMV_HEX	3783.64	Manual	DQ	Unknown	Unknown	ddPCR Supermix for Probes (no dUTP)	HEX	20817	19982	835	50	17.78	0	NA	281	0.7687	Y	Y	2001	82	0.041
G09	2021_09_16	B	PMMV_HEX	4055.06	Manual	DQ	Unknown	Unknown	ddPCR Supermix for Probes (no dUTP)	HEX	18934	18331	603	50	17.78	0	NA	281	0.7687	Y	Y	2001	82	0.041
F01	2021_09_21	B	BCoV_HEX	8.02	Manual	DQ	Unknown	Unknown	ddPCR Supermix for Probes (no dUTP)	HEX	18693	127	18566	60	17.5	0.25	NA	281	0.7687	Y	Y	2710	49	0.018
F02	2021_09_21	B	BCoV_HEX	9.07	Manual	DQ	Unknown	Unknown	ddPCR Supermix for Probes (no dUTP)	HEX	12758	98	12660	60	17.5	0.25	NA	281	0.7687	Y	Y	2710	49	0.018
F02	2021_09_21	B	N1_FAM	0	Manual	DQ	Unknown	Unknown	ddPCR Supermix for Probes (no dUTP)	FAM	12758	0	12758	60	17.5	0.25	NA	281	0.7687	Y	Y	2710	49	0.018
F01	2021_09_21	B	N1_FAM	0.06	Manual	DQ	Unknown	Unknown	ddPCR Supermix for Probes (no dUTP)	FAM	18693	1	18692	60	17.5	0.25	NA	281	0.7687	Y	Y	2710	49	0.018
F04	2021_09_21	B	N2_FAM	0	Manual	DQ	Unknown	Unknown	ddPCR Supermix for Probes (no dUTP)	FAM	12991	0	12991	60	17.5	0.25	NA	281	0.7687	Y	Y	2710	49	0.018
F05	2021_09_21	B	N2_FAM	0	Manual	DQ	Unknown	Unknown	ddPCR Supermix for Probes (no dUTP)	FAM	12084	0	12084	60	17.5	0.25	NA	281	0.7687	Y	Y	2710	49	0.018
F05	2021_09_21	B	PMMV_HEX	3607.48	Manual	DQ	Unknown	Unknown	ddPCR Supermix for Probes (no dUTP)	HEX	12084	11521	563	60	17.5	0.25	NA	281	0.7687	Y	Y	2710	49	0.018
F04	2021_09_21	B	PMMV_HEX	3748.25	Manual	DQ	Unknown	Unknown	ddPCR Supermix for Probes (no dUTP)	HEX	12991	12454	537	60	17.5	0.25	NA	281	0.7687	Y	Y	2710	49	0.018
A02	2021_03_01	C	BCoV_HEX	4.63	Manual	DQ	Unknown	Unknown	ddPCR Supermix for Probes (no dUTP)	HEX	18835	74	18761	60	13.89	0.18	vitrified_clay	151	NA	N	N	2015	49	0.024
A01	2021_03_01	C	BCoV_HEX	4.79	Manual	DQ	Unknown	Unknown	ddPCR Supermix for Probes (no dUTP)	HEX	17737	72	17665	60	13.89	0.18	vitrified_clay	151	NA	N	N	2015	49	0.024
A01	2021_03_01	C	N1_FAM	0	Manual	DQ	Unknown	Unknown	ddPCR Supermix for Probes (no dUTP)	FAM	17737	0	17737	60	13.89	0.18	vitrified_clay	151	NA	N	N	2015	49	0.024
A02	2021_03_01	C	N1_FAM	0	Manual	DQ	Unknown	Unknown	ddPCR Supermix for Probes (no dUTP)	FAM	18835	0	18835	60	13.89	0.18	vitrified_clay	151	NA	N	N	2015	49	0.024
A05	2021_03_01	C	N2_FAM	0	Manual	DQ	Unknown	Unknown	ddPCR Supermix for Probes (no dUTP)	FAM	19010	0	19010	60	13.89	0.18	vitrified_clay	151	NA	N	N	2015	49	0.024
A06	2021_03_01	C	N2_FAM	0	Manual	DQ	Unknown	Unknown	ddPCR Supermix for Probes (no dUTP)	FAM	17246	0	17246	60	1.39	0.18	vitrified_clay	151	NA	N	N	2015	49	0.024
A05	2021_03_01	C	PMMV_HEX	1000000	Manual	DQ	Unknown	Unknown	ddPCR Supermix for Probes (no dUTP)	HEX	19010	19010	0	60	1.39	0.18	vitrified_clay	151	NA	N	N	2015	49	0.024
A06	2021_03_01	C	PMMV_HEX	1000000	Manual	DQ	Unknown	Unknown	ddPCR Supermix for Probes (no dUTP)	HEX	17246	17246	0	60	1.39	0.18	vitrified_clay	151	NA	N	N	2015	49	0.024
F04	2021_03_03	C	BCoV_HEX	0.34	Manual	DQ	Unknown	Unknown	ddPCR Supermix for Probes (no dUTP)	HEX	17216	5	17211	60	1.39	0	vitrified_clay	151	NA	N	N	2015	49	0.024
F03	2021_03_03	C	BCoV_HEX	0.65	Manual	DQ	Unknown	Unknown	ddPCR Supermix for Probes (no dUTP)	HEX	18054	10	18044	60	1.39	0	vitrified_clay	151	NA	N	N	2015	49	0.024
F03	2021_03_03	C	N1_FAM	0	Manual	DQ	Unknown	Unknown	ddPCR Supermix for Probes (no dUTP)	FAM	18054	0	18054	60	1.39	0	vitrified_clay	151	NA	N	N	2015	49	0.024
F04	2021_03_03	C	N1_FAM	0	Manual	DQ	Unknown	Unknown	ddPCR Supermix for Probes (no dUTP)	FAM	17216	0	17216	60	1.39	0	vitrified_clay	151	NA	N	N	2015	49	0.024
F07	2021_03_03	C	N2_FAM	0	Manual	DQ	Unknown	Unknown	ddPCR Supermix for Probes (no dUTP)	FAM	16871	0	16871	60	1.39	0	vitrified_clay	151	NA	N	N	2015	49	0.024
F08	2021_03_03	C	N2_FAM	0	Manual	DQ	Unknown	Unknown	ddPCR Supermix for Probes (no dUTP)	FAM	15755	0	15755	60	1.39	0	vitrified_clay	151	NA	N	N	2015	49	0.024
F07	2021_03_03	C	PMMV_HEX	295.12	Manual	DQ	Unknown	Unknown	ddPCR Supermix for Probes (no dUTP)	HEX	16871	3743	13128	60	1.39	0	vitrified_clay	151	NA	N	N	2015	49	0.024
F08	2021_03_03	C	PMMV_HEX	315.01	Manual	DQ	Unknown	Unknown	ddPCR Supermix for Probes (no dUTP)	HEX	15755	3701	12054	60	1.39	0	vitrified_clay	151	NA	N	N	2015	49	0.024
F02	2021_03_08	C	BCoV_HEX	7.63	Manual	DQ	Unknown	Unknown	ddPCR Supermix for Probes (no dUTP)	HEX	17632	114	17518	60	0.28	0	vitrified_clay	151	NA	N	N	1899	44	0.023
F01	2021_03_08	C	BCoV_HEX	8.09	Manual	DQ	Unknown	Unknown	ddPCR Supermix for Probes (no dUTP)	HEX	16493	113	16380	60	0.28	0	vitrified_clay	151	NA	N	N	1899	44	0.023
F01	2021_03_08	C	N1_FAM	0	Manual	DQ	Unknown	Unknown	ddPCR Supermix for Probes (no dUTP)	FAM	16493	0	16493	60	0.28	0	vitrified_clay	151	NA	N	N	1899	44	0.023
F02	2021_03_08	C	N1_FAM	0	Manual	DQ	Unknown	Unknown	ddPCR Supermix for Probes (no dUTP)	FAM	17632	0	17632	60	0.28	0	vitrified_clay	151	NA	N	N	1899	44	0.023
F07	2021_03_08	C	N2_FAM	0	Manual	DQ	Unknown	Unknown	ddPCR Supermix for Probes (no dUTP)	FAM	13467	0	13467	60	0.28	0	vitrified_clay	151	NA	N	N	1899	44	0.023
F06	2021_03_08	C	N2_FAM	0.13	Manual	DQ	Unknown	Unknown	ddPCR Supermix for Probes (no dUTP)	FAM	18102	2	18100	60	0.28	0	vitrified_clay	151	NA	N	N	1899	44	0.023
F07	2021_03_08	C	PMMV_HEX	73.82	Manual	DQ	Unknown	Unknown	ddPCR Supermix for Probes (no dUTP)	HEX	13467	819	12648	60	0.28	0	vitrified_clay	151	NA	N	N	1899	44	0.023
F06	2021_03_08	C	PMMV_HEX	1197.21	Manual	DQ	Unknown	Unknown	ddPCR Supermix for Probes (no dUTP)	HEX	18102	11559	6543	60	0.28	0	vitrified_clay	151	NA	N	N	1899	44	0.023
H04	2021_03_10	C	BCoV_HEX	0.93	Manual	DQ	Unknown	Unknown	ddPCR Supermix for Probes (no dUTP)	HEX	17625	14	17611	60	5.83	0	vitrified_clay	151	NA	N	N	1899	44	0.023
H03	2021_03_10	C	BCoV_HEX	1	Manual	DQ	Unknown	Unknown	ddPCR Supermix for Probes (no dUTP)	HEX	18806	16	18790	60	5.83	0	vitrified_clay	151	NA	N	N	1899	44	0.023
H03	2021_03_10	C	N1_FAM	0	Manual	DQ	Unknown	Unknown	ddPCR Supermix for Probes (no dUTP)	FAM	18806	0	18806	60	5.83	0	vitrified_clay	151	NA	N	N	1899	44	0.023
H04	2021_03_10	C	N1_FAM	0	Manual	DQ	Unknown	Unknown	ddPCR Supermix for Probes (no dUTP)	FAM	17625	0	17625	60	5.83	0	vitrified_clay	151	NA	N	N	1899	44	0.023
H08	2021_03_10	C	N2_FAM	0	Manual	DQ	Unknown	Unknown	ddPCR Supermix for Probes (no dUTP)	FAM	17847	0	17847	60	5.83	0	vitrified_clay	151	NA	N	N	1899	44	0.023
H09	2021_03_10	C	N2_FAM	0.06	Manual	DQ	Unknown	Unknown	ddPCR Supermix for Probes (no dUTP)	FAM	18806	1	18805	60	5.83	0	vitrified_clay	151	NA	N	N	1899	44	0.023
H09	2021_03_10	C	PMMV_HEX	10.56	Manual	DQ	Unknown	Unknown	ddPCR Supermix for Probes (no dUTP)	HEX	18806	168	18638	60	5.83	0	vitrified_clay	151	NA	N	N	1899	44	0.023
H08	2021_03_10	C	PMMV_HEX	10.93	Manual	DQ	Unknown	Unknown	ddPCR Supermix for Probes (no dUTP)	HEX	17847	165	17682	60	5.83	0	vitrified_clay	151	NA	N	N	1899	44	0.023
H02	2021_03_15	C	BCoV_HEX	10.87	Manual	DQ	Unknown	Unknown	ddPCR Supermix for Probes (no dUTP)	HEX	18927	174	18753	60	7.22	T	vitrified_clay	151	NA	N	N	1888	25	0.013
H01	2021_03_15	C	BCoV_HEX	11.35	Manual	DQ	Unknown	Unknown	ddPCR Supermix for Probes (no dUTP)	HEX	18546	178	18368	60	7.22	T	vitrified_clay	151	NA	N	N	1888	25	0.013
H01	2021_03_15	C	N1_FAM	0	Manual	DQ	Unknown	Unknown	ddPCR Supermix for Probes (no dUTP)	FAM	18546	0	18546	60	7.22	T	vitrified_clay	151	NA	N	N	1888	25	0.013
H02	2021_03_15	C	N1_FAM	0	Manual	DQ	Unknown	Unknown	ddPCR Supermix for Probes (no dUTP)	FAM	18927	0	18927	60	7.22	T	vitrified_clay	151	NA	N	N	1888	25	0.013
H06	2021_03_15	C	N2_FAM	0	Manual	DQ	Unknown	Unknown	ddPCR Supermix for Probes (no dUTP)	FAM	18424	0	18424	60	7.22	T	vitrified_clay	151	NA	N	N	1888	25	0.013
H07	2021_03_15	C	N2_FAM	0	Manual	DQ	Unknown	Unknown	ddPCR Supermix for Probes (no dUTP)	FAM	19295	0	19295	60	7.22	T	vitrified_clay	151	NA	N	N	1888	25	0.013
H07	2021_03_15	C	PMMV_HEX	666.91	Manual	DQ	Unknown	Unknown	ddPCR Supermix for Probes (no dUTP)	HEX	19295	8349	10946	60	7.22	T	vitrified_clay	151	NA	N	N	1888	25	0.013
H06	2021_03_15	C	PMMV_HEX	783.59	Manual	DQ	Unknown	Unknown	ddPCR Supermix for Probes (no dUTP)	HEX	18424	8959	9465	60	7.22	T	vitrified_clay	151	NA	N	N	1888	25	0.013
H04	2021_03_17	C	BCoV_HEX	1.11	Manual	DQ	Unknown	Unknown	ddPCR Supermix for Probes (no dUTP)	HEX	18098	17	18081	60	7.22	0	vitrified_clay	151	NA	N	N	1888	25	0.013
H03	2021_03_17	C	BCoV_HEX	1.3	Manual	DQ	Unknown	Unknown	ddPCR Supermix for Probes (no dUTP)	HEX	18147	20	18127	60	7.22	0	vitrified_clay	151	NA	N	N	1888	25	0.013
H03	2021_03_17	C	N1_FAM	0	Manual	DQ	Unknown	Unknown	ddPCR Supermix for Probes (no dUTP)	FAM	18147	0	18147	60	7.22	0	vitrified_clay	151	NA	N	N	1888	25	0.013
H04	2021_03_17	C	N1_FAM	0	Manual	DQ	Unknown	Unknown	ddPCR Supermix for Probes (no dUTP)	FAM	18098	0	18098	60	7.22	0	vitrified_clay	151	NA	N	N	1888	25	0.013
H08	2021_03_17	C	N2_FAM	0	Manual	DQ	Unknown	Unknown	ddPCR Supermix for Probes (no dUTP)	FAM	18358	0	18358	60	7.22	0	vitrified_clay	151	NA	N	N	1888	25	0.013
H09	2021_03_17	C	N2_FAM	0	Manual	DQ	Unknown	Unknown	ddPCR Supermix for Probes (no dUTP)	FAM	18201	0	18201	60	7.22	0	vitrified_clay	151	NA	N	N	1888	25	0.013
H09	2021_03_17	C	PMMV_HEX	1021.89	Manual	DQ	Unknown	Unknown	ddPCR Supermix for Probes (no dUTP)	HEX	18201	10565	7636	60	7.22	0	vitrified_clay	151	NA	N	N	1888	25	0.013
H08	2021_03_17	C	PMMV_HEX	1071.95	Manual	DQ	Unknown	Unknown	ddPCR Supermix for Probes (no dUTP)	HEX	18358	10977	7381	60	7.22	0	vitrified_clay	151	NA	N	N	1888	25	0.013
H02	2021_03_22	C	BCoV_HEX	1.28	Manual	DQ	Unknown	Unknown	ddPCR Supermix for Probes (no dUTP)	HEX	21148	23	21125	60	5	T	vitrified_clay	151	NA	N	N	1392	26	0.019
H01	2021_03_22	C	BCoV_HEX	1.75	Manual	DQ	Unknown	Unknown	ddPCR Supermix for Probes (no dUTP)	HEX	18187	27	18160	60	5	T	vitrified_clay	151	NA	N	N	1392	26	0.019
H01	2021_03_22	C	N1_FAM	0	Manual	DQ	Unknown	Unknown	ddPCR Supermix for Probes (no dUTP)	FAM	18187	0	18187	60	5	T	vitrified_clay	151	NA	N	N	1392	26	0.019
H02	2021_03_22	C	N1_FAM	0	Manual	DQ	Unknown	Unknown	ddPCR Supermix for Probes (no dUTP)	FAM	21148	0	21148	60	5	T	vitrified_clay	151	NA	N	N	1392	26	0.019
H06	2021_03_22	C	N2_FAM	0	Manual	DQ	Unknown	Unknown	ddPCR Supermix for Probes (no dUTP)	FAM	18538	0	18538	60	5	T	vitrified_clay	151	NA	N	N	1392	26	0.019
H07	2021_03_22	C	N2_FAM	0	Manual	DQ	Unknown	Unknown	ddPCR Supermix for Probes (no dUTP)	FAM	20001	0	20001	60	5	T	vitrified_clay	151	NA	N	N	1392	26	0.019
H07	2021_03_22	C	PMMV_HEX	10358.7	Manual	DQ	Unknown	Unknown	ddPCR Supermix for Probes (no dUTP)	HEX	20001	19998	3	60	5	T	vitrified_clay	151	NA	N	N	1392	26	0.019
H06	2021_03_22	C	PMMV_HEX	10746.4	Manual	DQ	Unknown	Unknown	ddPCR Supermix for Probes (no dUTP)	HEX	18538	18536	2	60	5	T	vitrified_clay	151	NA	N	N	1392	26	0.019
H04	2021_03_24	C	BCoV_HEX	2.3	Manual	DQ	Unknown	Unknown	ddPCR Supermix for Probes (no dUTP)	HEX	16930	33	16897	50	6.67	0.11	vitrified_clay	151	NA	N	N	1392	26	0.019
H03	2021_03_24	C	BCoV_HEX	3.7	Manual	DQ	Unknown	Unknown	ddPCR Supermix for Probes (no dUTP)	HEX	18153	57	18096	50	6.67	0.11	vitrified_clay	151	NA	N	N	1392	26	0.019
H03	2021_03_24	C	N1_FAM	0	Manual	DQ	Unknown	Unknown	ddPCR Supermix for Probes (no dUTP)	FAM	18153	0	18153	50	6.67	0.11	vitrified_clay	151	NA	N	N	1392	26	0.019
H04	2021_03_24	C	N1_FAM	0	Manual	DQ	Unknown	Unknown	ddPCR Supermix for Probes (no dUTP)	FAM	16930	0	16930	50	6.67	0.11	vitrified_clay	151	NA	N	N	1392	26	0.019
H08	2021_03_24	C	N2_FAM	0	Manual	DQ	Unknown	Unknown	ddPCR Supermix for Probes (no dUTP)	FAM	19784	0	19784	50	6.67	0.11	vitrified_clay	151	NA	N	N	1392	26	0.019
H09	2021_03_24	C	N2_FAM	0	Manual	DQ	Unknown	Unknown	ddPCR Supermix for Probes (no dUTP)	FAM	18573	0	18573	50	6.67	0.11	vitrified_clay	151	NA	N	N	1392	26	0.019
H08	2021_03_24	C	PMMV_HEX	584.38	Manual	DQ	Unknown	Unknown	ddPCR Supermix for Probes (no dUTP)	HEX	19784	7745	12039	50	6.67	0.11	vitrified_clay	151	NA	N	N	1392	26	0.019
H09	2021_03_24	C	PMMV_HEX	644.61	Manual	DQ	Unknown	Unknown	ddPCR Supermix for Probes (no dUTP)	HEX	18573	7835	10738	50	6.67	0.11	vitrified_clay	151	NA	N	N	1392	26	0.019
H01	2021_03_29	C	BCoV_HEX	0.75	Manual	DQ	Unknown	Unknown	ddPCR Supermix for Probes (no dUTP)	HEX	18951	12	18939	60	8.06	0.42	vitrified_clay	151	NA	N	N	1385	25	0.018
H02	2021_03_29	C	BCoV_HEX	0.76	Manual	DQ	Unknown	Unknown	ddPCR Supermix for Probes (no dUTP)	HEX	20167	13	20154	60	8.06	0.42	vitrified_clay	151	NA	N	N	1385	25	0.018
H01	2021_03_29	C	N1_FAM	0	Manual	DQ	Unknown	Unknown	ddPCR Supermix for Probes (no dUTP)	FAM	18951	0	18951	60	8.06	0.42	vitrified_clay	151	NA	N	N	1385	25	0.018
H02	2021_03_29	C	N1_FAM	0	Manual	DQ	Unknown	Unknown	ddPCR Supermix for Probes (no dUTP)	FAM	20167	0	20167	60	8.06	0.42	vitrified_clay	151	NA	N	N	1385	25	0.018
H06	2021_03_29	C	N2_FAM	0	Manual	DQ	Unknown	Unknown	ddPCR Supermix for Probes (no dUTP)	FAM	18490	0	18490	60	8.06	0.42	vitrified_clay	151	NA	N	N	1385	25	0.018
H07	2021_03_29	C	N2_FAM	0	Manual	DQ	Unknown	Unknown	ddPCR Supermix for Probes (no dUTP)	FAM	17761	0	17761	60	8.06	0.42	vitrified_clay	151	NA	N	N	1385	25	0.018
H07	2021_03_29	C	PMMV_HEX	229.04	Manual	DQ	Unknown	Unknown	ddPCR Supermix for Probes (no dUTP)	HEX	17761	3142	14619	60	8.06	0.42	vitrified_clay	151	NA	N	N	1385	25	0.018
H06	2021_03_29	C	PMMV_HEX	235.71	Manual	DQ	Unknown	Unknown	ddPCR Supermix for Probes (no dUTP)	HEX	18490	3357	15133	60	8.06	0.42	vitrified_clay	151	NA	N	N	1385	25	0.018
H04	2021_03_31	C	BCoV_HEX	0.57	Manual	DQ	Unknown	Unknown	ddPCR Supermix for Probes (no dUTP)	HEX	18514	9	18505	60	7.22	0.05	vitrified_clay	151	NA	N	N	1385	25	0.018
H03	2021_03_31	C	BCoV_HEX	3.03	Manual	DQ	Unknown	Unknown	ddPCR Supermix for Probes (no dUTP)	HEX	16317	42	16275	60	7.22	0.05	vitrified_clay	151	NA	N	N	1385	25	0.018
H03	2021_03_31	C	N1_FAM	0	Manual	DQ	Unknown	Unknown	ddPCR Supermix for Probes (no dUTP)	FAM	16317	0	16317	60	7.22	0.05	vitrified_clay	151	NA	N	N	1385	25	0.018
H04	2021_03_31	C	N1_FAM	0	Manual	DQ	Unknown	Unknown	ddPCR Supermix for Probes (no dUTP)	FAM	18514	0	18514	60	7.22	0.05	vitrified_clay	151	NA	N	N	1385	25	0.018
H08	2021_03_31	C	N2_FAM	0	Manual	DQ	Unknown	Unknown	ddPCR Supermix for Probes (no dUTP)	FAM	17443	0	17443	60	7.22	0.05	vitrified_clay	151	NA	N	N	1385	25	0.018
H09	2021_03_31	C	N2_FAM	0	Manual	DQ	Unknown	Unknown	ddPCR Supermix for Probes (no dUTP)	FAM	17064	0	17064	60	7.22	0.05	vitrified_clay	151	NA	N	N	1385	25	0.018
H08	2021_03_31	C	PMMV_HEX	14.45	Manual	DQ	Unknown	Unknown	ddPCR Supermix for Probes (no dUTP)	HEX	17443	213	17230	60	7.22	0.05	vitrified_clay	151	NA	N	N	1385	25	0.018
H09	2021_03_31	C	PMMV_HEX	21.36	Manual	DQ	Unknown	Unknown	ddPCR Supermix for Probes (no dUTP)	HEX	17064	307	16757	60	7.22	0.05	vitrified_clay	151	NA	N	N	1385	25	0.018
H02	2021_04_05	C	BCoV_HEX	6.59	Manual	DQ	Unknown	Unknown	ddPCR Supermix for Probes (no dUTP)	HEX	17893	100	17793	60	9.17	0	vitrified_clay	151	NA	N	N	966	8	0.008
H01	2021_04_05	C	BCoV_HEX	6.84	Manual	DQ	Unknown	Unknown	ddPCR Supermix for Probes (no dUTP)	HEX	19149	111	19038	60	9.17	0	vitrified_clay	151	NA	N	N	966	8	0.008
H01	2021_04_05	C	N1_FAM	0	Manual	DQ	Unknown	Unknown	ddPCR Supermix for Probes (no dUTP)	FAM	19149	0	19149	60	9.17	0	vitrified_clay	151	NA	N	N	966	8	0.008
H02	2021_04_05	C	N1_FAM	0	Manual	DQ	Unknown	Unknown	ddPCR Supermix for Probes (no dUTP)	FAM	17893	0	17893	60	9.17	0	vitrified_clay	151	NA	N	N	966	8	0.008
H06	2021_04_05	C	N2_FAM	0	Manual	DQ	Unknown	Unknown	ddPCR Supermix for Probes (no dUTP)	FAM	20235	0	20235	60	9.17	0	vitrified_clay	151	NA	N	N	966	8	0.008
H07	2021_04_05	C	N2_FAM	0	Manual	DQ	Unknown	Unknown	ddPCR Supermix for Probes (no dUTP)	FAM	18154	0	18154	60	9.17	0	vitrified_clay	151	NA	N	N	966	8	0.008
H06	2021_04_05	C	PMMV_HEX	72.54	Manual	DQ	Unknown	Unknown	ddPCR Supermix for Probes (no dUTP)	HEX	20235	1210	19025	60	9.17	0	vitrified_clay	151	NA	N	N	966	8	0.008
H07	2021_04_05	C	PMMV_HEX	74.85	Manual	DQ	Unknown	Unknown	ddPCR Supermix for Probes (no dUTP)	HEX	18154	1119	17035	60	9.17	0	vitrified_clay	151	NA	N	N	966	8	0.008
H04	2021_04_07	C	BCoV_HEX	1.47	Manual	DQ	Unknown	Unknown	ddPCR Supermix for Probes (no dUTP)	HEX	17641	22	17619	60	10.83	0	vitrified_clay	151	NA	N	N	966	8	0.008
H03	2021_04_07	C	BCoV_HEX	1.78	Manual	DQ	Unknown	Unknown	ddPCR Supermix for Probes (no dUTP)	HEX	16545	25	16520	60	10.83	0	vitrified_clay	151	NA	N	N	966	8	0.008
H03	2021_04_07	C	N1_FAM	0	Manual	DQ	Unknown	Unknown	ddPCR Supermix for Probes (no dUTP)	FAM	16545	0	16545	60	10.83	0	vitrified_clay	151	NA	N	N	966	8	0.008
H04	2021_04_07	C	N1_FAM	0	Manual	DQ	Unknown	Unknown	ddPCR Supermix for Probes (no dUTP)	FAM	17641	0	17641	60	10.83	0	vitrified_clay	151	NA	N	N	966	8	0.008
H08	2021_04_07	C	N2_FAM	0	Manual	DQ	Unknown	Unknown	ddPCR Supermix for Probes (no dUTP)	FAM	18358	0	18358	60	10.83	0	vitrified_clay	151	NA	N	N	966	8	0.008
H09	2021_04_07	C	N2_FAM	0	Manual	DQ	Unknown	Unknown	ddPCR Supermix for Probes (no dUTP)	FAM	16977	0	16977	60	10.83	0	vitrified_clay	151	NA	N	N	966	8	0.008
H08	2021_04_07	C	PMMV_HEX	163.43	Manual	DQ	Unknown	Unknown	ddPCR Supermix for Probes (no dUTP)	HEX	18358	2381	15977	60	10.83	0	vitrified_clay	151	NA	N	N	966	8	0.008
H09	2021_04_07	C	PMMV_HEX	165.83	Manual	DQ	Unknown	Unknown	ddPCR Supermix for Probes (no dUTP)	HEX	16977	2232	14745	60	10.83	0	vitrified_clay	151	NA	N	N	966	8	0.008
H01	2021_04_12	C	BCoV_HEX	3.63	Manual	DQ	Unknown	Unknown	ddPCR Supermix for Probes (no dUTP)	HEX	20139	62	20077	60	11.11	0.01	vitrified_clay	151	NA	N	N	1084	8	0.007
H02	2021_04_12	C	BCoV_HEX	3.91	Manual	DQ	Unknown	Unknown	ddPCR Supermix for Probes (no dUTP)	HEX	15979	53	15926	60	11.11	0.01	vitrified_clay	151	NA	N	N	1084	8	0.007
H01	2021_04_12	C	N1_FAM	0	Manual	DQ	Unknown	Unknown	ddPCR Supermix for Probes (no dUTP)	FAM	20139	0	20139	60	11.11	0.01	vitrified_clay	151	NA	N	N	1084	8	0.007
H02	2021_04_12	C	N1_FAM	0	Manual	DQ	Unknown	Unknown	ddPCR Supermix for Probes (no dUTP)	FAM	15979	0	15979	60	11.11	0.01	vitrified_clay	151	NA	N	N	1084	8	0.007
H06	2021_04_12	C	N2_FAM	0	Manual	DQ	Unknown	Unknown	ddPCR Supermix for Probes (no dUTP)	FAM	16782	0	16782	60	11.11	0.01	vitrified_clay	151	NA	N	N	1084	8	0.007
H07	2021_04_12	C	N2_FAM	0	Manual	DQ	Unknown	Unknown	ddPCR Supermix for Probes (no dUTP)	FAM	18696	0	18696	60	11.11	0.01	vitrified_clay	151	NA	N	N	1084	8	0.007
H06	2021_04_12	C	PMMV_HEX	447.73	Manual	DQ	Unknown	Unknown	ddPCR Supermix for Probes (no dUTP)	HEX	16782	5312	11470	60	11.11	0.01	vitrified_clay	151	NA	N	N	1084	8	0.007
H07	2021_04_12	C	PMMV_HEX	454.76	Manual	DQ	Unknown	Unknown	ddPCR Supermix for Probes (no dUTP)	HEX	18696	5994	12702	60	11.11	0.01	vitrified_clay	151	NA	N	N	1084	8	0.007
H03	2021_04_14	C	BCoV_HEX	4.03	Manual	DQ	Unknown	Unknown	ddPCR Supermix for Probes (no dUTP)	HEX	16363	56	16307	60	11.39	0	vitrified_clay	151	NA	N	N	1084	8	0.007
H04	2021_04_14	C	BCoV_HEX	5.82	Manual	DQ	Unknown	Unknown	ddPCR Supermix for Probes (no dUTP)	HEX	16611	82	16529	60	11.39	0	vitrified_clay	151	NA	N	N	1084	8	0.007
H03	2021_04_14	C	N1_FAM	0	Manual	DQ	Unknown	Unknown	ddPCR Supermix for Probes (no dUTP)	FAM	16363	0	16363	60	11.39	0	vitrified_clay	151	NA	N	N	1084	8	0.007
H04	2021_04_14	C	N1_FAM	0	Manual	DQ	Unknown	Unknown	ddPCR Supermix for Probes (no dUTP)	FAM	16611	0	16611	60	11.39	0	vitrified_clay	151	NA	N	N	1084	8	0.007
H08	2021_04_14	C	N2_FAM	0	Manual	DQ	Unknown	Unknown	ddPCR Supermix for Probes (no dUTP)	FAM	18103	0	18103	60	11.39	0	vitrified_clay	151	NA	N	N	1084	8	0.007
H09	2021_04_14	C	N2_FAM	0.06	Manual	DQ	Unknown	Unknown	ddPCR Supermix for Probes (no dUTP)	FAM	19288	1	19287	60	11.39	0	vitrified_clay	151	NA	N	N	1084	8	0.007
H09	2021_04_14	C	PMMV_HEX	30.59	Manual	DQ	Unknown	Unknown	ddPCR Supermix for Probes (no dUTP)	HEX	19288	495	18793	60	11.39	0	vitrified_clay	151	NA	N	N	1084	8	0.007
H08	2021_04_14	C	PMMV_HEX	32.28	Manual	DQ	Unknown	Unknown	ddPCR Supermix for Probes (no dUTP)	HEX	18103	490	17613	60	11.39	0	vitrified_clay	151	NA	N	N	1084	8	0.007
H01	2021_04_19	C	BCoV_HEX	1.83	Manual	DQ	Unknown	Unknown	ddPCR Supermix for Probes (no dUTP)	HEX	15450	24	15426	60	8.89	0.14	vitrified_clay	151	NA	N	N	936	10	0.011
H02	2021_04_19	C	BCoV_HEX	2.68	Manual	DQ	Unknown	Unknown	ddPCR Supermix for Probes (no dUTP)	HEX	17992	41	17951	60	8.89	0.14	vitrified_clay	151	NA	N	N	936	10	0.011
H01	2021_04_19	C	N1_FAM	0	Manual	DQ	Unknown	Unknown	ddPCR Supermix for Probes (no dUTP)	FAM	15450	0	15450	60	8.89	0.14	vitrified_clay	151	NA	N	N	936	10	0.011
H02	2021_04_19	C	N1_FAM	0	Manual	DQ	Unknown	Unknown	ddPCR Supermix for Probes (no dUTP)	FAM	17992	0	17992	60	8.89	0.14	vitrified_clay	151	NA	N	N	936	10	0.011
H06	2021_04_19	C	N2_FAM	0	Manual	DQ	Unknown	Unknown	ddPCR Supermix for Probes (no dUTP)	FAM	17092	0	17092	60	8.89	0.14	vitrified_clay	151	NA	N	N	936	10	0.011
H07	2021_04_19	C	N2_FAM	0	Manual	DQ	Unknown	Unknown	ddPCR Supermix for Probes (no dUTP)	FAM	16181	0	16181	60	8.89	0.14	vitrified_clay	151	NA	N	N	936	10	0.011
H07	2021_04_19	C	PMMV_HEX	346.89	Manual	DQ	Unknown	Unknown	ddPCR Supermix for Probes (no dUTP)	HEX	16181	4132	12049	60	8.89	0.14	vitrified_clay	151	NA	N	N	936	10	0.011
H06	2021_04_19	C	PMMV_HEX	356.86	Manual	DQ	Unknown	Unknown	ddPCR Supermix for Probes (no dUTP)	HEX	17092	4472	12620	60	8.89	0.14	vitrified_clay	151	NA	N	N	936	10	0.011
H04	2021_04_28	C	BCoV_HEX	2.36	Manual	DQ	Unknown	Unknown	ddPCR Supermix for Probes (no dUTP)	HEX	20000	40	19960	60	14.72	0	vitrified_clay	151	NA	N	N	772	9	0.012
H03	2021_04_28	C	BCoV_HEX	2.48	Manual	DQ	Unknown	Unknown	ddPCR Supermix for Probes (no dUTP)	HEX	15647	33	15614	60	14.72	0	vitrified_clay	151	NA	N	N	772	9	0.012
H03	2021_04_28	C	N1_FAM	0	Manual	DQ	Unknown	Unknown	ddPCR Supermix for Probes (no dUTP)	FAM	15647	0	15647	60	14.72	0	vitrified_clay	151	NA	N	N	772	9	0.012
H04	2021_04_28	C	N1_FAM	0	Manual	DQ	Unknown	Unknown	ddPCR Supermix for Probes (no dUTP)	FAM	20000	0	20000	60	14.72	0	vitrified_clay	151	NA	N	N	772	9	0.012
H08	2021_04_28	C	N2_FAM	0	Manual	DQ	Unknown	Unknown	ddPCR Supermix for Probes (no dUTP)	FAM	20245	0	20245	60	14.72	0	vitrified_clay	151	NA	N	N	772	9	0.012
H09	2021_04_28	C	N2_FAM	0	Manual	DQ	Unknown	Unknown	ddPCR Supermix for Probes (no dUTP)	FAM	19337	0	19337	60	14.72	0	vitrified_clay	151	NA	N	N	772	9	0.012
H09	2021_04_28	C	PMMV_HEX	1742.2	Manual	DQ	Unknown	Unknown	ddPCR Supermix for Probes (no dUTP)	HEX	19337	14939	4398	60	14.72	0	vitrified_clay	151	NA	N	N	772	9	0.012
H08	2021_04_28	C	PMMV_HEX	1777.87	Manual	DQ	Unknown	Unknown	ddPCR Supermix for Probes (no dUTP)	HEX	20245	15778	4467	60	14.72	0	vitrified_clay	151	NA	N	N	772	9	0.012
H01	2021_05_03	C	BCoV_HEX	1.62	Manual	DQ	Unknown	Unknown	ddPCR Supermix for Probes (no dUTP)	HEX	18837	26	18811	60	12.5	0.05	vitrified_clay	151	NA	N	N	540	7	0.013
H02	2021_05_03	C	BCoV_HEX	2.02	Manual	DQ	Unknown	Unknown	ddPCR Supermix for Probes (no dUTP)	HEX	18684	32	18652	60	12.5	0.05	vitrified_clay	151	NA	N	N	540	7	0.013
H01	2021_05_03	C	N1_FAM	0	Manual	DQ	Unknown	Unknown	ddPCR Supermix for Probes (no dUTP)	FAM	18837	0	18837	60	12.5	0.05	vitrified_clay	151	NA	N	N	540	7	0.013
H02	2021_05_03	C	N1_FAM	0	Manual	DQ	Unknown	Unknown	ddPCR Supermix for Probes (no dUTP)	FAM	18684	0	18684	60	12.5	0.05	vitrified_clay	151	NA	N	N	540	7	0.013
H04	2021_05_03	C	N2_FAM	0	Manual	DQ	Unknown	Unknown	ddPCR Supermix for Probes (no dUTP)	FAM	17126	0	17126	60	12.5	0.05	vitrified_clay	151	NA	N	N	540	7	0.013
H05	2021_05_03	C	N2_FAM	0	Manual	DQ	Unknown	Unknown	ddPCR Supermix for Probes (no dUTP)	FAM	20769	0	20769	60	12.5	0.05	vitrified_clay	151	NA	N	N	540	7	0.013
H05	2021_05_03	C	PMMV_HEX	2232.79	Manual	DQ	Unknown	Unknown	ddPCR Supermix for Probes (no dUTP)	HEX	20769	17656	3113	60	12.5	0.05	vitrified_clay	151	NA	N	N	540	7	0.013
H04	2021_05_03	C	PMMV_HEX	2329.2	Manual	DQ	Unknown	Unknown	ddPCR Supermix for Probes (no dUTP)	HEX	17126	14761	2365	60	12.5	0.05	vitrified_clay	151	NA	N	N	540	7	0.013
G03	2021_08_17	C	BCoV_HEX	5.16	Manual	DQ	Unknown	Unknown	ddPCR Supermix for Probes (no dUTP)	HEX	21933	96	21837	60	20.83	1.68	vitrified_clay	247	NA	N	N	356	13	0.096
G04	2021_08_17	C	BCoV_HEX	5.27	Manual	DQ	Unknown	Unknown	ddPCR Supermix for Probes (no dUTP)	HEX	16990	76	16914	60	20.83	1.68	vitrified_clay	247	NA	N	N	356	13	0.096
G04	2021_08_17	C	N1_FAM	0	Manual	DQ	Unknown	Unknown	ddPCR Supermix for Probes (no dUTP)	FAM	16990	0	16990	60	20.83	1.68	vitrified_clay	247	NA	N	N	356	13	0.096
G03	2021_08_17	C	N1_FAM	0.05	Manual	DQ	Unknown	Unknown	ddPCR Supermix for Probes (no dUTP)	FAM	21933	1	21932	60	20.83	1.68	vitrified_clay	247	NA	N	N	356	13	0.096
G08	2021_08_17	C	N2_FAM	0	Manual	DQ	Unknown	Unknown	ddPCR Supermix for Probes (no dUTP)	FAM	19493	0	19493	60	20.83	1.68	vitrified_clay	247	NA	N	N	356	13	0.096
G09	2021_08_17	C	N2_FAM	0	Manual	DQ	Unknown	Unknown	ddPCR Supermix for Probes (no dUTP)	FAM	19862	0	19862	60	20.83	1.68	vitrified_clay	247	NA	N	N	356	13	0.096
G08	2021_08_17	C	PMMV_HEX	6746.68	Manual	DQ	Unknown	Unknown	ddPCR Supermix for Probes (no dUTP)	HEX	19493	19430	63	60	20.83	1.68	vitrified_clay	247	NA	N	N	356	13	0.096
G09	2021_08_17	C	PMMV_HEX	7641.61	Manual	DQ	Unknown	Unknown	ddPCR Supermix for Probes (no dUTP)	HEX	19862	19832	30	60	20.83	1.68	vitrified_clay	247	NA	N	N	356	13	0.096
B03	2021_08_19	C	BCoV_HEX	1.6	Manual	DQ	Unknown	Unknown	ddPCR Supermix for Probes (no dUTP)	HEX	16203	22	16181	60	20	0.02	vitrified_clay	247	NA	N	Y	356	13	0.096
B04	2021_08_19	C	BCoV_HEX	1.73	Manual	DQ	Unknown	Unknown	ddPCR Supermix for Probes (no dUTP)	HEX	16326	24	16302	60	20	0.02	vitrified_clay	247	NA	N	Y	356	13	0.096
B03	2021_08_19	C	N1_FAM	0	Manual	DQ	Unknown	Unknown	ddPCR Supermix for Probes (no dUTP)	FAM	16203	0	16203	60	20	0.02	vitrified_clay	247	NA	N	Y	356	13	0.096
B04	2021_08_19	C	N1_FAM	0	Manual	DQ	Unknown	Unknown	ddPCR Supermix for Probes (no dUTP)	FAM	16326	0	16326	60	20	0.02	vitrified_clay	247	NA	N	Y	356	13	0.096
B08	2021_08_19	C	N2_FAM	0	Manual	DQ	Unknown	Unknown	ddPCR Supermix for Probes (no dUTP)	FAM	17002	0	17002	60	20	0.02	vitrified_clay	247	NA	N	Y	356	13	0.096
B09	2021_08_19	C	N2_FAM	0	Manual	DQ	Unknown	Unknown	ddPCR Supermix for Probes (no dUTP)	FAM	14870	0	14870	60	20	0.02	vitrified_clay	247	NA	N	Y	356	13	0.096
B09	2021_08_19	C	PMMV_HEX	259.16	Manual	DQ	Unknown	Unknown	ddPCR Supermix for Probes (no dUTP)	HEX	14870	2940	11930	60	20	0.02	vitrified_clay	247	NA	N	Y	356	13	0.096
B08	2021_08_19	C	PMMV_HEX	458.65	Manual	DQ	Unknown	Unknown	ddPCR Supermix for Probes (no dUTP)	HEX	17002	5489	11513	60	20	0.02	vitrified_clay	247	NA	N	Y	356	13	0.096
D03	2021_08_24	C	BCoV_HEX	42.57	Manual	DQ	Unknown	Unknown	ddPCR Supermix for Probes (no dUTP)	HEX	21470	763	20707	60	20.83	0	vitrified_clay	247	NA	N	Y	510	53	0.104
D04	2021_08_24	C	BCoV_HEX	43.48	Manual	DQ	Unknown	Unknown	ddPCR Supermix for Probes (no dUTP)	HEX	17611	639	16972	60	20.83	0	vitrified_clay	247	NA	N	Y	510	53	0.104
D03	2021_08_24	C	N1_FAM	0	Manual	DQ	Unknown	Unknown	ddPCR Supermix for Probes (no dUTP)	FAM	21470	0	21470	60	20.83	0	vitrified_clay	247	NA	N	Y	510	53	0.104
D04	2021_08_24	C	N1_FAM	0	Manual	DQ	Unknown	Unknown	ddPCR Supermix for Probes (no dUTP)	FAM	17611	0	17611	60	20.83	0	vitrified_clay	247	NA	N	Y	510	53	0.104
D03	2021_08_24	C	N2_FAM	0	Manual	DQ	Unknown	Unknown	ddPCR Supermix for Probes (no dUTP)	FAM	21105	0	21105	60	20.83	0	vitrified_clay	247	NA	N	Y	510	53	0.104
D04	2021_08_24	C	N2_FAM	0	Manual	DQ	Unknown	Unknown	ddPCR Supermix for Probes (no dUTP)	FAM	19152	0	19152	60	20.83	0	vitrified_clay	247	NA	N	Y	510	53	0.104
D04	2021_08_24	C	PMMV_HEX	10307.7	Manual	DQ	Unknown	Unknown	ddPCR Supermix for Probes (no dUTP)	HEX	19152	19149	3	60	20.83	0	vitrified_clay	247	NA	N	Y	510	53	0.104
D03	2021_08_24	C	PMMV_HEX	10421.9	Manual	DQ	Unknown	Unknown	ddPCR Supermix for Probes (no dUTP)	HEX	21105	21102	3	60	20.83	0	vitrified_clay	247	NA	N	Y	510	53	0.104
G06	2021_08_26	C	BCoV_HEX	20.46	Manual	DQ	Unknown	Unknown	ddPCR Supermix for Probes (no dUTP)	HEX	18037	311	17726	60	21.67	0.59	vitrified_clay	247	NA	N	Y	510	53	0.104
G05	2021_08_26	C	BCoV_HEX	21.07	Manual	DQ	Unknown	Unknown	ddPCR Supermix for Probes (no dUTP)	HEX	19663	349	19314	60	21.67	0.59	vitrified_clay	247	NA	N	Y	510	53	0.104
G06	2021_08_26	C	N1_FAM	0	Manual	DQ	Unknown	Unknown	ddPCR Supermix for Probes (no dUTP)	FAM	18037	0	18037	60	21.67	0.59	vitrified_clay	247	NA	N	Y	510	53	0.104
G05	2021_08_26	C	N1_FAM	0.06	Manual	DQ	Unknown	Unknown	ddPCR Supermix for Probes (no dUTP)	FAM	19663	1	19662	60	21.67	0.59	vitrified_clay	247	NA	N	Y	510	53	0.104
G05	2021_08_26	C	N2_FAM	0	Manual	DQ	Unknown	Unknown	ddPCR Supermix for Probes (no dUTP)	FAM	18142	0	18142	60	21.67	0.59	vitrified_clay	247	NA	N	Y	510	53	0.104
G06	2021_08_26	C	N2_FAM	0	Manual	DQ	Unknown	Unknown	ddPCR Supermix for Probes (no dUTP)	FAM	19664	0	19664	60	21.67	0.59	vitrified_clay	247	NA	N	Y	510	53	0.104
G05	2021_08_26	C	PMMV_HEX	1544.81	Manual	DQ	Unknown	Unknown	ddPCR Supermix for Probes (no dUTP)	HEX	18142	13262	4880	60	21.67	0.59	vitrified_clay	247	NA	N	Y	510	53	0.104
G06	2021_08_26	C	PMMV_HEX	1608.89	Manual	DQ	Unknown	Unknown	ddPCR Supermix for Probes (no dUTP)	HEX	19664	14655	5009	60	21.67	0.59	vitrified_clay	247	NA	N	Y	510	53	0.104
H03	2021_08_31	C	BCoV_HEX	39.12	Manual	DQ	Unknown	Unknown	ddPCR Supermix for Probes (no dUTP)	HEX	20881	683	20198	60	21.67	0	vitrified_clay	247	NA	N	Y	1295	136	0.105
D03	2021_08_31	C	BCoV_HEX	41.93	Manual	DQ	Unknown	Unknown	ddPCR Supermix for Probes (no dUTP)	HEX	21476	752	20724	60	21.67	0	vitrified_clay	247	NA	N	Y	1295	136	0.105
H03	2021_08_31	C	N1_FAM	0	Manual	DQ	Unknown	Unknown	ddPCR Supermix for Probes (no dUTP)	FAM	20881	0	20881	60	21.67	0	vitrified_clay	247	NA	N	Y	1295	136	0.105
D03	2021_08_31	C	N1_FAM	0.05	Manual	DQ	Unknown	Unknown	ddPCR Supermix for Probes (no dUTP)	FAM	21476	1	21475	60	21.67	0	vitrified_clay	247	NA	N	Y	1295	136	0.105
D03	2021_08_31	C	N2_FAM	0	Manual	DQ	Unknown	Unknown	ddPCR Supermix for Probes (no dUTP)	FAM	20700	0	20700	60	21.67	0	vitrified_clay	247	NA	N	Y	1295	136	0.105
H03	2021_08_31	C	N2_FAM	0	Manual	DQ	Unknown	Unknown	ddPCR Supermix for Probes (no dUTP)	FAM	20426	0	20426	60	21.67	0	vitrified_clay	247	NA	N	Y	1295	136	0.105
D03	2021_08_31	C	PMMV_HEX	421.57	Manual	DQ	Unknown	Unknown	ddPCR Supermix for Probes (no dUTP)	HEX	20700	6234	14466	60	21.67	0	vitrified_clay	247	NA	N	Y	1295	136	0.105
H03	2021_08_31	C	PMMV_HEX	425.82	Manual	DQ	Unknown	Unknown	ddPCR Supermix for Probes (no dUTP)	HEX	20426	6203	14223	60	21.67	0	vitrified_clay	247	NA	N	Y	1295	136	0.105
H06	2021_09_02	C	BCoV_HEX	17.23	Manual	DQ	Unknown	Unknown	ddPCR Supermix for Probes (no dUTP)	HEX	22633	329	22304	60	18.06	0.1	vitrified_clay	247	NA	N	Y	1295	136	0.105
D06	2021_09_02	C	BCoV_HEX	21.7	Manual	DQ	Unknown	Unknown	ddPCR Supermix for Probes (no dUTP)	HEX	17839	326	17513	60	18.06	0.1	vitrified_clay	247	NA	N	Y	1295	136	0.105
H06	2021_09_02	C	N1_FAM	0	Manual	DQ	Unknown	Unknown	ddPCR Supermix for Probes (no dUTP)	FAM	22633	0	22633	60	18.06	0.1	vitrified_clay	247	NA	N	Y	1295	136	0.105
D06	2021_09_02	C	N1_FAM	0.07	Manual	DQ	Unknown	Unknown	ddPCR Supermix for Probes (no dUTP)	FAM	17839	1	17838	60	18.06	0.1	vitrified_clay	247	NA	N	Y	1295	136	0.105
D06	2021_09_02	C	N2_FAM	0	Manual	DQ	Unknown	Unknown	ddPCR Supermix for Probes (no dUTP)	FAM	19618	0	19618	60	18.06	0.1	vitrified_clay	247	NA	N	Y	1295	136	0.105
H06	2021_09_02	C	N2_FAM	0	Manual	DQ	Unknown	Unknown	ddPCR Supermix for Probes (no dUTP)	FAM	14333	0	14333	60	18.06	0.1	vitrified_clay	247	NA	N	Y	1295	136	0.105
H06	2021_09_02	C	PMMV_HEX	756.95	Manual	DQ	Unknown	Unknown	ddPCR Supermix for Probes (no dUTP)	HEX	14333	6801	7532	60	18.06	0.1	vitrified_clay	247	NA	N	Y	1295	136	0.105
D06	2021_09_02	C	PMMV_HEX	757.21	Manual	DQ	Unknown	Unknown	ddPCR Supermix for Probes (no dUTP)	HEX	19618	9311	10307	60	18.06	0.1	vitrified_clay	247	NA	N	Y	1295	136	0.105
H02	2021_09_07	C	BCoV_HEX	11704.5	Manual	DQ	Unknown	Unknown	ddPCR Supermix for Probes (no dUTP)	HEX	20927	20926	1	60	16.39	0	vitrified_clay	247	NA	N	N	1421	80	0.056
H01	2021_09_07	C	BCoV_HEX	1000000	Manual	DQ	Unknown	Unknown	ddPCR Supermix for Probes (no dUTP)	HEX	19780	19780	0	60	16.39	0	vitrified_clay	247	NA	N	N	1421	80	0.056
H02	2021_09_07	C	N1_FAM	0.06	Manual	DQ	Unknown	Unknown	ddPCR Supermix for Probes (no dUTP)	FAM	20927	1	20926	60	16.39	0	vitrified_clay	247	NA	N	N	1421	80	0.056
H01	2021_09_07	C	N1_FAM	0.18	Manual	DQ	Unknown	Unknown	ddPCR Supermix for Probes (no dUTP)	FAM	19780	3	19777	60	16.39	0	vitrified_clay	247	NA	N	N	1421	80	0.056
H04	2021_09_07	C	N2_FAM	0	Manual	DQ	Unknown	Unknown	ddPCR Supermix for Probes (no dUTP)	FAM	17566	0	17566	60	16.39	0	vitrified_clay	247	NA	N	N	1421	80	0.056
H05	2021_09_07	C	N2_FAM	0.23	Manual	DQ	Unknown	Unknown	ddPCR Supermix for Probes (no dUTP)	FAM	20266	4	20262	60	16.39	0	vitrified_clay	247	NA	N	N	1421	80	0.056
H04	2021_09_07	C	PMMV_HEX	76.79	Manual	DQ	Unknown	Unknown	ddPCR Supermix for Probes (no dUTP)	HEX	17566	1110	16456	60	16.39	0	vitrified_clay	247	NA	N	N	1421	80	0.056
H05	2021_09_07	C	PMMV_HEX	1062.19	Manual	DQ	Unknown	Unknown	ddPCR Supermix for Probes (no dUTP)	HEX	20266	12050	8216	60	16.39	0	vitrified_clay	247	NA	N	N	1421	80	0.056
A08	2021_09_09	C	BCoV_HEX	1000000	Manual	DQ	Unknown	Unknown	ddPCR Supermix for Probes (no dUTP)	HEX	17918	17918	0	60	20.56	T	vitrified_clay	247	NA	N	Y	1421	80	0.056
E08	2021_09_09	C	BCoV_HEX	1000000	Manual	DQ	Unknown	Unknown	ddPCR Supermix for Probes (no dUTP)	HEX	16923	16923	0	60	20.56	T	vitrified_clay	247	NA	N	Y	1421	80	0.056
E08	2021_09_09	C	N1_FAM	1.11	Manual	DQ	Unknown	Unknown	ddPCR Supermix for Probes (no dUTP)	FAM	16923	16	16907	60	20.56	T	vitrified_clay	247	NA	N	Y	1421	80	0.056
A08	2021_09_09	C	N1_FAM	1.12	Manual	DQ	Unknown	Unknown	ddPCR Supermix for Probes (no dUTP)	FAM	17918	17	17901	60	20.56	T	vitrified_clay	247	NA	N	Y	1421	80	0.056
A11	2021_09_09	C	N2_FAM	0.64	Manual	DQ	Unknown	Unknown	ddPCR Supermix for Probes (no dUTP)	FAM	18516	10	18506	60	20.56	T	vitrified_clay	247	NA	N	Y	1421	80	0.056
E11	2021_09_09	C	N2_FAM	1.73	Manual	DQ	Unknown	Unknown	ddPCR Supermix for Probes (no dUTP)	FAM	17653	26	17627	60	20.56	T	vitrified_clay	247	NA	N	Y	1421	80	0.056
A11	2021_09_09	C	PMMV_HEX	904.67	Manual	DQ	Unknown	Unknown	ddPCR Supermix for Probes (no dUTP)	HEX	18516	9934	8582	60	20.56	T	vitrified_clay	247	NA	N	Y	1421	80	0.056
E11	2021_09_09	C	PMMV_HEX	1057.87	Manual	DQ	Unknown	Unknown	ddPCR Supermix for Probes (no dUTP)	HEX	17653	10470	7183	60	20.56	T	vitrified_clay	247	NA	N	Y	1421	80	0.056
H02	2021_09_14	C	BCoV_HEX	17.16	Manual	DQ	Unknown	Unknown	ddPCR Supermix for Probes (no dUTP)	HEX	19816	287	19529	60	18.06	0	vitrified_clay	247	NA	N	N	2001	82	0.041
H01	2021_09_14	C	BCoV_HEX	17.22	Manual	DQ	Unknown	Unknown	ddPCR Supermix for Probes (no dUTP)	HEX	17618	256	17362	60	18.06	0	vitrified_clay	247	NA	N	N	2001	82	0.041
H02	2021_09_14	C	N1_FAM	0.06	Manual	DQ	Unknown	Unknown	ddPCR Supermix for Probes (no dUTP)	FAM	19816	1	19815	60	18.06	0	vitrified_clay	247	NA	N	N	2001	82	0.041
H01	2021_09_14	C	N1_FAM	0.07	Manual	DQ	Unknown	Unknown	ddPCR Supermix for Probes (no dUTP)	FAM	17618	1	17617	60	18.06	0	vitrified_clay	247	NA	N	N	2001	82	0.041
H04	2021_09_14	C	N2_FAM	0.14	Manual	DQ	Unknown	Unknown	ddPCR Supermix for Probes (no dUTP)	FAM	17407	2	17405	60	18.06	0	vitrified_clay	247	NA	N	N	2001	82	0.041
H03	2021_09_14	C	N2_FAM	0.18	Manual	DQ	Unknown	Unknown	ddPCR Supermix for Probes (no dUTP)	FAM	19130	3	19127	60	18.06	0	vitrified_clay	247	NA	N	N	2001	82	0.041
H04	2021_09_14	C	PMMV_HEX	1190.64	Manual	DQ	Unknown	Unknown	ddPCR Supermix for Probes (no dUTP)	HEX	17407	11080	6327	60	18.06	0	vitrified_clay	247	NA	N	N	2001	82	0.041
H03	2021_09_14	C	PMMV_HEX	1215.83	Manual	DQ	Unknown	Unknown	ddPCR Supermix for Probes (no dUTP)	HEX	19130	12324	6806	60	18.06	0	vitrified_clay	247	NA	N	N	2001	82	0.041
C08	2021_09_16	C	BCoV_HEX	49.11	Manual	DQ	Unknown	Unknown	ddPCR Supermix for Probes (no dUTP)	HEX	18882	772	18110	60	17.78	0	vitrified_clay	247	0.7287	N	Y	2001	82	0.041
G08	2021_09_16	C	BCoV_HEX	55.31	Manual	DQ	Unknown	Unknown	ddPCR Supermix for Probes (no dUTP)	HEX	19641	902	18739	60	17.78	0	vitrified_clay	247	0.7287	N	Y	2001	82	0.041
C08	2021_09_16	C	N1_FAM	0	Manual	DQ	Unknown	Unknown	ddPCR Supermix for Probes (no dUTP)	FAM	18882	0	18882	60	17.78	0	vitrified_clay	247	0.7287	N	Y	2001	82	0.041
G08	2021_09_16	C	N1_FAM	0.06	Manual	DQ	Unknown	Unknown	ddPCR Supermix for Probes (no dUTP)	FAM	19641	1	19640	60	17.78	0	vitrified_clay	247	0.7287	N	Y	2001	82	0.041
G11	2021_09_16	C	N2_FAM	0	Manual	DQ	Unknown	Unknown	ddPCR Supermix for Probes (no dUTP)	FAM	21109	0	21109	60	17.78	0	vitrified_clay	247	0.7287	N	Y	2001	82	0.041
C11	2021_09_16	C	N2_FAM	0.06	Manual	DQ	Unknown	Unknown	ddPCR Supermix for Probes (no dUTP)	FAM	20146	1	20145	60	17.78	0	vitrified_clay	247	0.7287	N	Y	2001	82	0.041
C11	2021_09_16	C	PMMV_HEX	969.08	Manual	DQ	Unknown	Unknown	ddPCR Supermix for Probes (no dUTP)	HEX	20146	11306	8840	60	17.78	0	vitrified_clay	247	0.7287	N	Y	2001	82	0.041
G11	2021_09_16	C	PMMV_HEX	1090.96	Manual	DQ	Unknown	Unknown	ddPCR Supermix for Probes (no dUTP)	HEX	21109	12758	8351	60	17.78	0	vitrified_clay	247	0.7287	N	Y	2001	82	0.041
H03	2021_09_21	C	BCoV_HEX	17.45	Manual	DQ	Unknown	Unknown	ddPCR Supermix for Probes (no dUTP)	HEX	14945	220	14725	60	17.5	0.25	vitrified_clay	247	0.7287	N	Y	2710	49	0.018
D03	2021_09_21	C	BCoV_HEX	19.35	Manual	DQ	Unknown	Unknown	ddPCR Supermix for Probes (no dUTP)	HEX	15199	248	14951	60	17.5	0.25	vitrified_clay	247	0.7287	N	Y	2710	49	0.018
D03	2021_09_21	C	N1_FAM	0	Manual	DQ	Unknown	Unknown	ddPCR Supermix for Probes (no dUTP)	FAM	15199	0	15199	60	17.5	0.25	vitrified_clay	247	0.7287	N	Y	2710	49	0.018
H03	2021_09_21	C	N1_FAM	0	Manual	DQ	Unknown	Unknown	ddPCR Supermix for Probes (no dUTP)	FAM	14945	0	14945	60	17.5	0.25	vitrified_clay	247	0.7287	N	Y	2710	49	0.018
D06	2021_09_21	C	N2_FAM	0	Manual	DQ	Unknown	Unknown	ddPCR Supermix for Probes (no dUTP)	FAM	12126	0	12126	60	17.5	0.25	vitrified_clay	247	0.7287	N	Y	2710	49	0.018
H06	2021_09_21	C	N2_FAM	0	Manual	DQ	Unknown	Unknown	ddPCR Supermix for Probes (no dUTP)	FAM	15617	0	15617	60	17.5	0.25	vitrified_clay	247	0.7287	N	Y	2710	49	0.018
H06	2021_09_21	C	PMMV_HEX	876.93	Manual	DQ	Unknown	Unknown	ddPCR Supermix for Probes (no dUTP)	HEX	15617	8206	7411	60	17.5	0.25	vitrified_clay	247	0.7287	N	Y	2710	49	0.018
D06	2021_09_21	C	PMMV_HEX	884.8	Manual	DQ	Unknown	Unknown	ddPCR Supermix for Probes (no dUTP)	HEX	12126	6410	5716	60	17.5	0.25	vitrified_clay	247	0.7287	N	Y	2710	49	0.018
H03	2021_09_23	C	BCoV_HEX	26.8	Manual	DQ	Unknown	Unknown	ddPCR Supermix for Probes (no dUTP)	HEX	13277	299	12978	60	13.61	0.4	vitrified_clay	247	0.7287	N	Y	2710	49	0.018
D03	2021_09_23	C	BCoV_HEX	34.91	Manual	DQ	Unknown	Unknown	ddPCR Supermix for Probes (no dUTP)	HEX	19801	579	19222	60	13.61	0.4	vitrified_clay	247	0.7287	N	Y	2710	49	0.018
H03	2021_09_23	C	N1_FAM	0	Manual	DQ	Unknown	Unknown	ddPCR Supermix for Probes (no dUTP)	FAM	13277	0	13277	60	13.61	0.4	vitrified_clay	247	0.7287	N	Y	2710	49	0.018
D03	2021_09_23	C	N1_FAM	0	Manual	DQ	Unknown	Unknown	ddPCR Supermix for Probes (no dUTP)	FAM	19801	0	19801	60	13.61	0.4	vitrified_clay	247	0.7287	N	Y	2710	49	0.018
H06	2021_09_23	C	N2_FAM	0	Manual	DQ	Unknown	Unknown	ddPCR Supermix for Probes (no dUTP)	FAM	19498	0	19498	60	13.61	0.4	vitrified_clay	247	0.7287	N	Y	2710	49	0.018
D06	2021_09_23	C	N2_FAM	0	Manual	DQ	Unknown	Unknown	ddPCR Supermix for Probes (no dUTP)	FAM	19242	0	19242	60	13.61	0.4	vitrified_clay	247	0.7287	N	Y	2710	49	0.018
H06	2021_09_23	C	PMMV_HEX	281.71	Manual	DQ	Unknown	Unknown	ddPCR Supermix for Probes (no dUTP)	HEX	19498	4152	15346	60	13.61	0.4	vitrified_clay	247	0.7287	N	Y	2710	49	0.018
D06	2021_09_23	C	PMMV_HEX	315	Manual	DQ	Unknown	Unknown	ddPCR Supermix for Probes (no dUTP)	HEX	19242	4520	14722	60	13.61	0.4	vitrified_clay	247	0.7287	N	Y	2710	49	0.018
H03	2021_09_28	C	BCoV_HEX	3.48	Manual	DQ	Unknown	Unknown	ddPCR Supermix for Probes (no dUTP)	HEX	9830	29	9801	60	13.06	0	vitrified_clay	247	0.7287	N	Y	2128	23	0.011
D03	2021_09_28	C	BCoV_HEX	3.9	Manual	DQ	Unknown	Unknown	ddPCR Supermix for Probes (no dUTP)	HEX	18432	61	18371	60	13.06	0	vitrified_clay	247	0.7287	N	Y	2128	23	0.011
D03	2021_09_28	C	N1_FAM	0	Manual	DQ	Unknown	Unknown	ddPCR Supermix for Probes (no dUTP)	FAM	18432	0	18432	60	13.06	0	vitrified_clay	247	0.7287	N	Y	2128	23	0.011
H03	2021_09_28	C	N1_FAM	0	Manual	DQ	Unknown	Unknown	ddPCR Supermix for Probes (no dUTP)	FAM	9830	0	9830	60	13.06	0	vitrified_clay	247	0.7287	N	Y	2128	23	0.011
D06	2021_09_28	C	N2_FAM	0	Manual	DQ	Unknown	Unknown	ddPCR Supermix for Probes (no dUTP)	FAM	20690	0	20690	60	13.06	0	vitrified_clay	247	0.7287	N	Y	2128	23	0.011
H06	2021_09_28	C	N2_FAM	0	Manual	DQ	Unknown	Unknown	ddPCR Supermix for Probes (no dUTP)	FAM	20592	0	20592	60	13.06	0	vitrified_clay	247	0.7287	N	Y	2128	23	0.011
H06	2021_09_28	C	PMMV_HEX	2592.71	Manual	DQ	Unknown	Unknown	ddPCR Supermix for Probes (no dUTP)	HEX	20592	18319	2273	60	13.06	0	vitrified_clay	247	0.7287	N	Y	2128	23	0.011
D06	2021_09_28	C	PMMV_HEX	3022.43	Manual	DQ	Unknown	Unknown	ddPCR Supermix for Probes (no dUTP)	HEX	20690	19105	1585	60	13.06	0	vitrified_clay	247	0.7287	N	Y	2128	23	0.011
D04	2021_09_30	C	BCoV_HEX	26.38	Manual	DQ	Unknown	Unknown	ddPCR Supermix for Probes (no dUTP)	HEX	18848	418	18430	60	16.67	0	vitrified_clay	247	0.7287	N	Y	2128	23	0.011
D02	2021_09_30	C	BCoV_HEX	31.19	Manual	DQ	Unknown	Unknown	ddPCR Supermix for Probes (no dUTP)	HEX	19185	502	18683	60	16.67	0	vitrified_clay	247	0.7287	N	Y	2128	23	0.011
D02	2021_09_30	C	N1_FAM	0	Manual	DQ	Unknown	Unknown	ddPCR Supermix for Probes (no dUTP)	FAM	19185	0	19185	60	16.67	0	vitrified_clay	247	0.7287	N	Y	2128	23	0.011
D04	2021_09_30	C	N1_FAM	0	Manual	DQ	Unknown	Unknown	ddPCR Supermix for Probes (no dUTP)	FAM	18848	0	18848	60	16.67	0	vitrified_clay	247	0.7287	N	Y	2128	23	0.011
D06	2021_09_30	C	N2_FAM	0	Manual	DQ	Unknown	Unknown	ddPCR Supermix for Probes (no dUTP)	FAM	18980	0	18980	60	16.67	0	vitrified_clay	247	0.7287	N	Y	2128	23	0.011
D08	2021_09_30	C	N2_FAM	0	Manual	DQ	Unknown	Unknown	ddPCR Supermix for Probes (no dUTP)	FAM	17815	0	17815	60	16.67	0	vitrified_clay	247	0.7287	N	Y	2128	23	0.011
D08	2021_09_30	C	PMMV_HEX	336.1	Manual	DQ	Unknown	Unknown	ddPCR Supermix for Probes (no dUTP)	HEX	17815	4427	13388	60	16.67	0	vitrified_clay	247	0.7287	N	Y	2128	23	0.011
D06	2021_09_30	C	PMMV_HEX	350.66	Manual	DQ	Unknown	Unknown	ddPCR Supermix for Probes (no dUTP)	HEX	18980	4892	14088	60	16.67	0	vitrified_clay	247	0.7287	N	Y	2128	23	0.011
H03	2021_10_05	C	BCoV_HEX	10.28	Manual	DQ	Unknown	Unknown	ddPCR Supermix for Probes (no dUTP)	HEX	19885	173	19712	60	15.56	1.17	vitrified_clay	247	0.7287	N	Y	2020	46	0.023
D03	2021_10_05	C	BCoV_HEX	10.67	Manual	DQ	Unknown	Unknown	ddPCR Supermix for Probes (no dUTP)	HEX	20154	182	19972	60	15.56	1.17	vitrified_clay	247	0.7287	N	Y	2020	46	0.023
D03	2021_10_05	C	N1_FAM	0	Manual	DQ	Unknown	Unknown	ddPCR Supermix for Probes (no dUTP)	FAM	20154	0	20154	60	15.56	1.17	vitrified_clay	247	0.7287	N	Y	2020	46	0.023
H03	2021_10_05	C	N1_FAM	0	Manual	DQ	Unknown	Unknown	ddPCR Supermix for Probes (no dUTP)	FAM	19885	0	19885	60	15.56	1.17	vitrified_clay	247	0.7287	N	Y	2020	46	0.023
D06	2021_10_05	C	N2_FAM	0	Manual	DQ	Unknown	Unknown	ddPCR Supermix for Probes (no dUTP)	FAM	16714	0	16714	60	15.56	1.17	vitrified_clay	247	0.7287	N	Y	2020	46	0.023
H06	2021_10_05	C	N2_FAM	0	Manual	DQ	Unknown	Unknown	ddPCR Supermix for Probes (no dUTP)	FAM	20030	0	20030	60	15.56	1.17	vitrified_clay	247	0.7287	N	Y	2020	46	0.023
H06	2021_10_05	C	PMMV_HEX	754.35	Manual	DQ	Unknown	Unknown	ddPCR Supermix for Probes (no dUTP)	HEX	20030	9481	10549	60	15.56	1.17	vitrified_clay	247	0.7287	N	Y	2020	46	0.023
D06	2021_10_05	C	PMMV_HEX	821.68	Manual	DQ	Unknown	Unknown	ddPCR Supermix for Probes (no dUTP)	HEX	16714	8401	8313	60	15.56	1.17	vitrified_clay	247	0.7287	N	Y	2020	46	0.023
D03	2021_10_07	C	BCoV_HEX	3.41	Manual	DQ	Unknown	Unknown	ddPCR Supermix for Probes (no dUTP)	HEX	18639	54	18585	60	18.06	0.72	vitrified_clay	243	0.7284	N	Y	2020	46	0.023
H03	2021_10_07	C	BCoV_HEX	5	Manual	DQ	Unknown	Unknown	ddPCR Supermix for Probes (no dUTP)	HEX	20277	86	20191	60	18.06	0.72	vitrified_clay	243	0.7284	N	Y	2020	46	0.023
D03	2021_10_07	C	N1_FAM	0	Manual	DQ	Unknown	Unknown	ddPCR Supermix for Probes (no dUTP)	FAM	18639	0	18639	60	18.06	0.72	vitrified_clay	243	0.7284	N	Y	2020	46	0.023
H03	2021_10_07	C	N1_FAM	0.17	Manual	DQ	Unknown	Unknown	ddPCR Supermix for Probes (no dUTP)	FAM	20277	3	20274	60	18.06	0.72	vitrified_clay	243	0.7284	N	Y	2020	46	0.023
D06	2021_10_07	C	N2_FAM	0.27	Manual	DQ	Unknown	Unknown	ddPCR Supermix for Probes (no dUTP)	FAM	21533	5	21528	60	18.06	0.72	vitrified_clay	243	0.7284	N	Y	2020	46	0.023
H06	2021_10_07	C	N2_FAM	0.34	Manual	DQ	Unknown	Unknown	ddPCR Supermix for Probes (no dUTP)	FAM	20899	6	20893	60	18.06	0.72	vitrified_clay	243	0.7284	N	Y	2020	46	0.023
D06	2021_10_07	C	PMMV_HEX	151.64	Manual	DQ	Unknown	Unknown	ddPCR Supermix for Probes (no dUTP)	HEX	21533	2604	18929	60	18.06	0.72	vitrified_clay	243	0.7284	N	Y	2020	46	0.023
H06	2021_10_07	C	PMMV_HEX	152	Manual	DQ	Unknown	Unknown	ddPCR Supermix for Probes (no dUTP)	HEX	20899	2533	18366	60	18.06	0.72	vitrified_clay	243	0.7284	N	Y	2020	46	0.023
C03	2021_10_12	C	BCoV_HEX	40.61	Manual	DQ	Unknown	Unknown	ddPCR Supermix for Probes (no dUTP)	HEX	17949	609	17340	60	16.11	0	vitrified_clay	243	0.7284	N	Y	1909	10	0.005
G03	2021_10_12	C	BCoV_HEX	40.92	Manual	DQ	Unknown	Unknown	ddPCR Supermix for Probes (no dUTP)	HEX	20975	717	20258	60	16.11	0	vitrified_clay	243	0.7284	N	Y	1909	10	0.005
C03	2021_10_12	C	N1_FAM	0	Manual	DQ	Unknown	Unknown	ddPCR Supermix for Probes (no dUTP)	FAM	17949	0	17949	60	16.11	0	vitrified_clay	243	0.7284	N	Y	1909	10	0.005
G03	2021_10_12	C	N1_FAM	0	Manual	DQ	Unknown	Unknown	ddPCR Supermix for Probes (no dUTP)	FAM	20975	0	20975	60	16.11	0	vitrified_clay	243	0.7284	N	Y	1909	10	0.005
C06	2021_10_12	C	N2_FAM	0	OK	DQ	Unknown	Unknown	ddPCR Supermix for Probes (no dUTP)	FAM	18847	0	18847	60	16.11	0	vitrified_clay	243	0.7284	N	Y	1909	10	0.005
G06	2021_10_12	C	N2_FAM	0	OK	DQ	Unknown	Unknown	ddPCR Supermix for Probes (no dUTP)	FAM	18507	0	18507	60	16.11	0	vitrified_clay	243	0.7284	N	Y	1909	10	0.005
C03	2021_10_14	C	BCoV_HEX	3.26	Manual	DQ	Unknown	Unknown	ddPCR Supermix for Probes (no dUTP)	HEX	16604	46	16558	40	17.22	0	vitrified_clay	243	0.7284	N	Y	1909	10	0.005
G03	2021_10_14	C	BCoV_HEX	4.16	Manual	DQ	Unknown	Unknown	ddPCR Supermix for Probes (no dUTP)	HEX	18394	65	18329	40	17.22	0	vitrified_clay	243	0.7284	N	Y	1909	10	0.005
C03	2021_10_14	C	N1_FAM	0	Manual	DQ	Unknown	Unknown	ddPCR Supermix for Probes (no dUTP)	FAM	16604	0	16604	40	17.22	0	vitrified_clay	243	0.7284	N	Y	1909	10	0.005
G03	2021_10_14	C	N1_FAM	0	Manual	DQ	Unknown	Unknown	ddPCR Supermix for Probes (no dUTP)	FAM	18394	0	18394	40	17.22	0	vitrified_clay	243	0.7284	N	Y	1909	10	0.005
C06	2021_10_14	C	N2_FAM	0	Manual	DQ	Unknown	Unknown	ddPCR Supermix for Probes (no dUTP)	FAM	17473	0	17473	40	17.22	0	vitrified_clay	243	0.7284	N	Y	1909	10	0.005
G06	2021_10_14	C	N2_FAM	0	Manual	DQ	Unknown	Unknown	ddPCR Supermix for Probes (no dUTP)	FAM	18449	0	18449	40	17.22	0	vitrified_clay	243	0.7284	N	Y	1909	10	0.005
G06	2021_10_14	C	PMMV_HEX	2816.98	Manual	DQ	Unknown	Unknown	ddPCR Supermix for Probes (no dUTP)	HEX	18449	16766	1683	40	17.22	0	vitrified_clay	243	0.7284	N	Y	1909	10	0.005
C06	2021_10_14	C	PMMV_HEX	3320.47	Manual	DQ	Unknown	Unknown	ddPCR Supermix for Probes (no dUTP)	HEX	17473	16434	1039	40	17.22	0	vitrified_clay	243	0.7284	N	Y	1909	10	0.005
G03	2021_10_19	C	BCoV_HEX	33.78	Manual	DQ	Unknown	Unknown	ddPCR Supermix for Probes (no dUTP)	HEX	18406	521	17885	50	9.72	0	vitrified_clay	243	0.7284	N	Y	1428	29	0.02
C03	2021_10_19	C	BCoV_HEX	39.69	Manual	DQ	Unknown	Unknown	ddPCR Supermix for Probes (no dUTP)	HEX	18782	623	18159	50	9.72	0	vitrified_clay	243	0.7284	N	Y	1428	29	0.02
C03	2021_10_19	C	N1_FAM	0	Manual	DQ	Unknown	Unknown	ddPCR Supermix for Probes (no dUTP)	FAM	18782	0	18782	50	9.72	0	vitrified_clay	243	0.7284	N	Y	1428	29	0.02
G03	2021_10_19	C	N1_FAM	0	Manual	DQ	Unknown	Unknown	ddPCR Supermix for Probes (no dUTP)	FAM	18406	0	18406	50	9.72	0	vitrified_clay	243	0.7284	N	Y	1428	29	0.02
C06	2021_10_19	C	N2_FAM	0	Manual	DQ	Unknown	Unknown	ddPCR Supermix for Probes (no dUTP)	FAM	18422	0	18422	50	9.72	0	vitrified_clay	243	0.7284	N	Y	1428	29	0.02
G06	2021_10_19	C	N2_FAM	0	Manual	DQ	Unknown	Unknown	ddPCR Supermix for Probes (no dUTP)	FAM	19322	0	19322	50	9.72	0	vitrified_clay	243	0.7284	N	Y	1428	29	0.02
G06	2021_10_19	C	PMMV_HEX	131.07	Manual	DQ	Unknown	Unknown	ddPCR Supermix for Probes (no dUTP)	HEX	19322	2037	17285	50	9.72	0	vitrified_clay	243	0.7284	N	Y	1428	29	0.02
C06	2021_10_19	C	PMMV_HEX	135.56	Manual	DQ	Unknown	Unknown	ddPCR Supermix for Probes (no dUTP)	HEX	18422	2005	16417	50	9.72	0	vitrified_clay	243	0.7284	N	Y	1428	29	0.02
B03	2021_10_21	C	BCoV_HEX	11.94	Manual	DQ	Unknown	Unknown	ddPCR Supermix for Probes (no dUTP)	HEX	16247	164	16083	60	11.11	0	vitrified_clay	243	0.7284	N	Y	1428	29	0.02
F03	2021_10_21	C	BCoV_HEX	13.31	Manual	DQ	Unknown	Unknown	ddPCR Supermix for Probes (no dUTP)	HEX	17685	199	17486	60	11.11	0	vitrified_clay	243	0.7284	N	Y	1428	29	0.02
B03	2021_10_21	C	N1_FAM	0	Manual	DQ	Unknown	Unknown	ddPCR Supermix for Probes (no dUTP)	FAM	16247	0	16247	60	11.11	0	vitrified_clay	243	0.7284	N	Y	1428	29	0.02
F03	2021_10_21	C	N1_FAM	0	Manual	DQ	Unknown	Unknown	ddPCR Supermix for Probes (no dUTP)	FAM	17685	0	17685	60	11.11	0	vitrified_clay	243	0.7284	N	Y	1428	29	0.02
B06	2021_10_21	C	N2_FAM	0	Manual	DQ	Unknown	Unknown	ddPCR Supermix for Probes (no dUTP)	FAM	17427	0	17427	60	11.11	0	vitrified_clay	243	0.7284	N	Y	1428	29	0.02
F06	2021_10_21	C	N2_FAM	0	Manual	DQ	Unknown	Unknown	ddPCR Supermix for Probes (no dUTP)	FAM	19196	0	19196	60	11.11	0	vitrified_clay	243	0.7284	N	Y	1428	29	0.02
B06	2021_10_21	C	PMMV_HEX	313.36	Manual	DQ	Unknown	Unknown	ddPCR Supermix for Probes (no dUTP)	HEX	17427	4075	13352	60	11.11	0	vitrified_clay	243	0.7284	N	Y	1428	29	0.02
F06	2021_10_21	C	PMMV_HEX	321.82	Manual	DQ	Unknown	Unknown	ddPCR Supermix for Probes (no dUTP)	HEX	19196	4594	14602	60	11.11	0	vitrified_clay	243	0.7284	N	Y	1428	29	0.02
C03	2021_10_26	C	BCoV_HEX	33.73	Manual	DQ	Unknown	Unknown	ddPCR Supermix for Probes (no dUTP)	HEX	19461	550	18911	60	13.33	0.1	vitrified_clay	243	0.7695	N	Y	1580	15	0.009
G03	2021_10_26	C	BCoV_HEX	34.78	Manual	DQ	Unknown	Unknown	ddPCR Supermix for Probes (no dUTP)	HEX	18158	529	17629	60	13.33	0.1	vitrified_clay	243	0.7695	N	Y	1580	15	0.009
C03	2021_10_26	C	N1_FAM	0	Manual	DQ	Unknown	Unknown	ddPCR Supermix for Probes (no dUTP)	FAM	19461	0	19461	60	13.33	0.1	vitrified_clay	243	0.7695	N	Y	1580	15	0.009
G03	2021_10_26	C	N1_FAM	0	Manual	DQ	Unknown	Unknown	ddPCR Supermix for Probes (no dUTP)	FAM	18158	0	18158	60	13.33	0.1	vitrified_clay	243	0.7695	N	Y	1580	15	0.009
C06	2021_10_26	C	N2_FAM	0	Manual	DQ	Unknown	Unknown	ddPCR Supermix for Probes (no dUTP)	FAM	17730	0	17730	60	13.33	0.1	vitrified_clay	243	0.7695	N	Y	1580	15	0.009
G06	2021_10_26	C	N2_FAM	0	Manual	DQ	Unknown	Unknown	ddPCR Supermix for Probes (no dUTP)	FAM	18060	0	18060	60	13.33	0.1	vitrified_clay	243	0.7695	N	Y	1580	15	0.009
C06	2021_10_26	C	PMMV_HEX	12.61	Manual	DQ	Unknown	Unknown	ddPCR Supermix for Probes (no dUTP)	HEX	17730	189	17541	60	13.33	0.1	vitrified_clay	243	0.7695	N	Y	1580	15	0.009
G06	2021_10_26	C	PMMV_HEX	14.88	Manual	DQ	Unknown	Unknown	ddPCR Supermix for Probes (no dUTP)	HEX	18060	227	17833	60	13.33	0.1	vitrified_clay	243	0.7695	N	Y	1580	15	0.009
B03	2021_10_28	C	BCoV_HEX	35.07	Manual	DQ	Unknown	Unknown	ddPCR Supermix for Probes (no dUTP)	HEX	16920	497	16423	60	10	0	vitrified_clay	243	0.7695	N	Y	1580	15	0.009
F03	2021_10_28	C	BCoV_HEX	36	Manual	DQ	Unknown	Unknown	ddPCR Supermix for Probes (no dUTP)	HEX	17488	527	16961	60	10	0	vitrified_clay	243	0.7695	N	Y	1580	15	0.009
B03	2021_10_28	C	N1_FAM	0	Manual	DQ	Unknown	Unknown	ddPCR Supermix for Probes (no dUTP)	FAM	16920	0	16920	60	10	0	vitrified_clay	243	0.7695	N	Y	1580	15	0.009
F03	2021_10_28	C	N1_FAM	0	Manual	DQ	Unknown	Unknown	ddPCR Supermix for Probes (no dUTP)	FAM	17488	0	17488	60	10	0	vitrified_clay	243	0.7695	N	Y	1580	15	0.009
B06	2021_10_28	C	N2_FAM	0	Manual	DQ	Unknown	Unknown	ddPCR Supermix for Probes (no dUTP)	FAM	17658	0	17658	60	10	0	vitrified_clay	243	0.7695	N	Y	1580	15	0.009
F06	2021_10_28	C	N2_FAM	0	Manual	DQ	Unknown	Unknown	ddPCR Supermix for Probes (no dUTP)	FAM	16939	0	16939	60	10	0	vitrified_clay	243	0.7695	N	Y	1580	15	0.009
F06	2021_10_28	C	PMMV_HEX	53.5	Manual	DQ	Unknown	Unknown	ddPCR Supermix for Probes (no dUTP)	HEX	16939	753	16186	60	10	0	vitrified_clay	243	0.7695	N	Y	1580	15	0.009
B06	2021_10_28	C	PMMV_HEX	56.57	Manual	DQ	Unknown	Unknown	ddPCR Supermix for Probes (no dUTP)	HEX	17658	829	16829	60	10	0	vitrified_clay	243	0.7695	N	Y	1580	15	0.009
C03	2021_11_02	C	BCoV_HEX	15.8	Manual	DQ	Unknown	Unknown	ddPCR Supermix for Probes (no dUTP)	HEX	14842	198	14644	60	8.33	0	vitrified_clay	243	0.7695	N	Y	1597	20	0.013
G03	2021_11_02	C	BCoV_HEX	16.56	Manual	DQ	Unknown	Unknown	ddPCR Supermix for Probes (no dUTP)	HEX	16315	228	16087	60	8.33	0	vitrified_clay	243	0.7695	N	Y	1597	20	0.013
C03	2021_11_02	C	N1_FAM	0	Manual	DQ	Unknown	Unknown	ddPCR Supermix for Probes (no dUTP)	FAM	14842	0	14842	60	8.33	0	vitrified_clay	243	0.7695	N	Y	1597	20	0.013
G03	2021_11_02	C	N1_FAM	0	Manual	DQ	Unknown	Unknown	ddPCR Supermix for Probes (no dUTP)	FAM	16315	0	16315	60	8.33	0	vitrified_clay	243	0.7695	N	Y	1597	20	0.013
C06	2021_11_02	C	N2_FAM	0	Manual	DQ	Unknown	Unknown	ddPCR Supermix for Probes (no dUTP)	FAM	14523	0	14523	60	8.33	0	vitrified_clay	243	0.7695	N	Y	1597	20	0.013
G06	2021_11_02	C	N2_FAM	0	Manual	DQ	Unknown	Unknown	ddPCR Supermix for Probes (no dUTP)	FAM	15182	0	15182	60	8.33	0	vitrified_clay	243	0.7695	N	Y	1597	20	0.013
C06	2021_11_02	C	PMMV_HEX	8828.29	Manual	DQ	Unknown	Unknown	ddPCR Supermix for Probes (no dUTP)	HEX	14523	14515	8	60	8.33	0	vitrified_clay	243	0.7695	N	Y	1597	20	0.013
G06	2021_11_02	C	PMMV_HEX	11326.9	Manual	DQ	Unknown	Unknown	ddPCR Supermix for Probes (no dUTP)	HEX	15182	15181	1	60	8.33	0	vitrified_clay	243	0.7695	N	Y	1597	20	0.013
C03	2021_11_04	C	BCoV_HEX	12.02	Manual	DQ	Unknown	Unknown	ddPCR Supermix for Probes (no dUTP)	HEX	16236	165	16071	50	3.61	T	vitrified_clay	244	0.7746	N	Y	1597	20	0.013
G03	2021_11_04	C	BCoV_HEX	15.26	Manual	DQ	Unknown	Unknown	ddPCR Supermix for Probes (no dUTP)	HEX	16840	217	16623	50	3.61	T	vitrified_clay	244	0.7746	N	Y	1597	20	0.013
C03	2021_11_04	C	N1_FAM	0	Manual	DQ	Unknown	Unknown	ddPCR Supermix for Probes (no dUTP)	FAM	16236	0	16236	50	3.61	T	vitrified_clay	244	0.7746	N	Y	1597	20	0.013
G03	2021_11_04	C	N1_FAM	0.07	Manual	DQ	Unknown	Unknown	ddPCR Supermix for Probes (no dUTP)	FAM	16840	1	16839	50	3.61	T	vitrified_clay	244	0.7746	N	Y	1597	20	0.013
C06	2021_11_04	C	N2_FAM	0	Manual	DQ	Unknown	Unknown	ddPCR Supermix for Probes (no dUTP)	FAM	17016	0	17016	50	3.61	T	vitrified_clay	244	0.7746	N	Y	1597	20	0.013
G06	2021_11_04	C	N2_FAM	0	Manual	DQ	Unknown	Unknown	ddPCR Supermix for Probes (no dUTP)	FAM	17095	0	17095	50	3.61	T	vitrified_clay	244	0.7746	N	Y	1597	20	0.013
G06	2021_11_04	C	PMMV_HEX	2412.15	Manual	DQ	Unknown	Unknown	ddPCR Supermix for Probes (no dUTP)	HEX	17095	14895	2200	50	3.61	T	vitrified_clay	244	0.7746	N	Y	1597	20	0.013
C06	2021_11_04	C	PMMV_HEX	2957.08	Manual	DQ	Unknown	Unknown	ddPCR Supermix for Probes (no dUTP)	HEX	17016	15638	1378	50	3.61	T	vitrified_clay	244	0.7746	N	Y	1597	20	0.013
F04	2021_11_09	C	BCoV_HEX	25.37	Manual	DQ	Unknown	Unknown	ddPCR Supermix for Probes (no dUTP)	HEX	19737	421	19316	60	8.61	0	vitrified_clay	244	0.7746	N	Y	1346	7	0.005
F03	2021_11_09	C	BCoV_HEX	26.3	Manual	DQ	Unknown	Unknown	ddPCR Supermix for Probes (no dUTP)	HEX	18408	407	18001	60	8.61	0	vitrified_clay	244	0.7746	N	Y	1346	7	0.005
F03	2021_11_09	C	N1_FAM	0	Manual	DQ	Unknown	Unknown	ddPCR Supermix for Probes (no dUTP)	FAM	18408	0	18408	60	8.61	0	vitrified_clay	244	0.7746	N	Y	1346	7	0.005
F04	2021_11_09	C	N1_FAM	0	Manual	DQ	Unknown	Unknown	ddPCR Supermix for Probes (no dUTP)	FAM	19737	0	19737	60	8.61	0	vitrified_clay	244	0.7746	N	Y	1346	7	0.005
F07	2021_11_09	C	N2_FAM	0	Manual	DQ	Unknown	Unknown	ddPCR Supermix for Probes (no dUTP)	FAM	18696	0	18696	60	8.61	0	vitrified_clay	244	0.7746	N	Y	1346	7	0.005
F08	2021_11_09	C	N2_FAM	0	Manual	DQ	Unknown	Unknown	ddPCR Supermix for Probes (no dUTP)	FAM	19508	0	19508	60	8.61	0	vitrified_clay	244	0.7746	N	Y	1346	7	0.005
F08	2021_11_09	C	PMMV_HEX	222.75	Manual	DQ	Unknown	Unknown	ddPCR Supermix for Probes (no dUTP)	HEX	19508	3365	16143	60	8.61	0	vitrified_clay	244	0.7746	N	Y	1346	7	0.005
F07	2021_11_09	C	PMMV_HEX	230.61	Manual	DQ	Unknown	Unknown	ddPCR Supermix for Probes (no dUTP)	HEX	18696	3328	15368	60	8.61	0	vitrified_clay	244	0.7746	N	Y	1346	7	0.005
G03	2021_11_11	C	BCoV_HEX	3.93	Manual	DQ	Unknown	Unknown	ddPCR Supermix for Probes (no dUTP)	HEX	17676	59	17617	50	11.11	0	vitrified_clay	244	0.7746	N	Y	1346	7	0.005
C03	2021_11_11	C	BCoV_HEX	5.62	Manual	DQ	Unknown	Unknown	ddPCR Supermix for Probes (no dUTP)	HEX	17822	85	17737	50	11.11	0	vitrified_clay	244	0.7746	N	Y	1346	7	0.005
C03	2021_11_11	C	N1_FAM	0	Manual	DQ	Unknown	Unknown	ddPCR Supermix for Probes (no dUTP)	FAM	17822	0	17822	50	11.11	0	vitrified_clay	244	0.7746	N	Y	1346	7	0.005
G03	2021_11_11	C	N1_FAM	0	Manual	DQ	Unknown	Unknown	ddPCR Supermix for Probes (no dUTP)	FAM	17676	0	17676	50	11.11	0	vitrified_clay	244	0.7746	N	Y	1346	7	0.005
C06	2021_11_11	C	N2_FAM	0	Manual	DQ	Unknown	Unknown	ddPCR Supermix for Probes (no dUTP)	FAM	17191	0	17191	50	11.11	0	vitrified_clay	244	0.7746	N	Y	1346	7	0.005
G06	2021_11_11	C	N2_FAM	0	Manual	DQ	Unknown	Unknown	ddPCR Supermix for Probes (no dUTP)	FAM	14872	0	14872	50	11.11	0	vitrified_clay	244	0.7746	N	Y	1346	7	0.005
G06	2021_11_11	C	PMMV_HEX	300.16	Manual	DQ	Unknown	Unknown	ddPCR Supermix for Probes (no dUTP)	HEX	14872	3349	11523	50	11.11	0	vitrified_clay	244	0.7746	N	Y	1346	7	0.005
C06	2021_11_11	C	PMMV_HEX	355.38	Manual	DQ	Unknown	Unknown	ddPCR Supermix for Probes (no dUTP)	HEX	17191	4482	12709	50	11.11	0	vitrified_clay	244	0.7746	N	Y	1346	7	0.005
C03	2021_11_16	C	BCoV_HEX	42.25	Manual	DQ	Unknown	Unknown	ddPCR Supermix for Probes (no dUTP)	HEX	16951	598	16353	60	1.39	0	vitrified_clay	244	0.7746	N	Y	1304	8	0.006
G03	2021_11_16	C	BCoV_HEX	49.97	Manual	DQ	Unknown	Unknown	ddPCR Supermix for Probes (no dUTP)	HEX	17867	743	17124	60	1.39	0	vitrified_clay	244	0.7746	N	Y	1304	8	0.006
G03	2021_11_16	C	N1_FAM	0	Manual	DQ	Unknown	Unknown	ddPCR Supermix for Probes (no dUTP)	FAM	17867	0	17867	60	1.39	0	vitrified_clay	244	0.7746	N	Y	1304	8	0.006
C03	2021_11_16	C	N1_FAM	0.07	Manual	DQ	Unknown	Unknown	ddPCR Supermix for Probes (no dUTP)	FAM	16951	1	16950	60	1.39	0	vitrified_clay	244	0.7746	N	Y	1304	8	0.006
C06	2021_11_16	C	N2_FAM	0	Manual	DQ	Unknown	Unknown	ddPCR Supermix for Probes (no dUTP)	FAM	18211	0	18211	60	1.39	0	vitrified_clay	244	0.7746	N	Y	1304	8	0.006
G06	2021_11_16	C	N2_FAM	0	Manual	DQ	Unknown	Unknown	ddPCR Supermix for Probes (no dUTP)	FAM	17491	0	17491	60	1.39	0	vitrified_clay	244	0.7746	N	Y	1304	8	0.006
C06	2021_11_16	C	PMMV_HEX	40.15	Manual	DQ	Unknown	Unknown	ddPCR Supermix for Probes (no dUTP)	HEX	18211	611	17600	60	1.39	0	vitrified_clay	244	0.7746	N	Y	1304	8	0.006
G06	2021_11_16	C	PMMV_HEX	42.74	Manual	DQ	Unknown	Unknown	ddPCR Supermix for Probes (no dUTP)	HEX	17491	624	16867	60	1.39	0	vitrified_clay	244	0.7746	N	Y	1304	8	0.006
G03	2021_11_18	C	BCoV_HEX	4.23	Manual	DQ	Unknown	Unknown	ddPCR Supermix for Probes (no dUTP)	HEX	18101	65	18036	40	8.89	0	vitrified_clay	243	0.7737	N	Y	1304	8	0.006
C03	2021_11_18	C	BCoV_HEX	4.72	Manual	DQ	Unknown	Unknown	ddPCR Supermix for Probes (no dUTP)	HEX	17238	69	17169	40	8.89	0	vitrified_clay	243	0.7737	N	Y	1304	8	0.006
C03	2021_11_18	C	N1_FAM	0	Manual	DQ	Unknown	Unknown	ddPCR Supermix for Probes (no dUTP)	FAM	17238	0	17238	40	8.89	0	vitrified_clay	243	0.7737	N	Y	1304	8	0.006
G03	2021_11_18	C	N1_FAM	0	Manual	DQ	Unknown	Unknown	ddPCR Supermix for Probes (no dUTP)	FAM	18101	0	18101	40	8.89	0	vitrified_clay	243	0.7737	N	Y	1304	8	0.006
C06	2021_11_18	C	N2_FAM	0	Manual	DQ	Unknown	Unknown	ddPCR Supermix for Probes (no dUTP)	FAM	19088	0	19088	40	8.89	0	vitrified_clay	243	0.7737	N	Y	1304	8	0.006
G06	2021_11_18	C	N2_FAM	0	Manual	DQ	Unknown	Unknown	ddPCR Supermix for Probes (no dUTP)	FAM	18892	0	18892	40	8.89	0	vitrified_clay	243	0.7737	N	Y	1304	8	0.006
G06	2021_11_18	C	PMMV_HEX	833.29	Manual	DQ	Unknown	Unknown	ddPCR Supermix for Probes (no dUTP)	HEX	18892	9588	9304	40	8.89	0	vitrified_clay	243	0.7737	N	Y	1304	8	0.006
C06	2021_11_18	C	PMMV_HEX	884.25	Manual	DQ	Unknown	Unknown	ddPCR Supermix for Probes (no dUTP)	HEX	19088	10086	9002	40	8.89	0	vitrified_clay	243	0.7737	N	Y	1304	8	0.006
C03	2021_11_23	C	BCoV_HEX	4.93	Manual	DQ	Unknown	Unknown	ddPCR Supermix for Probes (no dUTP)	HEX	16020	67	15953	60	1.11	0	vitrified_clay	243	0.7737	N	Y	1024	7	0.007
G03	2021_11_23	C	BCoV_HEX	5.91	Manual	DQ	Unknown	Unknown	ddPCR Supermix for Probes (no dUTP)	HEX	16564	83	16481	60	1.11	0	vitrified_clay	243	0.7737	N	Y	1024	7	0.007
C03	2021_11_23	C	N1_FAM	0	Manual	DQ	Unknown	Unknown	ddPCR Supermix for Probes (no dUTP)	FAM	16020	0	16020	60	1.11	0	vitrified_clay	243	0.7737	N	Y	1024	7	0.007
G03	2021_11_23	C	N1_FAM	0	Manual	DQ	Unknown	Unknown	ddPCR Supermix for Probes (no dUTP)	FAM	16564	0	16564	60	1.11	0	vitrified_clay	243	0.7737	N	Y	1024	7	0.007
C06	2021_11_23	C	N2_FAM	0	Manual	DQ	Unknown	Unknown	ddPCR Supermix for Probes (no dUTP)	FAM	15283	0	15283	60	1.11	0	vitrified_clay	243	0.7737	N	Y	1024	7	0.007
G06	2021_11_23	C	N2_FAM	0	Manual	DQ	Unknown	Unknown	ddPCR Supermix for Probes (no dUTP)	FAM	15463	0	15463	60	1.11	0	vitrified_clay	243	0.7737	N	Y	1024	7	0.007
G06	2021_11_23	C	PMMV_HEX	63.86	Manual	DQ	Unknown	Unknown	ddPCR Supermix for Probes (no dUTP)	HEX	15463	817	14646	60	1.11	0	vitrified_clay	243	0.7737	N	Y	1024	7	0.007
C06	2021_11_23	C	PMMV_HEX	72.06	Manual	DQ	Unknown	Unknown	ddPCR Supermix for Probes (no dUTP)	HEX	15283	908	14375	60	1.11	0	vitrified_clay	243	0.7737	N	Y	1024	7	0.007
C03	2021_11_30	C	BCoV_HEX	30.2	Manual	DQ	Unknown	Unknown	ddPCR Supermix for Probes (no dUTP)	HEX	13810	350	13460	60	-1.94	0	vitrified_clay	243	0.7737	N	Y	715	8	0.011
G03	2021_11_30	C	BCoV_HEX	37.1	Manual	DQ	Unknown	Unknown	ddPCR Supermix for Probes (no dUTP)	HEX	16590	515	16075	60	-1.94	0	vitrified_clay	243	0.7737	N	Y	715	8	0.011
C03	2021_11_30	C	N1_FAM	0.85	Manual	DQ	Unknown	Unknown	ddPCR Supermix for Probes (no dUTP)	FAM	13810	10	13800	60	-1.94	0	vitrified_clay	243	0.7737	N	Y	715	8	0.011
G03	2021_11_30	C	N1_FAM	0.85	Manual	DQ	Unknown	Unknown	ddPCR Supermix for Probes (no dUTP)	FAM	16590	12	16578	60	-1.94	0	vitrified_clay	243	0.7737	N	Y	715	8	0.011
G06	2021_11_30	C	N2_FAM	0.67	Manual	DQ	Unknown	Unknown	ddPCR Supermix for Probes (no dUTP)	FAM	17453	10	17443	60	-1.94	0	vitrified_clay	243	0.7737	N	Y	715	8	0.011
C06	2021_11_30	C	N2_FAM	0.81	Manual	DQ	Unknown	Unknown	ddPCR Supermix for Probes (no dUTP)	FAM	17500	12	17488	60	-1.94	0	vitrified_clay	243	0.7737	N	Y	715	8	0.011
G06	2021_11_30	C	PMMV_HEX	855.3	Manual	DQ	Unknown	Unknown	ddPCR Supermix for Probes (no dUTP)	HEX	17453	9017	8436	60	-1.94	0	vitrified_clay	243	0.7737	N	Y	715	8	0.011
C06	2021_11_30	C	PMMV_HEX	895.29	Manual	DQ	Unknown	Unknown	ddPCR Supermix for Probes (no dUTP)	HEX	17500	9324	8176	60	-1.94	0	vitrified_clay	243	0.7737	N	Y	715	8	0.011
C03	2021_12_02	C	BCoV_HEX	2.88	Manual	DQ	Unknown	Unknown	ddPCR Supermix for Probes (no dUTP)	HEX	18784	46	18738	60	5.28	0	vitrified_clay	240	0.7708	N	Y	715	8	0.011
G03	2021_12_02	C	BCoV_HEX	7.59	Manual	DQ	Unknown	Unknown	ddPCR Supermix for Probes (no dUTP)	HEX	18514	119	18395	60	5.28	0	vitrified_clay	240	0.7708	N	Y	715	8	0.011
C03	2021_12_02	C	N1_FAM	0	Manual	DQ	Unknown	Unknown	ddPCR Supermix for Probes (no dUTP)	FAM	18784	0	18784	60	5.28	0	vitrified_clay	240	0.7708	N	Y	715	8	0.011
G03	2021_12_02	C	N1_FAM	0	Manual	DQ	Unknown	Unknown	ddPCR Supermix for Probes (no dUTP)	FAM	18514	0	18514	60	5.28	0	vitrified_clay	240	0.7708	N	Y	715	8	0.011
C06	2021_12_02	C	N2_FAM	0	Manual	DQ	Unknown	Unknown	ddPCR Supermix for Probes (no dUTP)	FAM	18773	0	18773	60	5.28	0	vitrified_clay	240	0.7708	N	Y	715	8	0.011
G06	2021_12_02	C	N2_FAM	0	Manual	DQ	Unknown	Unknown	ddPCR Supermix for Probes (no dUTP)	FAM	18018	0	18018	60	5.28	0	vitrified_clay	240	0.7708	N	Y	715	8	0.011
G06	2021_12_02	C	PMMV_HEX	649.15	Manual	DQ	Unknown	Unknown	ddPCR Supermix for Probes (no dUTP)	HEX	18018	7641	10377	60	5.28	0	vitrified_clay	240	0.7708	N	Y	715	8	0.011
C06	2021_12_02	C	PMMV_HEX	687.28	Manual	DQ	Unknown	Unknown	ddPCR Supermix for Probes (no dUTP)	HEX	18773	8306	10467	60	5.28	0	vitrified_clay	240	0.7708	N	Y	715	8	0.011
C03	2022_01_11	C	BCoV_HEX	28.93	Manual	DQ	Unknown	Unknown	ddPCR Supermix for Probes (no dUTP)	HEX	17540	426	17114	50	-5	0	vitrified_clay	246	0.8496	N	Y	1885	274	0.145
G03	2022_01_11	C	BCoV_HEX	31.42	Manual	DQ	Unknown	Unknown	ddPCR Supermix for Probes (no dUTP)	HEX	18596	490	18106	50	-5	0	vitrified_clay	246	0.8496	N	Y	1885	274	0.145
C03	2022_01_11	C	N1_FAM	1.61	Manual	DQ	Unknown	Unknown	ddPCR Supermix for Probes (no dUTP)	FAM	17540	24	17516	50	-5	0	vitrified_clay	246	0.8496	N	Y	1885	274	0.145
G03	2022_01_11	C	N1_FAM	2.41	Manual	DQ	Unknown	Unknown	ddPCR Supermix for Probes (no dUTP)	FAM	18596	38	18558	50	-5	0	vitrified_clay	246	0.8496	N	Y	1885	274	0.145
C06	2022_01_11	C	N2_FAM	2.01	Manual	DQ	Unknown	Unknown	ddPCR Supermix for Probes (no dUTP)	FAM	16414	28	16386	50	-5	0	vitrified_clay	246	0.8496	N	Y	1885	274	0.145
G06	2022_01_11	C	N2_FAM	2.48	Manual	DQ	Unknown	Unknown	ddPCR Supermix for Probes (no dUTP)	FAM	18014	38	17976	50	-5	0	vitrified_clay	246	0.8496	N	Y	1885	274	0.145
C06	2022_01_11	C	PMMV_HEX	485.07	Manual	DQ	Unknown	Unknown	ddPCR Supermix for Probes (no dUTP)	HEX	16414	5546	10868	50	-5	0	vitrified_clay	246	0.8496	N	Y	1885	274	0.145
G06	2022_01_11	C	PMMV_HEX	559.94	Manual	DQ	Unknown	Unknown	ddPCR Supermix for Probes (no dUTP)	HEX	18014	6822	11192	50	-5	0	vitrified_clay	246	0.8496	N	Y	1885	274	0.145
C03	2022_01_13	C	BCoV_HEX	25.63	Manual	DQ	Unknown	Unknown	ddPCR Supermix for Probes (no dUTP)	HEX	18795	405	18390	60	-1.67	0	vitrified_clay	246	0.8537	N	Y	1885	274	0.145
G03	2022_01_13	C	BCoV_HEX	28.08	Manual	DQ	Unknown	Unknown	ddPCR Supermix for Probes (no dUTP)	HEX	16833	397	16436	60	-1.67	0	vitrified_clay	246	0.8537	N	Y	1885	274	0.145
C03	2022_01_13	C	N1_FAM	0.06	Manual	DQ	Unknown	Unknown	ddPCR Supermix for Probes (no dUTP)	FAM	18795	1	18794	60	-1.67	0	vitrified_clay	246	0.8537	N	Y	1885	274	0.145
G03	2022_01_13	C	N1_FAM	0.14	Manual	DQ	Unknown	Unknown	ddPCR Supermix for Probes (no dUTP)	FAM	16833	2	16831	60	-1.67	0	vitrified_clay	246	0.8537	N	Y	1885	274	0.145
C06	2022_01_13	C	N2_FAM	0.07	Manual	DQ	Unknown	Unknown	ddPCR Supermix for Probes (no dUTP)	FAM	15917	1	15916	60	-1.67	0	vitrified_clay	246	0.8537	N	Y	1885	274	0.145
G06	2022_01_13	C	N2_FAM	0.08	Manual	DQ	Unknown	Unknown	ddPCR Supermix for Probes (no dUTP)	FAM	14813	1	14812	60	-1.67	0	vitrified_clay	246	0.8537	N	Y	1885	274	0.145
C06	2022_01_13	C	PMMV_HEX	233.92	Manual	DQ	Unknown	Unknown	ddPCR Supermix for Probes (no dUTP)	HEX	15917	2870	13047	60	-1.67	0	vitrified_clay	246	0.8537	N	Y	1885	274	0.145
G06	2022_01_13	C	PMMV_HEX	239.36	Manual	DQ	Unknown	Unknown	ddPCR Supermix for Probes (no dUTP)	HEX	14813	2727	12086	60	-1.67	0	vitrified_clay	246	0.8537	N	Y	1885	274	0.145
E02	2022_01_20	C	BCoV_HEX	31.44	Manual	DQ	Unknown	Unknown	ddPCR Supermix for Probes (no dUTP)	HEX	13842	365	13477	60	1.39	T	vitrified_clay	246	0.8537	N	Y	1181	296	0.251
E01	2022_01_20	C	BCoV_HEX	33.62	Manual	DQ	Unknown	Unknown	ddPCR Supermix for Probes (no dUTP)	HEX	15794	445	15349	60	1.39	T	vitrified_clay	246	0.8537	N	Y	1181	296	0.251
E02	2022_01_20	C	N1_FAM	16.17	Manual	DQ	Unknown	Unknown	ddPCR Supermix for Probes (no dUTP)	FAM	13842	189	13653	60	1.39	T	vitrified_clay	246	0.8537	N	Y	1181	296	0.251
E01	2022_01_20	C	N1_FAM	16.5	Manual	DQ	Unknown	Unknown	ddPCR Supermix for Probes (no dUTP)	FAM	15794	220	15574	60	1.39	T	vitrified_clay	246	0.8537	N	Y	1181	296	0.251
E03	2022_01_20	C	N2_FAM	13.92	Manual	DQ	Unknown	Unknown	ddPCR Supermix for Probes (no dUTP)	FAM	14713	173	14540	60	1.39	T	vitrified_clay	246	0.8537	N	Y	1181	296	0.251
E05	2022_01_20	C	N2_FAM	14.66	Manual	DQ	Unknown	Unknown	ddPCR Supermix for Probes (no dUTP)	FAM	15021	186	14835	60	1.39	T	vitrified_clay	246	0.8537	N	Y	1181	296	0.251
E03	2022_01_20	C	PMMV_HEX	746.6	Manual	DQ	Unknown	Unknown	ddPCR Supermix for Probes (no dUTP)	HEX	14713	6913	7800	60	1.39	T	vitrified_clay	246	0.8537	N	Y	1181	296	0.251
E05	2022_01_20	C	PMMV_HEX	761.96	Manual	DQ	Unknown	Unknown	ddPCR Supermix for Probes (no dUTP)	HEX	15021	7161	7860	60	1.39	T	vitrified_clay	246	0.8537	N	Y	1181	296	0.251
B03	2022_01_25	C	BCoV_HEX	30.83	Manual	DQ	Unknown	Unknown	ddPCR Supermix for Probes (no dUTP)	HEX	17666	457	17209	60	0.56	0	vitrified_clay	246	0.8537	N	Y	1545	227	0.147
F03	2022_01_25	C	BCoV_HEX	37.69	Manual	DQ	Unknown	Unknown	ddPCR Supermix for Probes (no dUTP)	HEX	14147	446	13701	60	0.56	0	vitrified_clay	246	0.8537	N	Y	1545	227	0.147
F03	2022_01_25	C	N1_FAM	0.25	Manual	DQ	Unknown	Unknown	ddPCR Supermix for Probes (no dUTP)	FAM	14147	3	14144	60	0.56	0	vitrified_clay	246	0.8537	N	Y	1545	227	0.147
B03	2022_01_25	C	N1_FAM	0.87	Manual	DQ	Unknown	Unknown	ddPCR Supermix for Probes (no dUTP)	FAM	17666	13	17653	60	0.56	0	vitrified_clay	246	0.8537	N	Y	1545	227	0.147
B06	2022_01_25	C	N2_FAM	0	Manual	DQ	Unknown	Unknown	ddPCR Supermix for Probes (no dUTP)	FAM	15037	0	15037	60	0.56	0	vitrified_clay	246	0.8537	N	Y	1545	227	0.147
F06	2022_01_25	C	N2_FAM	0.68	Manual	DQ	Unknown	Unknown	ddPCR Supermix for Probes (no dUTP)	FAM	15478	9	15469	60	0.56	0	vitrified_clay	246	0.8537	N	Y	1545	227	0.147
F06	2022_01_25	C	PMMV_HEX	1038.78	Manual	DQ	Unknown	Unknown	ddPCR Supermix for Probes (no dUTP)	HEX	15478	9077	6401	60	0.56	0	vitrified_clay	246	0.8537	N	Y	1545	227	0.147
B06	2022_01_25	C	PMMV_HEX	1133.21	Manual	DQ	Unknown	Unknown	ddPCR Supermix for Probes (no dUTP)	HEX	15037	9298	5739	60	0.56	0	vitrified_clay	246	0.8537	N	Y	1545	227	0.147
C03	2022_01_27	C	BCoV_HEX	15.42	Manual	DQ	Unknown	Unknown	ddPCR Supermix for Probes (no dUTP)	HEX	18352	239	18113	60	-5.83	0	vitrified_clay	244	0.8566	N	Y	1545	227	0.147
G03	2022_01_27	C	BCoV_HEX	17.18	Manual	DQ	Unknown	Unknown	ddPCR Supermix for Probes (no dUTP)	HEX	19248	279	18969	60	-5.83	0	vitrified_clay	244	0.8566	N	Y	1545	227	0.147
C03	2022_01_27	C	N1_FAM	0	Manual	DQ	Unknown	Unknown	ddPCR Supermix for Probes (no dUTP)	FAM	18352	0	18352	60	-5.83	0	vitrified_clay	244	0.8566	N	Y	1545	227	0.147
G03	2022_01_27	C	N1_FAM	0	Manual	DQ	Unknown	Unknown	ddPCR Supermix for Probes (no dUTP)	FAM	19248	0	19248	60	-5.83	0	vitrified_clay	244	0.8566	N	Y	1545	227	0.147
C06	2022_01_27	C	N2_FAM	0	Manual	DQ	Unknown	Unknown	ddPCR Supermix for Probes (no dUTP)	FAM	16952	0	16952	60	-5.83	0	vitrified_clay	244	0.8566	N	Y	1545	227	0.147
G06	2022_01_27	C	N2_FAM	0	Manual	DQ	Unknown	Unknown	ddPCR Supermix for Probes (no dUTP)	FAM	16060	0	16060	60	-5.83	0	vitrified_clay	244	0.8566	N	Y	1545	227	0.147
C06	2022_01_27	C	PMMV_HEX	31.58	Manual	DQ	Unknown	Unknown	ddPCR Supermix for Probes (no dUTP)	HEX	16952	449	16503	60	-5.83	0	vitrified_clay	244	0.8566	N	Y	1545	227	0.147
G06	2022_01_27	C	PMMV_HEX	36.6	Manual	DQ	Unknown	Unknown	ddPCR Supermix for Probes (no dUTP)	HEX	16060	492	15568	60	-5.83	0	vitrified_clay	244	0.8566	N	Y	1545	227	0.147
A03	2022_02_01	C	BCoV_HEX	17.74	Manual	DQ	Unknown	Unknown	ddPCR Supermix for Probes (no dUTP)	HEX	15838	237	15601	60	-0.56	0	vitrified_clay	244	0.8566	N	Y	1135	95	0.084
C03	2022_02_01	C	BCoV_HEX	14.65	Manual	DQ	Unknown	Unknown	ddPCR Supermix for Probes (no dUTP)	HEX	16245	201	16044	60	-0.56	0	vitrified_clay	244	0.8566	N	Y	1135	95	0.084
A03	2022_02_01	C	N1_FAM	0.15	Manual	DQ	Unknown	Unknown	ddPCR Supermix for Probes (no dUTP)	FAM	15838	2	15836	60	-0.56	0	vitrified_clay	244	0.8566	N	Y	1135	95	0.084
C03	2022_02_01	C	N1_FAM	0	Manual	DQ	Unknown	Unknown	ddPCR Supermix for Probes (no dUTP)	FAM	16245	0	16245	60	-0.56	0	vitrified_clay	244	0.8566	N	Y	1135	95	0.084
E03	2022_02_01	C	N2_FAM	0	Manual	DQ	Unknown	Unknown	ddPCR Supermix for Probes (no dUTP)	FAM	10888	0	10888	60	-0.56	0	vitrified_clay	244	0.8566	N	Y	1135	95	0.084
G03	2022_02_01	C	N2_FAM	0.14	Manual	DQ	Unknown	Unknown	ddPCR Supermix for Probes (no dUTP)	FAM	17018	2	17016	60	-0.56	0	vitrified_clay	244	0.8566	N	Y	1135	95	0.084
E03	2022_02_01	C	PMMV_HEX	1095.73	Manual	DQ	Unknown	Unknown	ddPCR Supermix for Probes (no dUTP)	HEX	10888	6598	4290	60	-0.56	0	vitrified_clay	244	0.8566	N	Y	1135	95	0.084
G03	2022_02_01	C	PMMV_HEX	1421.15	Manual	DQ	Unknown	Unknown	ddPCR Supermix for Probes (no dUTP)	HEX	17018	11933	5085	60	-0.56	0	vitrified_clay	244	0.8566	N	Y	1135	95	0.084
G07	2022_02_03	C	BCoV_HEX	3.6	Manual	DQ	Unknown	Unknown	ddPCR Supermix for Probes (no dUTP)	HEX	17999	55	17944	40	-1.39	0.43	vitrified_clay	242	0.8595	N	N	1135	95	0.084
G08	2022_02_03	C	BCoV_HEX	3.13	Manual	DQ	Unknown	Unknown	ddPCR Supermix for Probes (no dUTP)	HEX	14663	39	14624	40	-1.39	0.43	vitrified_clay	242	0.8595	N	N	1135	95	0.084
G07	2022_02_03	C	N1_FAM	0.07	Manual	DQ	Unknown	Unknown	ddPCR Supermix for Probes (no dUTP)	FAM	17999	1	17998	40	-1.39	0.43	vitrified_clay	242	0.8595	N	N	1135	95	0.084
G08	2022_02_03	C	N1_FAM	0.08	Manual	DQ	Unknown	Unknown	ddPCR Supermix for Probes (no dUTP)	FAM	14663	1	14662	40	-1.39	0.43	vitrified_clay	242	0.8595	N	N	1135	95	0.084
G09	2022_02_03	C	N2_FAM	0	Manual	DQ	Unknown	Unknown	ddPCR Supermix for Probes (no dUTP)	FAM	17352	0	17352	40	-1.39	0.43	vitrified_clay	242	0.8595	N	N	1135	95	0.084
G10	2022_02_03	C	N2_FAM	0	Manual	DQ	Unknown	Unknown	ddPCR Supermix for Probes (no dUTP)	FAM	17750	0	17750	40	-1.39	0.43	vitrified_clay	242	0.8595	N	N	1135	95	0.084
G09	2022_02_03	C	PMMV_HEX	2602.18	Manual	DQ	Unknown	Unknown	ddPCR Supermix for Probes (no dUTP)	HEX	17352	15452	1900	40	-1.39	0.43	vitrified_clay	242	0.8595	N	N	1135	95	0.084
G10	2022_02_03	C	PMMV_HEX	2750.07	Manual	DQ	Unknown	Unknown	ddPCR Supermix for Probes (no dUTP)	HEX	17750	16036	1714	40	-1.39	0.43	vitrified_clay	242	0.8595	N	N	1135	95	0.084
H02	2022_02_08	C	BCoV_HEX	52.54	Manual	DQ	Unknown	Unknown	ddPCR Supermix for Probes (no dUTP)	HEX	7945	347	7598	60	-1.94	T	vitrified_clay	242	0.8595	N	N	858	46	0.054
H01	2022_02_08	C	BCoV_HEX	59.89	Manual	DQ	Unknown	Unknown	ddPCR Supermix for Probes (no dUTP)	HEX	10114	502	9612	60	-1.94	T	vitrified_clay	242	0.8595	N	N	858	46	0.054
H01	2022_02_08	C	N1_FAM	0	Manual	DQ	Unknown	Unknown	ddPCR Supermix for Probes (no dUTP)	FAM	10114	0	10114	60	-1.94	T	vitrified_clay	242	0.8595	N	N	858	46	0.054
H02	2022_02_08	C	N1_FAM	0	Manual	DQ	Unknown	Unknown	ddPCR Supermix for Probes (no dUTP)	FAM	7945	0	7945	60	-1.94	T	vitrified_clay	242	0.8595	N	N	858	46	0.054
H03	2022_02_08	C	N2_FAM	0	Manual	DQ	Unknown	Unknown	ddPCR Supermix for Probes (no dUTP)	FAM	7962	0	7962	60	-1.94	T	vitrified_clay	242	0.8595	N	N	858	46	0.054
H04	2022_02_08	C	N2_FAM	0	Manual	DQ	Unknown	Unknown	ddPCR Supermix for Probes (no dUTP)	FAM	8639	0	8639	60	-1.94	T	vitrified_clay	242	0.8595	N	N	858	46	0.054
H04	2022_02_08	C	PMMV_HEX	308.2	Manual	DQ	Unknown	Unknown	ddPCR Supermix for Probes (no dUTP)	HEX	8639	1991	6648	60	-1.94	T	vitrified_clay	242	0.8595	N	N	858	46	0.054
H03	2022_02_08	C	PMMV_HEX	329.13	Manual	DQ	Unknown	Unknown	ddPCR Supermix for Probes (no dUTP)	HEX	7962	1943	6019	60	-1.94	T	vitrified_clay	242	0.8595	N	N	858	46	0.054
H07	2022_02_10	C	BCoV_HEX	1.97	Manual	DQ	Unknown	Unknown	ddPCR Supermix for Probes (no dUTP)	HEX	9581	16	9565	40	1.39	0	vitrified_clay	240	0.8583	N	N	858	46	0.054
H06	2022_02_10	C	BCoV_HEX	95.12	Manual	DQ	Unknown	Unknown	ddPCR Supermix for Probes (no dUTP)	HEX	8948	695	8253	40	1.39	0	vitrified_clay	240	0.8583	N	N	858	46	0.054
H06	2022_02_10	C	N1_FAM	0	Manual	DQ	Unknown	Unknown	ddPCR Supermix for Probes (no dUTP)	FAM	8948	0	8948	40	1.39	0	vitrified_clay	240	0.8583	N	N	858	46	0.054
H07	2022_02_10	C	N1_FAM	0	Manual	DQ	Unknown	Unknown	ddPCR Supermix for Probes (no dUTP)	FAM	9581	0	9581	40	1.39	0	vitrified_clay	240	0.8583	N	N	858	46	0.054
H08	2022_02_10	C	N2_FAM	0	Manual	DQ	Unknown	Unknown	ddPCR Supermix for Probes (no dUTP)	FAM	8416	0	8416	40	1.39	0	vitrified_clay	240	0.8583	N	N	858	46	0.054
H09	2022_02_10	C	N2_FAM	0	Manual	DQ	Unknown	Unknown	ddPCR Supermix for Probes (no dUTP)	FAM	10234	0	10234	40	1.39	0	vitrified_clay	240	0.8583	N	N	858	46	0.054
H08	2022_02_10	C	PMMV_HEX	2618.29	Manual	DQ	Unknown	Unknown	ddPCR Supermix for Probes (no dUTP)	HEX	8416	7507	909	40	1.39	0	vitrified_clay	240	0.8583	N	N	858	46	0.054
H09	2022_02_10	C	PMMV_HEX	2781.71	Manual	DQ	Unknown	Unknown	ddPCR Supermix for Probes (no dUTP)	HEX	10234	9272	962	40	1.39	0	vitrified_clay	240	0.8583	N	N	858	46	0.054
H02	2022_02_15	C	BCoV_HEX	67.31	Manual	DQ	Unknown	Unknown	ddPCR Supermix for Probes (no dUTP)	HEX	17426	969	16457	50	-3.89	0	vitrified_clay	240	0.8583	N	N	755	26	0.034
H01	2022_02_15	C	BCoV_HEX	74.61	Manual	DQ	Unknown	Unknown	ddPCR Supermix for Probes (no dUTP)	HEX	17494	1075	16419	50	-3.89	0	vitrified_clay	240	0.8583	N	N	755	26	0.034
H01	2022_02_15	C	N1_FAM	0	Manual	DQ	Unknown	Unknown	ddPCR Supermix for Probes (no dUTP)	FAM	17494	0	17494	50	-3.89	0	vitrified_clay	240	0.8583	N	N	755	26	0.034
H02	2022_02_15	C	N1_FAM	0	Manual	DQ	Unknown	Unknown	ddPCR Supermix for Probes (no dUTP)	FAM	17426	0	17426	50	-3.89	0	vitrified_clay	240	0.8583	N	N	755	26	0.034
H03	2022_02_15	C	N2_FAM	0	Manual	DQ	Unknown	Unknown	ddPCR Supermix for Probes (no dUTP)	FAM	17231	0	17231	50	-3.89	0	vitrified_clay	240	0.8583	N	N	755	26	0.034
H04	2022_02_15	C	N2_FAM	0	Manual	DQ	Unknown	Unknown	ddPCR Supermix for Probes (no dUTP)	FAM	18341	0	18341	50	-3.89	0	vitrified_clay	240	0.8583	N	N	755	26	0.034
[truncated: 5,990 more rows]

## Sheet: N764K, L452R, N1
Supplemental File 1: Sample dataset for SARS-CoV-2 variants abundance via ddPCR with metadata.
Well	date	dorm_code	Target	concentration	Status	Experiment	SampleType	TargetType	Supermix	dye	accepted_droplets	Positives	Negatives	vol_filtered	air_temp	precipitation	pipe_type	dorm_population	vaccination_rate	composite	both	tot_nasal_swabs	pos_tests	perc_pos
C03	2021_03_03	A	L452R_FAM	0	Manual	DQ	Unknown	Unknown	ddPCR Supermix for Probes (no dUTP)	FAM	14198	0	14198	60	1.39	0	vitrified_clay	221	NA	N	N	2015	49	0.024
C04	2021_03_03	A	L452R_FAM	0	Manual	DQ	Unknown	Unknown	ddPCR Supermix for Probes (no dUTP)	FAM	13676	0	13676	60	1.39	0	vitrified_clay	221	NA	N	N	2015	49	0.024
C03	2021_03_03	A	N1_HEX	0	Manual	DQ	Unknown	Unknown	ddPCR Supermix for Probes (no dUTP)	HEX	14198	0	14198	60	1.39	0	vitrified_clay	221	NA	N	N	2015	49	0.024
C04	2021_03_03	A	N1_HEX	0.09	Manual	DQ	Unknown	Unknown	ddPCR Supermix for Probes (no dUTP)	HEX	13676	1	13675	60	1.39	0	vitrified_clay	221	NA	N	N	2015	49	0.024
B03	2021_03_08	A	L452R_FAM	0	Manual	DQ	Unknown	Unknown	ddPCR Supermix for Probes (no dUTP)	FAM	13178	0	13178	60	0.28	0	vitrified_clay	221	NA	N	N	1899	44	0.023
B04	2021_03_08	A	L452R_FAM	0	Manual	DQ	Unknown	Unknown	ddPCR Supermix for Probes (no dUTP)	FAM	14699	0	14699	60	0.28	0	vitrified_clay	221	NA	N	N	1899	44	0.023
B03	2021_03_08	A	N1_HEX	0	Manual	DQ	Unknown	Unknown	ddPCR Supermix for Probes (no dUTP)	HEX	13178	0	13178	60	0.28	0	vitrified_clay	221	NA	N	N	1899	44	0.023
B04	2021_03_08	A	N1_HEX	0	Manual	DQ	Unknown	Unknown	ddPCR Supermix for Probes (no dUTP)	HEX	14699	0	14699	60	0.28	0	vitrified_clay	221	NA	N	N	1899	44	0.023
H01	2021_03_10	A	L452R_FAM	0	Manual	DQ	Unknown	Unknown	ddPCR Supermix for Probes (no dUTP)	FAM	15599	0	15599	60	5.83	0	vitrified_clay	221	NA	N	N	1899	44	0.023
H02	2021_03_10	A	L452R_FAM	0	Manual	DQ	Unknown	Unknown	ddPCR Supermix for Probes (no dUTP)	FAM	15508	0	15508	60	5.83	0	vitrified_clay	221	NA	N	N	1899	44	0.023
H01	2021_03_10	A	N1_HEX	0	Manual	DQ	Unknown	Unknown	ddPCR Supermix for Probes (no dUTP)	HEX	15599	0	15599	60	5.83	0	vitrified_clay	221	NA	N	N	1899	44	0.023
H02	2021_03_10	A	N1_HEX	0	Manual	DQ	Unknown	Unknown	ddPCR Supermix for Probes (no dUTP)	HEX	15508	0	15508	60	5.83	0	vitrified_clay	221	NA	N	N	1899	44	0.023
H09	2021_04_05	A	L452R_FAM	0	Manual	DQ	Unknown	Unknown	ddPCR Supermix for Probes (no dUTP)	FAM	13824	0	13824	60	9.17	0	vitrified_clay	221	NA	N	N	966	8	0.008
H10	2021_04_05	A	L452R_FAM	0	Manual	DQ	Unknown	Unknown	ddPCR Supermix for Probes (no dUTP)	FAM	17369	0	17369	60	9.17	0	vitrified_clay	221	NA	N	N	966	8	0.008
H09	2021_04_05	A	N1_HEX	0	Manual	DQ	Unknown	Unknown	ddPCR Supermix for Probes (no dUTP)	HEX	13824	0	13824	60	9.17	0	vitrified_clay	221	NA	N	N	966	8	0.008
H10	2021_04_05	A	N1_HEX	0	Manual	DQ	Unknown	Unknown	ddPCR Supermix for Probes (no dUTP)	HEX	17369	0	17369	60	9.17	0	vitrified_clay	221	NA	N	N	966	8	0.008
D07	2021_08_17	A	L452R_FAM	0	Manual	DQ	Unknown	Unknown	ddPCR Supermix for Probes (no dUTP)	FAM	16226	0	16226	60	20.83	1.68	vitrified_clay	291	NA	Y	N	356	13	0.037
D08	2021_08_17	A	L452R_FAM	0	Manual	DQ	Unknown	Unknown	ddPCR Supermix for Probes (no dUTP)	FAM	12244	0	12244	60	20.83	1.68	vitrified_clay	291	NA	Y	N	356	13	0.037
D07	2021_08_17	A	N1_HEX	0	Manual	DQ	Unknown	Unknown	ddPCR Supermix for Probes (no dUTP)	HEX	16226	0	16226	60	20.83	1.68	vitrified_clay	291	NA	Y	N	356	13	0.037
D08	2021_08_17	A	N1_HEX	0	Manual	DQ	Unknown	Unknown	ddPCR Supermix for Probes (no dUTP)	HEX	12244	0	12244	60	20.83	1.68	vitrified_clay	291	NA	Y	N	356	13	0.037
G03	2021_08_24	A	L452R_FAM	0	Manual	DQ	Unknown	Unknown	ddPCR Supermix for Probes (no dUTP)	FAM	16605	0	16605	60	20.83	0	vitrified_clay	291	NA	N	Y	510	53	0.104
G04	2021_08_24	A	L452R_FAM	0	Manual	DQ	Unknown	Unknown	ddPCR Supermix for Probes (no dUTP)	FAM	18043	0	18043	60	20.83	0	vitrified_clay	291	NA	N	Y	510	53	0.104
G03	2021_08_24	A	N1_HEX	0	Manual	DQ	Unknown	Unknown	ddPCR Supermix for Probes (no dUTP)	HEX	16605	0	16605	60	20.83	0	vitrified_clay	291	NA	N	Y	510	53	0.104
G04	2021_08_24	A	N1_HEX	0	Manual	DQ	Unknown	Unknown	ddPCR Supermix for Probes (no dUTP)	HEX	18043	0	18043	60	20.83	0	vitrified_clay	291	NA	N	Y	510	53	0.104
H03	2021_08_24	A	L452R_FAM	2.23	Manual	DQ	Unknown	Unknown	ddPCR Supermix for Probes (no dUTP)	FAM	15343	29	15314	60	20.83	0	vitrified_clay	291	NA	Y	Y	510	53	0.104
H03	2021_08_24	A	N1_HEX	0	Manual	DQ	Unknown	Unknown	ddPCR Supermix for Probes (no dUTP)	HEX	15343	0	15343	60	20.83	0	vitrified_clay	291	NA	Y	Y	510	53	0.104
H04	2021_08_24	A	N1_HEX	0	Manual	DQ	Unknown	Unknown	ddPCR Supermix for Probes (no dUTP)	HEX	16771	0	16771	60	20.83	0	vitrified_clay	291	NA	Y	Y	510	53	0.104
H04	2021_08_24	A	L452R_FAM	2.32	Manual	DQ	Unknown	Unknown	ddPCR Supermix for Probes (no dUTP)	FAM	16771	33	16738	60	20.83	0	vitrified_clay	291	NA	Y	Y	510	53	0.104
D01	2021_08_26	A	L452R_FAM	0	Manual	DQ	Unknown	Unknown	ddPCR Supermix for Probes (no dUTP)	FAM	15735	0	15735	30	21.67	0.59	vitrified_clay	291	NA	N	Y	510	53	0.104
D02	2021_08_26	A	L452R_FAM	0	Manual	DQ	Unknown	Unknown	ddPCR Supermix for Probes (no dUTP)	FAM	15038	0	15038	30	21.67	0.59	vitrified_clay	291	NA	N	Y	510	53	0.104
D01	2021_08_26	A	N1_HEX	0	Manual	DQ	Unknown	Unknown	ddPCR Supermix for Probes (no dUTP)	HEX	15735	0	15735	30	21.67	0.59	vitrified_clay	291	NA	N	Y	510	53	0.104
D02	2021_08_26	A	N1_HEX	0	Manual	DQ	Unknown	Unknown	ddPCR Supermix for Probes (no dUTP)	HEX	15038	0	15038	30	21.67	0.59	vitrified_clay	291	NA	N	Y	510	53	0.104
D06	2021_08_26	A	N764K_FAM	0	Manual	DQ	Unknown	Unknown	ddPCR Supermix for Probes (no dUTP)	FAM	16576	0	16576	30	21.67	0.59	vitrified_clay	291	NA	N	Y	510	53	0.104
D06	2021_08_26	A	N1_HEX	0.07	Manual	DQ	Unknown	Unknown	ddPCR Supermix for Probes (no dUTP)	HEX	16576	1	16575	30	21.67	0.59	vitrified_clay	291	NA	N	Y	510	53	0.104
E01	2021_08_26	A	L452R_FAM	1.06	Manual	DQ	Unknown	Unknown	ddPCR Supermix for Probes (no dUTP)	FAM	16718	15	16703	60	21.67	0.59	vitrified_clay	291	NA	Y	Y	510	53	0.104
E02	2021_08_26	A	L452R_FAM	0.92	Manual	DQ	Unknown	Unknown	ddPCR Supermix for Probes (no dUTP)	FAM	15415	12	15403	60	21.67	0.59	vitrified_clay	291	NA	Y	Y	510	53	0.104
E01	2021_08_26	A	N1_HEX	0	Manual	DQ	Unknown	Unknown	ddPCR Supermix for Probes (no dUTP)	HEX	16718	0	16718	60	21.67	0.59	vitrified_clay	291	NA	Y	Y	510	53	0.104
E02	2021_08_26	A	N1_HEX	0	Manual	DQ	Unknown	Unknown	ddPCR Supermix for Probes (no dUTP)	HEX	15415	0	15415	60	21.67	0.59	vitrified_clay	291	NA	Y	Y	510	53	0.104
E06	2021_08_26	A	N764K_FAM	0	Manual	DQ	Unknown	Unknown	ddPCR Supermix for Probes (no dUTP)	FAM	11780	0	11780	60	21.67	0.59	vitrified_clay	291	NA	Y	Y	510	53	0.104
E06	2021_08_26	A	N1_HEX	1.3	Manual	DQ	Unknown	Unknown	ddPCR Supermix for Probes (no dUTP)	HEX	11780	13	11767	60	21.67	0.59	vitrified_clay	291	NA	Y	Y	510	53	0.104
C09	2021_08_31	A	L452R_FAM	1.12	Manual	DQ	Unknown	Unknown	ddPCR Supermix for Probes (no dUTP)	FAM	17882	17	17865	60	21.67	0	vitrified_clay	291	NA	N	Y	1295	136	0.105
C10	2021_08_31	A	L452R_FAM	0.7	Manual	DQ	Unknown	Unknown	ddPCR Supermix for Probes (no dUTP)	FAM	16809	10	16799	60	21.67	0	vitrified_clay	291	NA	N	Y	1295	136	0.105
C09	2021_08_31	A	N1_HEX	0	Manual	DQ	Unknown	Unknown	ddPCR Supermix for Probes (no dUTP)	HEX	17882	0	17882	60	21.67	0	vitrified_clay	291	NA	N	Y	1295	136	0.105
C10	2021_08_31	A	N1_HEX	0	Manual	DQ	Unknown	Unknown	ddPCR Supermix for Probes (no dUTP)	HEX	16809	0	16809	60	21.67	0	vitrified_clay	291	NA	N	Y	1295	136	0.105
C05	2021_08_31	A	N764K_FAM	0	Manual	DQ	Unknown	Unknown	ddPCR Supermix for Probes (no dUTP)	FAM	17940	0	17940	60	21.67	0	vitrified_clay	291	NA	N	Y	1295	136	0.105
C05	2021_08_31	A	N1_HEX	3.22	Manual	DQ	Unknown	Unknown	ddPCR Supermix for Probes (no dUTP)	HEX	17940	49	17891	60	21.67	0	vitrified_clay	291	NA	N	Y	1295	136	0.105
D09	2021_08_31	A	L452R_FAM	0.06	Manual	DQ	Unknown	Unknown	ddPCR Supermix for Probes (no dUTP)	FAM	18658	1	18657	45	21.67	0	vitrified_clay	291	NA	Y	Y	1295	136	0.105
D10	2021_08_31	A	L452R_FAM	0.13	Manual	DQ	Unknown	Unknown	ddPCR Supermix for Probes (no dUTP)	FAM	17991	2	17989	45	21.67	0	vitrified_clay	291	NA	Y	Y	1295	136	0.105
D09	2021_08_31	A	N1_HEX	0	Manual	DQ	Unknown	Unknown	ddPCR Supermix for Probes (no dUTP)	HEX	18658	0	18658	45	21.67	0	vitrified_clay	291	NA	Y	Y	1295	136	0.105
D10	2021_08_31	A	N1_HEX	0	Manual	DQ	Unknown	Unknown	ddPCR Supermix for Probes (no dUTP)	HEX	17991	0	17991	45	21.67	0	vitrified_clay	291	NA	Y	Y	1295	136	0.105
D05	2021_08_31	A	N764K_FAM	0	Manual	DQ	Unknown	Unknown	ddPCR Supermix for Probes (no dUTP)	FAM	18652	0	18652	45	21.67	0	vitrified_clay	291	NA	Y	Y	1295	136	0.105
D05	2021_08_31	A	N1_HEX	0.38	Manual	DQ	Unknown	Unknown	ddPCR Supermix for Probes (no dUTP)	HEX	18652	6	18646	45	21.67	0	vitrified_clay	291	NA	Y	Y	1295	136	0.105
B07	2021_09_02	A	L452R_FAM	0.07	Manual	DQ	Unknown	Unknown	ddPCR Supermix for Probes (no dUTP)	FAM	16407	1	16406	60	18.06	0.1	vitrified_clay	291	NA	N	Y	1295	136	0.105
B08	2021_09_02	A	L452R_FAM	0	Manual	DQ	Unknown	Unknown	ddPCR Supermix for Probes (no dUTP)	FAM	18163	0	18163	60	18.06	0.1	vitrified_clay	291	NA	N	Y	1295	136	0.105
B07	2021_09_02	A	N1_HEX	0	Manual	DQ	Unknown	Unknown	ddPCR Supermix for Probes (no dUTP)	HEX	16407	0	16407	60	18.06	0.1	vitrified_clay	291	NA	N	Y	1295	136	0.105
B08	2021_09_02	A	N1_HEX	0	Manual	DQ	Unknown	Unknown	ddPCR Supermix for Probes (no dUTP)	HEX	18163	0	18163	60	18.06	0.1	vitrified_clay	291	NA	N	Y	1295	136	0.105
B04	2021_09_02	A	N764K_FAM	0	Manual	DQ	Unknown	Unknown	ddPCR Supermix for Probes (no dUTP)	FAM	17591	0	17591	60	18.06	0.1	vitrified_clay	291	NA	N	Y	1295	136	0.105
B04	2021_09_02	A	N1_HEX	0	Manual	DQ	Unknown	Unknown	ddPCR Supermix for Probes (no dUTP)	HEX	17591	0	17591	60	18.06	0.1	vitrified_clay	291	NA	N	Y	1295	136	0.105
C07	2021_09_02	A	L452R_FAM	0.59	Manual	DQ	Unknown	Unknown	ddPCR Supermix for Probes (no dUTP)	FAM	18099	9	18090	60	18.06	0.1	vitrified_clay	291	NA	Y	Y	1295	136	0.105
C08	2021_09_02	A	L452R_FAM	0.28	Manual	DQ	Unknown	Unknown	ddPCR Supermix for Probes (no dUTP)	FAM	16984	4	16980	60	18.06	0.1	vitrified_clay	291	NA	Y	Y	1295	136	0.105
C07	2021_09_02	A	N1_HEX	0	Manual	DQ	Unknown	Unknown	ddPCR Supermix for Probes (no dUTP)	HEX	18099	0	18099	60	18.06	0.1	vitrified_clay	291	NA	Y	Y	1295	136	0.105
C08	2021_09_02	A	N1_HEX	0	Manual	DQ	Unknown	Unknown	ddPCR Supermix for Probes (no dUTP)	HEX	16984	0	16984	60	18.06	0.1	vitrified_clay	291	NA	Y	Y	1295	136	0.105
C04	2021_09_02	A	N764K_FAM	0.07	Manual	DQ	Unknown	Unknown	ddPCR Supermix for Probes (no dUTP)	FAM	17893	1	17892	60	18.06	0.1	vitrified_clay	291	NA	Y	Y	1295	136	0.105
C04	2021_09_02	A	N1_HEX	1.32	Manual	DQ	Unknown	Unknown	ddPCR Supermix for Probes (no dUTP)	HEX	17893	20	17873	60	18.06	0.1	vitrified_clay	291	NA	Y	Y	1295	136	0.105
B03	2021_09_09	A	L452R_FAM	0	Manual	DQ	Unknown	Unknown	ddPCR Supermix for Probes (no dUTP)	FAM	16348	0	16348	60	20.56	NA	vitrified_clay	291	NA	N	Y	1421	80	0.056
B04	2021_09_09	A	L452R_FAM	0	Manual	DQ	Unknown	Unknown	ddPCR Supermix for Probes (no dUTP)	FAM	16891	0	16891	60	20.56	NA	vitrified_clay	291	NA	N	Y	1421	80	0.056
B03	2021_09_09	A	N1_HEX	0	Manual	DQ	Unknown	Unknown	ddPCR Supermix for Probes (no dUTP)	HEX	16348	0	16348	60	20.56	NA	vitrified_clay	291	NA	N	Y	1421	80	0.056
B04	2021_09_09	A	N1_HEX	0	Manual	DQ	Unknown	Unknown	ddPCR Supermix for Probes (no dUTP)	HEX	16891	0	16891	60	20.56	NA	vitrified_clay	291	NA	Y	Y	1421	80	0.056
B02	2021_09_09	A	N764K_FAM	0	Manual	DQ	Unknown	Unknown	ddPCR Supermix for Probes (no dUTP)	FAM	18704	0	18704	60	20.56	T	vitrified_clay	291	NA	N	Y	1421	80	0.056
B02	2021_09_09	A	N1_HEX	0	Manual	DQ	Unknown	Unknown	ddPCR Supermix for Probes (no dUTP)	HEX	18704	0	18704	60	20.56	T	vitrified_clay	291	NA	N	Y	1421	80	0.056
A03	2021_09_09	A	L452R_FAM	0.96	Manual	DQ	Unknown	Unknown	ddPCR Supermix for Probes (no dUTP)	FAM	18345	15	18330	60	20.56	NA	vitrified_clay	291	NA	Y	Y	1421	80	0.056
A04	2021_09_09	A	L452R_FAM	0.73	Manual	DQ	Unknown	Unknown	ddPCR Supermix for Probes (no dUTP)	FAM	17775	11	17764	60	20.56	NA	vitrified_clay	291	NA	Y	Y	1421	80	0.056
A03	2021_09_09	A	N1_HEX	0	Manual	DQ	Unknown	Unknown	ddPCR Supermix for Probes (no dUTP)	HEX	18345	0	18345	60	20.56	NA	vitrified_clay	291	NA	Y	Y	1421	80	0.056
A04	2021_09_09	A	N1_HEX	0	Manual	DQ	Unknown	Unknown	ddPCR Supermix for Probes (no dUTP)	HEX	17775	0	17775	60	20.56	NA	vitrified_clay	291	NA	Y	Y	1421	80	0.056
A02	2021_09_09	A	N764K_FAM	0	Manual	DQ	Unknown	Unknown	ddPCR Supermix for Probes (no dUTP)	FAM	19220	0	19220	60	20.56	T	vitrified_clay	291	NA	Y	Y	1421	80	0.056
A02	2021_09_09	A	N1_HEX	2.27	Manual	DQ	Unknown	Unknown	ddPCR Supermix for Probes (no dUTP)	HEX	19220	37	19183	60	20.56	T	vitrified_clay	291	NA	Y	Y	1421	80	0.056
E08	2021_09_14	A	N764K_FAM	0	Manual	DQ	Unknown	Unknown	ddPCR Supermix for Probes (no dUTP)	FAM	17467	0	17467	60	18.06	0	vitrified_clay	291	NA	N	N	2001	82	0.041
E08	2021_09_14	A	N1_HEX	0.47	Manual	DQ	Unknown	Unknown	ddPCR Supermix for Probes (no dUTP)	HEX	17467	7	17460	60	18.06	0	vitrified_clay	291	NA	N	N	2001	82	0.041
G08	2021_09_16	A	N764K_FAM	0	Manual	DQ	Unknown	Unknown	ddPCR Supermix for Probes (no dUTP)	FAM	18055	0	18055	65	17.78	0	vitrified_clay	286	0.7552	N	Y	2001	82	0.041
G08	2021_09_16	A	N1_HEX	0.13	Manual	DQ	Unknown	Unknown	ddPCR Supermix for Probes (no dUTP)	HEX	18055	2	18053	65	17.78	0	vitrified_clay	286	0.7552	N	Y	2001	82	0.041
H08	2021_09_16	A	N764K_FAM	0	Manual	DQ	Unknown	Unknown	ddPCR Supermix for Probes (no dUTP)	FAM	18294	0	18294	31	17.78	0	vitrified_clay	286	0.7552	Y	Y	2001	82	0.041
H08	2021_09_16	A	N1_HEX	0.06	Manual	DQ	Unknown	Unknown	ddPCR Supermix for Probes (no dUTP)	HEX	18294	1	18293	31	17.78	0	vitrified_clay	286	0.7552	Y	Y	2001	82	0.041
F09	2021_09_21	A	N764K_FAM	0	Manual	DQ	Unknown	Unknown	ddPCR Supermix for Probes (no dUTP)	FAM	17666	0	17666	60	17.5	0.25	vitrified_clay	286	0.7552	N	N	2710	49	0.018
F09	2021_09_21	A	N1_HEX	0	Manual	DQ	Unknown	Unknown	ddPCR Supermix for Probes (no dUTP)	HEX	17666	0	17666	60	17.5	0.25	vitrified_clay	286	0.7552	N	N	2710	49	0.018
C10	2021_09_23	A	N764K_FAM	0	Manual	DQ	Unknown	Unknown	ddPCR Supermix for Probes (no dUTP)	FAM	16445	0	16445	60	13.61	0.4	vitrified_clay	286	0.7552	N	Y	2710	49	0.018
C10	2021_09_23	A	N1_HEX	0	Manual	DQ	Unknown	Unknown	ddPCR Supermix for Probes (no dUTP)	HEX	16445	0	16445	60	13.61	0.4	vitrified_clay	286	0.7552	N	Y	2710	49	0.018
D10	2021_09_23	A	N764K_FAM	0	Manual	DQ	Unknown	Unknown	ddPCR Supermix for Probes (no dUTP)	FAM	17766	0	17766	40	13.61	0.4	vitrified_clay	286	0.7552	Y	Y	2710	49	0.018
D10	2021_09_23	A	N1_HEX	0	Manual	DQ	Unknown	Unknown	ddPCR Supermix for Probes (no dUTP)	HEX	17766	0	17766	40	13.61	0.4	vitrified_clay	286	0.7552	Y	Y	2710	49	0.018
A11	2021_10_05	A	N764K_FAM	0	Manual	DQ	Unknown	Unknown	ddPCR Supermix for Probes (no dUTP)	FAM	18669	0	18669	60	15.56	1.17	vitrified_clay	286	0.7552	Y	Y	2020	46	0.023
A11	2021_10_05	A	N1_HEX	0	Manual	DQ	Unknown	Unknown	ddPCR Supermix for Probes (no dUTP)	HEX	18669	0	18669	60	15.56	1.17	vitrified_clay	286	0.7552	Y	Y	2020	46	0.023
D11	2021_10_07	A	N764K_FAM	0	Manual	DQ	Unknown	Unknown	ddPCR Supermix for Probes (no dUTP)	FAM	16462	0	16462	60	18.06	0.72	vitrified_clay	285	0.7649	N	Y	2020	46	0.023
D11	2021_10_07	A	N1_HEX	1.07	Manual	DQ	Unknown	Unknown	ddPCR Supermix for Probes (no dUTP)	HEX	16462	15	16447	60	18.06	0.72	vitrified_clay	285	0.7649	N	Y	2020	46	0.023
E11	2021_10_07	A	N764K_FAM	0	Manual	DQ	Unknown	Unknown	ddPCR Supermix for Probes (no dUTP)	FAM	15410	0	15410	40	18.06	0.72	vitrified_clay	285	0.7649	Y	Y	2020	46	0.023
E11	2021_10_07	A	N1_HEX	0	Manual	DQ	Unknown	Unknown	ddPCR Supermix for Probes (no dUTP)	HEX	15410	0	15410	40	18.06	0.72	vitrified_clay	285	0.7649	Y	Y	2020	46	0.023
A01	2021_10_21	A	N764K_FAM	0	Manual	DQ	Unknown	Unknown	ddPCR Supermix for Probes (no dUTP)	FAM	18007	0	18007	50	11.11	0	vitrified_clay	285	0.7649	N	Y	1428	29	0.02
A01	2021_10_21	A	N1_HEX	0	Manual	DQ	Unknown	Unknown	ddPCR Supermix for Probes (no dUTP)	HEX	18007	0	18007	50	11.11	0	vitrified_clay	285	0.7649	N	Y	1428	29	0.02
B01	2021_10_21	A	N764K_FAM	0	Manual	DQ	Unknown	Unknown	ddPCR Supermix for Probes (no dUTP)	FAM	19041	0	19041	50	11.11	0	vitrified_clay	285	0.7649	Y	Y	1428	29	0.02
B01	2021_10_21	A	N1_HEX	0.06	Manual	DQ	Unknown	Unknown	ddPCR Supermix for Probes (no dUTP)	HEX	19041	1	19040	50	11.11	0	vitrified_clay	285	0.7649	Y	Y	1428	29	0.02
E01	2021_10_26	A	N764K_FAM	0	Manual	DQ	Unknown	Unknown	ddPCR Supermix for Probes (no dUTP)	FAM	16262	0	16262	60	13.33	0.1	vitrified_clay	285	0.786	N	Y	1580	15	0.009
E01	2021_10_26	A	N1_HEX	0	Manual	DQ	Unknown	Unknown	ddPCR Supermix for Probes (no dUTP)	HEX	16262	0	16262	60	13.33	0.1	vitrified_clay	285	0.786	N	Y	1580	15	0.009
F01	2021_10_26	A	N764K_FAM	0	Manual	DQ	Unknown	Unknown	ddPCR Supermix for Probes (no dUTP)	FAM	17261	0	17261	44	13.33	0.1	vitrified_clay	285	0.786	Y	Y	1580	15	0.009
F01	2021_10_26	A	N1_HEX	0	Manual	DQ	Unknown	Unknown	ddPCR Supermix for Probes (no dUTP)	HEX	17261	0	17261	44	13.33	0.1	vitrified_clay	285	0.786	Y	Y	1580	15	0.009
C02	2021_10_28	A	N764K_FAM	0	Manual	DQ	Unknown	Unknown	ddPCR Supermix for Probes (no dUTP)	FAM	19781	0	19781	60	10	0	vitrified_clay	285	0.786	N	Y	1580	15	0.009
C02	2021_10_28	A	N1_HEX	0.06	Manual	DQ	Unknown	Unknown	ddPCR Supermix for Probes (no dUTP)	HEX	19781	1	19780	60	10	0	vitrified_clay	285	0.786	N	Y	1580	15	0.009
D02	2021_10_28	A	N764K_FAM	0	Manual	DQ	Unknown	Unknown	ddPCR Supermix for Probes (no dUTP)	FAM	19888	0	19888	50	10	0	vitrified_clay	285	0.786	Y	Y	1580	15	0.009
D02	2021_10_28	A	N1_HEX	0	Manual	DQ	Unknown	Unknown	ddPCR Supermix for Probes (no dUTP)	HEX	19888	0	19888	50	10	0	vitrified_clay	285	0.786	Y	Y	1580	15	0.009
G02	2021_11_02	A	N764K_FAM	0	Manual	DQ	Unknown	Unknown	ddPCR Supermix for Probes (no dUTP)	FAM	20160	0	20160	40	8.33	0	vitrified_clay	285	0.786	N	N	1597	20	0.013
G02	2021_11_02	A	N1_HEX	0	Manual	DQ	Unknown	Unknown	ddPCR Supermix for Probes (no dUTP)	HEX	20160	0	20160	40	8.33	0	vitrified_clay	285	0.786	N	N	1597	20	0.013
D03	2021_11_09	A	N764K_FAM	0	Manual	DQ	Unknown	Unknown	ddPCR Supermix for Probes (no dUTP)	FAM	19740	0	19740	30	8.61	0	vitrified_clay	287	0.784	N	Y	1346	7	0.005
D03	2021_11_09	A	N1_HEX	0	Manual	DQ	Unknown	Unknown	ddPCR Supermix for Probes (no dUTP)	HEX	19740	0	19740	30	8.61	0	vitrified_clay	287	0.784	N	Y	1346	7	0.005
E03	2021_11_09	A	N764K_FAM	0	Manual	DQ	Unknown	Unknown	ddPCR Supermix for Probes (no dUTP)	FAM	20066	0	20066	60	8.61	0	vitrified_clay	287	0.784	Y	Y	1346	7	0.005
E03	2021_11_09	A	N1_HEX	0	Manual	DQ	Unknown	Unknown	ddPCR Supermix for Probes (no dUTP)	HEX	20066	0	20066	60	8.61	0	vitrified_clay	287	0.784	Y	Y	1346	7	0.005
B04	2021_11_11	A	N764K_FAM	0	Manual	DQ	Unknown	Unknown	ddPCR Supermix for Probes (no dUTP)	FAM	16373	0	16373	50	11.11	0	vitrified_clay	287	0.784	Y	N	1346	7	0.005
B04	2021_11_11	A	N1_HEX	0	Manual	DQ	Unknown	Unknown	ddPCR Supermix for Probes (no dUTP)	HEX	16373	0	16373	50	11.11	0	vitrified_clay	287	0.784	Y	N	1346	7	0.005
D04	2021_11_16	A	N764K_FAM	0	Manual	DQ	Unknown	Unknown	ddPCR Supermix for Probes (no dUTP)	FAM	16392	0	16392	60	1.39	0	vitrified_clay	287	0.784	Y	N	1304	8	0.006
D04	2021_11_16	A	N1_HEX	3.81	Manual	DQ	Unknown	Unknown	ddPCR Supermix for Probes (no dUTP)	HEX	16392	53	16339	60	1.39	0	vitrified_clay	287	0.784	Y	N	1304	8	0.006
F04	2021_11_18	A	N764K_FAM	0	Manual	DQ	Unknown	Unknown	ddPCR Supermix for Probes (no dUTP)	FAM	10883	0	10883	40	8.89	0	vitrified_clay	287	0.7875	N	Y	1304	8	0.006
F04	2021_11_18	A	N1_HEX	0	Manual	DQ	Unknown	Unknown	ddPCR Supermix for Probes (no dUTP)	HEX	10883	0	10883	40	8.89	0	vitrified_clay	287	0.7875	N	Y	1304	8	0.006
G04	2021_11_18	A	N764K_FAM	0	Manual	DQ	Unknown	Unknown	ddPCR Supermix for Probes (no dUTP)	FAM	16765	0	16765	30	8.89	0	vitrified_clay	287	0.7875	Y	Y	1304	8	0.006
G04	2021_11_18	A	N1_HEX	0	Manual	DQ	Unknown	Unknown	ddPCR Supermix for Probes (no dUTP)	HEX	16765	0	16765	30	8.89	0	vitrified_clay	287	0.7875	Y	Y	1304	8	0.006
H05	2021_12_02	A	N764K_FAM	0	Manual	DQ	Unknown	Unknown	ddPCR Supermix for Probes (no dUTP)	FAM	15421	0	15421	60	5.28	0	vitrified_clay	287	0.7875	N	N	715	8	0.011
H05	2021_12_02	A	N1_HEX	0	Manual	DQ	Unknown	Unknown	ddPCR Supermix for Probes (no dUTP)	HEX	15421	0	15421	60	5.28	0	vitrified_clay	287	0.7875	N	N	715	8	0.011
D09	2022_01_11	A	L452R_FAM	0	Manual	DQ	Unknown	Unknown	ddPCR Supermix for Probes (no dUTP)	FAM	20384	0	20384	60	-5	0	vitrified_clay	292	0.8219	N	Y	1885	274	0.145
D09	2022_01_11	A	N1_HEX	0	Manual	DQ	Unknown	Unknown	ddPCR Supermix for Probes (no dUTP)	HEX	18079	0	18079	60	-5	0	vitrified_clay	292	0.8219	N	Y	1885	274	0.145
D09	2022_01_11	A	N1_HEX	299.17	Manual	DQ	Unknown	Unknown	ddPCR Supermix for Probes (no dUTP)	HEX	20384	4577	15807	60	-5	0	vitrified_clay	292	0.8219	N	Y	1885	274	0.145
D09	2022_01_11	A	N764K_FAM	17.11	Manual	DQ	Unknown	Unknown	ddPCR Supermix for Probes (no dUTP)	FAM	18079	261	17818	60	-5	0	vitrified_clay	292	0.8219	N	Y	1885	274	0.145
E09	2022_01_11	A	L452R_FAM	0	Manual	DQ	Unknown	Unknown	ddPCR Supermix for Probes (no dUTP)	FAM	16574	0	16574	60	-5	0	vitrified_clay	292	0.8219	Y	Y	1885	274	0.145
E09	2022_01_11	A	N1_HEX	0	Manual	DQ	Unknown	Unknown	ddPCR Supermix for Probes (no dUTP)	HEX	19462	0	19462	60	-5	0	vitrified_clay	292	0.8219	Y	Y	1885	274	0.145
E09	2022_01_11	A	N1_HEX	13.64	Manual	DQ	Unknown	Unknown	ddPCR Supermix for Probes (no dUTP)	HEX	16574	191	16383	60	-5	0	vitrified_clay	292	0.8219	Y	Y	1885	274	0.145
E09	2022_01_11	A	N764K_FAM	0.12	Manual	DQ	Unknown	Unknown	ddPCR Supermix for Probes (no dUTP)	FAM	19462	2	19460	60	-5	0	vitrified_clay	292	0.8219	Y	Y	1885	274	0.145
H10	2022_01_13	A	L452R_FAM	0	Manual	DQ	Unknown	Unknown	ddPCR Supermix for Probes (no dUTP)	FAM	13901	0	13901	60	-1.67	0	vitrified_clay	289	0.8235	N	N	1885	274	0.145
H10	2022_01_13	A	N1_HEX	0	Manual	DQ	Unknown	Unknown	ddPCR Supermix for Probes (no dUTP)	HEX	19412	0	19412	60	-1.67	0	vitrified_clay	289	0.8235	N	N	1885	274	0.145
H10	2022_01_13	A	N1_HEX	0	Manual	DQ	Unknown	Unknown	ddPCR Supermix for Probes (no dUTP)	HEX	13901	0	13901	60	-1.67	0	vitrified_clay	289	0.8235	N	N	1885	274	0.145
H10	2022_01_13	A	N764K_FAM	0	Manual	DQ	Unknown	Unknown	ddPCR Supermix for Probes (no dUTP)	FAM	19412	0	19412	60	-1.67	0	vitrified_clay	289	0.8235	N	N	1885	274	0.145
H11	2022_01_20	A	L452R_FAM	0	Manual	DQ	Unknown	Unknown	ddPCR Supermix for Probes (no dUTP)	FAM	15007	0	15007	60	1.39	NA	vitrified_clay	283	0.8269	N	N	1181	296	0.251
H11	2022_01_20	A	N1_HEX	0	Manual	DQ	Unknown	Unknown	ddPCR Supermix for Probes (no dUTP)	HEX	15216	0	15216	60	1.39	NA	vitrified_clay	283	0.8269	N	N	1181	296	0.251
H11	2022_01_20	A	N1_HEX	0.47	Manual	DQ	Unknown	Unknown	ddPCR Supermix for Probes (no dUTP)	HEX	15007	6	15001	60	1.39	NA	vitrified_clay	283	0.8269	N	N	1181	296	0.251
H11	2022_01_20	A	N764K_FAM	0.85	Manual	DQ	Unknown	Unknown	ddPCR Supermix for Probes (no dUTP)	FAM	15216	11	15205	60	1.39	NA	vitrified_clay	283	0.8269	N	N	1181	296	0.251
B01	2022_01_25	A	L452R_FAM	0	Manual	DQ	Unknown	Unknown	ddPCR Supermix for Probes (no dUTP)	FAM	17971	0	17971	50	0.56	0	vitrified_clay	283	0.8269	N	Y	1545	227	0.147
B01	2022_01_25	A	N1_HEX	0	Manual	DQ	Unknown	Unknown	ddPCR Supermix for Probes (no dUTP)	HEX	18204	0	18204	50	0.56	0	vitrified_clay	283	0.8269	N	Y	1545	227	0.147
B01	2022_01_25	A	N1_HEX	0	Manual	DQ	Unknown	Unknown	ddPCR Supermix for Probes (no dUTP)	HEX	17971	0	17971	50	0.56	0	vitrified_clay	283	0.8269	N	Y	1545	227	0.147
B01	2022_01_25	A	N764K_FAM	0	Manual	DQ	Unknown	Unknown	ddPCR Supermix for Probes (no dUTP)	FAM	18204	0	18204	50	0.56	0	vitrified_clay	283	0.8269	N	Y	1545	227	0.147
C01	2022_01_25	A	L452R_FAM	0	Manual	DQ	Unknown	Unknown	ddPCR Supermix for Probes (no dUTP)	FAM	19108	0	19108	50	0.56	0	vitrified_clay	283	0.8269	Y	Y	1545	227	0.147
C01	2022_01_25	A	N1_HEX	0	Manual	DQ	Unknown	Unknown	ddPCR Supermix for Probes (no dUTP)	HEX	16559	0	16559	50	0.56	0	vitrified_clay	283	0.8269	Y	Y	1545	227	0.147
C01	2022_01_25	A	N1_HEX	0	Manual	DQ	Unknown	Unknown	ddPCR Supermix for Probes (no dUTP)	HEX	19108	0	19108	50	0.56	0	vitrified_clay	283	0.8269	Y	Y	1545	227	0.147
C01	2022_01_25	A	N764K_FAM	0.07	Manual	DQ	Unknown	Unknown	ddPCR Supermix for Probes (no dUTP)	FAM	16559	1	16558	50	0.56	0	vitrified_clay	283	0.8269	Y	Y	1545	227	0.147
F02	2022_01_27	A	L452R_FAM	0	Manual	DQ	Unknown	Unknown	ddPCR Supermix for Probes (no dUTP)	FAM	17319	0	17319	60	-5.83	0	vitrified_clay	282	0.8298	N	Y	1545	227	0.147
F02	2022_01_27	A	N1_HEX	0	Manual	DQ	Unknown	Unknown	ddPCR Supermix for Probes (no dUTP)	HEX	17751	0	17751	60	-5.83	0	vitrified_clay	282	0.8298	N	Y	1545	227	0.147
F02	2022_01_27	A	N1_HEX	0.14	Manual	DQ	Unknown	Unknown	ddPCR Supermix for Probes (no dUTP)	HEX	17319	2	17317	60	-5.83	0	vitrified_clay	282	0.8298	N	Y	1545	227	0.147
F02	2022_01_27	A	N764K_FAM	0.13	Manual	DQ	Unknown	Unknown	ddPCR Supermix for Probes (no dUTP)	FAM	17751	2	17749	60	-5.83	0	vitrified_clay	282	0.8298	N	Y	1545	227	0.147
G02	2022_01_27	A	L452R_FAM	0	Manual	DQ	Unknown	Unknown	ddPCR Supermix for Probes (no dUTP)	FAM	19199	0	19199	50	-5.83	0	vitrified_clay	282	0.8298	Y	Y	1545	227	0.147
G02	2022_01_27	A	N1_HEX	0	Manual	DQ	Unknown	Unknown	ddPCR Supermix for Probes (no dUTP)	HEX	18068	0	18068	50	-5.83	0	vitrified_clay	282	0.8298	Y	Y	1545	227	0.147
G02	2022_01_27	A	N1_HEX	0.37	Manual	DQ	Unknown	Unknown	ddPCR Supermix for Probes (no dUTP)	HEX	19199	6	19193	50	-5.83	0	vitrified_clay	282	0.8298	Y	Y	1545	227	0.147
G02	2022_01_27	A	N764K_FAM	0.2	Manual	DQ	Unknown	Unknown	ddPCR Supermix for Probes (no dUTP)	FAM	18068	3	18065	50	-5.83	0	vitrified_clay	282	0.8298	Y	Y	1545	227	0.147
D03	2022_02_01	A	L452R_FAM	0	Manual	DQ	Unknown	Unknown	ddPCR Supermix for Probes (no dUTP)	FAM	21329	0	21329	50	-0.56	0	vitrified_clay	282	0.8298	N	Y	1135	95	0.084
D03	2022_02_01	A	N1_HEX	0	Manual	DQ	Unknown	Unknown	ddPCR Supermix for Probes (no dUTP)	HEX	18538	0	18538	50	-0.56	0	vitrified_clay	282	0.8298	N	Y	1135	95	0.084
D03	2022_02_01	A	N1_HEX	0	Manual	DQ	Unknown	Unknown	ddPCR Supermix for Probes (no dUTP)	HEX	21329	0	21329	50	-0.56	0	vitrified_clay	282	0.8298	N	Y	1135	95	0.084
D03	2022_02_01	A	N764K_FAM	0.32	Manual	DQ	Unknown	Unknown	ddPCR Supermix for Probes (no dUTP)	FAM	18538	5	18533	50	-0.56	0	vitrified_clay	282	0.8298	N	Y	1135	95	0.084
E03	2022_02_01	A	L452R_FAM	0	Manual	DQ	Unknown	Unknown	ddPCR Supermix for Probes (no dUTP)	FAM	20648	0	20648	50	-0.56	0	vitrified_clay	282	0.8298	Y	Y	1135	95	0.084
E03	2022_02_01	A	N1_HEX	0	Manual	DQ	Unknown	Unknown	ddPCR Supermix for Probes (no dUTP)	HEX	19619	0	19619	50	-0.56	0	vitrified_clay	282	0.8298	Y	Y	1135	95	0.084
E03	2022_02_01	A	N1_HEX	0	Manual	DQ	Unknown	Unknown	ddPCR Supermix for Probes (no dUTP)	HEX	20648	0	20648	50	-0.56	0	vitrified_clay	282	0.8298	Y	Y	1135	95	0.084
E03	2022_02_01	A	N764K_FAM	0.3	Manual	DQ	Unknown	Unknown	ddPCR Supermix for Probes (no dUTP)	FAM	19619	5	19614	50	-0.56	0	vitrified_clay	282	0.8298	Y	Y	1135	95	0.084
D04	2022_02_03	A	L452R_FAM	0	Manual	DQ	Unknown	Unknown	ddPCR Supermix for Probes (no dUTP)	FAM	20746	0	20746	60	-1.39	0.43	vitrified_clay	285	0.8316	N	Y	1135	95	0.084
D04	2022_02_03	A	N1_HEX	0	Manual	DQ	Unknown	Unknown	ddPCR Supermix for Probes (no dUTP)	HEX	19525	0	19525	60	-1.39	0.43	vitrified_clay	285	0.8316	N	Y	1135	95	0.084
D04	2022_02_03	A	N1_HEX	0.17	Manual	DQ	Unknown	Unknown	ddPCR Supermix for Probes (no dUTP)	HEX	20746	3	20743	60	-1.39	0.43	vitrified_clay	285	0.8316	N	Y	1135	95	0.084
D04	2022_02_03	A	N764K_FAM	0.42	Manual	DQ	Unknown	Unknown	ddPCR Supermix for Probes (no dUTP)	FAM	19525	7	19518	60	-1.39	0.43	vitrified_clay	285	0.8316	N	Y	1135	95	0.084
G04	2022_02_10	A	L452R_FAM	0	Manual	DQ	Unknown	Unknown	ddPCR Supermix for Probes (no dUTP)	FAM	18371	0	18371	60	1.39	0	vitrified_clay	286	0.8322	N	N	858	46	0.054
G04	2022_02_10	A	N1_HEX	0	Manual	DQ	Unknown	Unknown	ddPCR Supermix for Probes (no dUTP)	HEX	16775	0	16775	60	1.39	0	vitrified_clay	286	0.8322	N	N	858	46	0.054
G04	2022_02_10	A	N1_HEX	0	Manual	DQ	Unknown	Unknown	ddPCR Supermix for Probes (no dUTP)	HEX	18371	0	18371	60	1.39	0	vitrified_clay	286	0.8322	N	N	858	46	0.054
G04	2022_02_10	A	N764K_FAM	0.84	Manual	DQ	Unknown	Unknown	ddPCR Supermix for Probes (no dUTP)	FAM	16775	12	16763	60	1.39	0	vitrified_clay	286	0.8322	N	N	858	46	0.054
C05	2022_02_17	A	L452R_FAM	0	Manual	DQ	Unknown	Unknown	ddPCR Supermix for Probes (no dUTP)	FAM	16858	0	16858	40	3.61	0.04	vitrified_clay	286	0.8322	N	N	755	26	0.034
C05	2022_02_17	A	N1_HEX	0	Manual	DQ	Unknown	Unknown	ddPCR Supermix for Probes (no dUTP)	HEX	18524	0	18524	40	3.61	0.04	vitrified_clay	286	0.8322	N	N	755	26	0.034
C05	2022_02_17	A	N1_HEX	0	Manual	DQ	Unknown	Unknown	ddPCR Supermix for Probes (no dUTP)	HEX	16858	0	16858	40	3.61	0.04	vitrified_clay	286	0.8322	N	N	755	26	0.034
C05	2022_02_17	A	N764K_FAM	0	Manual	DQ	Unknown	Unknown	ddPCR Supermix for Probes (no dUTP)	FAM	18524	0	18524	40	3.61	0.04	vitrified_clay	286	0.8322	N	N	755	26	0.034
A02	2022_03_15	A	L452R_FAM	0	Manual	DQ	Unknown	Unknown	ddPCR Supermix for Probes (no dUTP)	FAM	17223	0	17223	60	5	0	vitrified_clay	284	0.831	Y	N	231	0	0
A02	2022_03_15	A	N1_HEX	0	Manual	DQ	Unknown	Unknown	ddPCR Supermix for Probes (no dUTP)	HEX	17223	0	17223	60	5	0	vitrified_clay	284	0.831	Y	N	231	0	0
A06	2022_03_15	A	N1_HEX	0	Manual	DQ	Unknown	Unknown	ddPCR Supermix for Probes (no dUTP)	HEX	16449	0	16449	60	5	0	vitrified_clay	284	0.831	Y	N	231	0	0
A06	2022_03_15	A	N764K_FAM	0	Manual	DQ	Unknown	Unknown	ddPCR Supermix for Probes (no dUTP)	FAM	16449	0	16449	60	5	0	vitrified_clay	284	0.831	Y	N	231	0	0
D06	2022_04_07	A	L452R_FAM	0	Manual	DQ	Unknown	Unknown	ddPCR Supermix for Probes (no dUTP)	FAM	14693	0	14693	60	15.56	0.3	vitrified_clay	280	0.8286	N	Y	256	13	0.051
D06	2022_04_07	A	N1_HEX	0	Manual	DQ	Unknown	Unknown	ddPCR Supermix for Probes (no dUTP)	HEX	18945	0	18945	60	15.56	0.3	vitrified_clay	280	0.8286	N	Y	256	13	0.051
D06	2022_04_07	A	N1_HEX	0	Manual	DQ	Unknown	Unknown	ddPCR Supermix for Probes (no dUTP)	HEX	14693	0	14693	60	15.56	0.3	vitrified_clay	280	0.8286	N	Y	256	13	0.051
D06	2022_04_07	A	N764K_FAM	0	Manual	DQ	Unknown	Unknown	ddPCR Supermix for Probes (no dUTP)	FAM	18945	0	18945	60	15.56	0.3	vitrified_clay	280	0.8286	N	Y	256	13	0.051
E06	2022_04_07	A	L452R_FAM	0	Manual	DQ	Unknown	Unknown	ddPCR Supermix for Probes (no dUTP)	FAM	19318	0	19318	29.5	15.56	0.3	vitrified_clay	280	0.8286	Y	Y	256	13	0.051
E06	2022_04_07	A	N1_HEX	0	Manual	DQ	Unknown	Unknown	ddPCR Supermix for Probes (no dUTP)	HEX	19390	0	19390	29.5	15.56	0.3	vitrified_clay	280	0.8286	Y	Y	256	13	0.051
E06	2022_04_07	A	N1_HEX	0	Manual	DQ	Unknown	Unknown	ddPCR Supermix for Probes (no dUTP)	HEX	19318	0	19318	29.5	15.56	0.3	vitrified_clay	280	0.8286	Y	Y	256	13	0.051
E06	2022_04_07	A	N764K_FAM	0.06	Manual	DQ	Unknown	Unknown	ddPCR Supermix for Probes (no dUTP)	FAM	19390	1	19389	29.5	15.56	0.3	vitrified_clay	280	0.8286	Y	Y	256	13	0.051
H06	2022_04_14	A	L452R_FAM	0	Manual	DQ	Unknown	Unknown	ddPCR Supermix for Probes (no dUTP)	FAM	18080	0	18080	50	14.72	0	vitrified_clay	280	0.8286	Y	N	436	28	0.064
H06	2022_04_14	A	N1_HEX	0	Manual	DQ	Unknown	Unknown	ddPCR Supermix for Probes (no dUTP)	HEX	20847	0	20847	50	14.72	0	vitrified_clay	280	0.8286	Y	N	436	28	0.064
H06	2022_04_14	A	N1_HEX	0	Manual	DQ	Unknown	Unknown	ddPCR Supermix for Probes (no dUTP)	HEX	18080	0	18080	50	14.72	0	vitrified_clay	280	0.8286	Y	N	436	28	0.064
H06	2022_04_14	A	N764K_FAM	0	Manual	DQ	Unknown	Unknown	ddPCR Supermix for Probes (no dUTP)	FAM	20847	0	20847	50	14.72	0	vitrified_clay	280	0.8286	Y	N	436	28	0.064
C08	2022_04_21	A	L452R_FAM	0	Manual	DQ	Unknown	Unknown	ddPCR Supermix for Probes (no dUTP)	FAM	19674	0	19674	60	5.83	0	vitrified_clay	280	0.8286	N	Y	307	19	0.062
C08	2022_04_21	A	N1_HEX	0	Manual	DQ	Unknown	Unknown	ddPCR Supermix for Probes (no dUTP)	HEX	18416	0	18416	60	5.83	0	vitrified_clay	280	0.8286	N	Y	307	19	0.062
C08	2022_04_21	A	N1_HEX	0	Manual	DQ	Unknown	Unknown	ddPCR Supermix for Probes (no dUTP)	HEX	19674	0	19674	60	5.83	0	vitrified_clay	280	0.8286	N	Y	307	19	0.062
C08	2022_04_21	A	N764K_FAM	0.06	Manual	DQ	Unknown	Unknown	ddPCR Supermix for Probes (no dUTP)	FAM	18416	1	18415	60	5.83	0	vitrified_clay	280	0.8286	N	Y	307	19	0.062
D08	2022_04_21	A	L452R_FAM	0	Manual	DQ	Unknown	Unknown	ddPCR Supermix for Probes (no dUTP)	FAM	19874	0	19874	50	5.83	0	vitrified_clay	280	0.8286	Y	Y	307	19	0.062
D08	2022_04_21	A	N1_HEX	0	Manual	DQ	Unknown	Unknown	ddPCR Supermix for Probes (no dUTP)	HEX	17988	0	17988	50	5.83	0	vitrified_clay	280	0.8286	Y	Y	307	19	0.062
D08	2022_04_21	A	N1_HEX	1.66	Manual	DQ	Unknown	Unknown	ddPCR Supermix for Probes (no dUTP)	HEX	19874	28	19846	50	5.83	0	vitrified_clay	280	0.8286	Y	Y	307	19	0.062
D08	2022_04_21	A	N764K_FAM	1.51	Manual	DQ	Unknown	Unknown	ddPCR Supermix for Probes (no dUTP)	FAM	17988	23	17965	50	5.83	0	vitrified_clay	280	0.8286	Y	Y	307	19	0.062
B01	2022_04_26	A	L452R_FAM	0	Manual	DQ	Unknown	Unknown	ddPCR Supermix for Probes (no dUTP)	FAM	16126	0	16126	50	15.83	0	vitrified_clay	292	0.8185	Y	N	260	21	0.081
B01	2022_04_26	A	N1_HEX	0	Manual	DQ	Unknown	Unknown	ddPCR Supermix for Probes (no dUTP)	HEX	16126	0	16126	50	15.83	0	vitrified_clay	292	0.8185	Y	N	260	21	0.081
B05	2022_04_26	A	N1_HEX	0	Manual	DQ	Unknown	Unknown	ddPCR Supermix for Probes (no dUTP)	HEX	15883	0	15883	50	15.83	0	vitrified_clay	292	0.8185	Y	N	260	21	0.081
B05	2022_04_26	A	N764K_FAM	0.07	Manual	DQ	Unknown	Unknown	ddPCR Supermix for Probes (no dUTP)	FAM	15883	1	15882	50	15.83	0	vitrified_clay	292	0.8185	Y	N	260	21	0.081
G01	2022_04_28	A	L452R_FAM	0	Manual	DQ	Unknown	Unknown	ddPCR Supermix for Probes (no dUTP)	FAM	17869	0	17869	40	9.44	0	vitrified_clay	292	0.8185	Y	N	260	21	0.081
G01	2022_04_28	A	N1_HEX	0	Manual	DQ	Unknown	Unknown	ddPCR Supermix for Probes (no dUTP)	HEX	17869	0	17869	40	9.44	0	vitrified_clay	292	0.8185	Y	N	260	21	0.081
G05	2022_04_28	A	N1_HEX	0	Manual	DQ	Unknown	Unknown	ddPCR Supermix for Probes (no dUTP)	HEX	18406	0	18406	40	9.44	0	vitrified_clay	292	0.8185	Y	N	260	21	0.081
G05	2022_04_28	A	N764K_FAM	0	Manual	DQ	Unknown	Unknown	ddPCR Supermix for Probes (no dUTP)	FAM	18406	0	18406	40	9.44	0	vitrified_clay	292	0.8185	Y	N	260	21	0.081
G01	2021_03_10	B	L452R_FAM	0	Manual	DQ	Unknown	Unknown	ddPCR Supermix for Probes (no dUTP)	FAM	16291	0	16291	60	5.83	0	NA	180	NA	N	N	1899	44	0.023
G02	2021_03_10	B	L452R_FAM	0	Manual	DQ	Unknown	Unknown	ddPCR Supermix for Probes (no dUTP)	FAM	16131	0	16131	60	5.83	0	NA	180	NA	N	N	1899	44	0.023
G01	2021_03_10	B	N1_HEX	0	Manual	DQ	Unknown	Unknown	ddPCR Supermix for Probes (no dUTP)	HEX	16291	0	16291	60	5.83	0	NA	180	NA	N	N	1899	44	0.023
G02	2021_03_10	B	N1_HEX	0	Manual	DQ	Unknown	Unknown	ddPCR Supermix for Probes (no dUTP)	HEX	16131	0	16131	60	5.83	0	NA	180	NA	N	N	1899	44	0.023
D01	2021_03_15	B	L452R_FAM	0	Manual	DQ	Unknown	Unknown	ddPCR Supermix for Probes (no dUTP)	FAM	15621	0	15621	60	7.22	NA	NA	180	NA	N	N	1888	25	0.013
D02	2021_03_15	B	L452R_FAM	0	Manual	DQ	Unknown	Unknown	ddPCR Supermix for Probes (no dUTP)	FAM	15491	0	15491	60	7.22	NA	NA	180	NA	N	N	1888	25	0.013
D01	2021_03_15	B	N1_HEX	0	Manual	DQ	Unknown	Unknown	ddPCR Supermix for Probes (no dUTP)	HEX	15621	0	15621	60	7.22	NA	NA	180	NA	N	N	1888	25	0.013
D02	2021_03_15	B	N1_HEX	0	Manual	DQ	Unknown	Unknown	ddPCR Supermix for Probes (no dUTP)	HEX	15491	0	15491	60	7.22	NA	NA	180	NA	N	N	1888	25	0.013
F09	2021_04_07	B	L452R_FAM	0	Manual	DQ	Unknown	Unknown	ddPCR Supermix for Probes (no dUTP)	FAM	13812	0	13812	60	10.83	0	NA	180	NA	N	N	966	8	0.008
F10	2021_04_07	B	L452R_FAM	0	Manual	DQ	Unknown	Unknown	ddPCR Supermix for Probes (no dUTP)	FAM	16872	0	16872	60	10.83	0	NA	180	NA	N	N	966	8	0.008
F09	2021_04_07	B	N1_HEX	0	Manual	DQ	Unknown	Unknown	ddPCR Supermix for Probes (no dUTP)	HEX	13812	0	13812	60	10.83	0	NA	180	NA	N	N	966	8	0.008
F10	2021_04_07	B	N1_HEX	0	Manual	DQ	Unknown	Unknown	ddPCR Supermix for Probes (no dUTP)	HEX	16872	0	16872	60	10.83	0	NA	180	NA	N	N	966	8	0.008
E09	2021_04_14	B	L452R_FAM	0	Manual	DQ	Unknown	Unknown	ddPCR Supermix for Probes (no dUTP)	FAM	13557	0	13557	60	11.39	0	NA	180	NA	N	N	1084	8	0.007
E10	2021_04_14	B	L452R_FAM	0	Manual	DQ	Unknown	Unknown	ddPCR Supermix for Probes (no dUTP)	FAM	15967	0	15967	60	11.39	0	NA	180	NA	N	N	1084	8	0.007
E09	2021_04_14	B	N1_HEX	0.17	Manual	DQ	Unknown	Unknown	ddPCR Supermix for Probes (no dUTP)	HEX	13557	2	13555	60	11.39	0	NA	180	NA	N	N	1084	8	0.007
E10	2021_04_14	B	N1_HEX	0.59	Manual	DQ	Unknown	Unknown	ddPCR Supermix for Probes (no dUTP)	HEX	15967	8	15959	60	11.39	0	NA	180	NA	N	N	1084	8	0.007
D09	2021_04_21	B	L452R_FAM	0	Manual	DQ	Unknown	Unknown	ddPCR Supermix for Probes (no dUTP)	FAM	14131	0	14131	60	8.89	0	NA	180	NA	N	N	936	10	0.011
D10	2021_04_21	B	L452R_FAM	0	Manual	DQ	Unknown	Unknown	ddPCR Supermix for Probes (no dUTP)	FAM	15631	0	15631	60	8.89	0	NA	180	NA	N	N	936	10	0.011
D09	2021_04_21	B	N1_HEX	0	Manual	DQ	Unknown	Unknown	ddPCR Supermix for Probes (no dUTP)	HEX	14131	0	14131	60	8.89	0	NA	180	NA	N	N	936	10	0.011
D10	2021_04_21	B	N1_HEX	0	Manual	DQ	Unknown	Unknown	ddPCR Supermix for Probes (no dUTP)	HEX	15631	0	15631	60	8.89	0	NA	180	NA	N	N	936	10	0.011
C07	2021_08_17	B	L452R_FAM	0	Manual	DQ	Unknown	Unknown	ddPCR Supermix for Probes (no dUTP)	FAM	15458	0	15458	60	20.83	1.68	NA	286	NA	N	N	356	13	0.037
C08	2021_08_17	B	L452R_FAM	0	Manual	DQ	Unknown	Unknown	ddPCR Supermix for Probes (no dUTP)	FAM	14340	0	14340	60	20.83	1.68	NA	286	NA	N	N	356	13	0.037
C07	2021_08_17	B	N1_HEX	0	Manual	DQ	Unknown	Unknown	ddPCR Supermix for Probes (no dUTP)	HEX	15458	0	15458	60	20.83	1.68	NA	286	NA	N	N	356	13	0.037
C08	2021_08_17	B	N1_HEX	0	Manual	DQ	Unknown	Unknown	ddPCR Supermix for Probes (no dUTP)	HEX	14340	0	14340	60	20.83	1.68	NA	286	NA	N	N	356	13	0.037
B07	2021_08_17	B	L452R_FAM	0.08	Manual	DQ	Unknown	Unknown	ddPCR Supermix for Probes (no dUTP)	FAM	14977	1	14976	60	20.83	1.68	NA	286	NA	Y	N	356	13	0.037
B08	2021_08_17	B	L452R_FAM	0.08	Manual	DQ	Unknown	Unknown	ddPCR Supermix for Probes (no dUTP)	FAM	13987	1	13986	60	20.83	1.68	NA	286	NA	Y	N	356	13	0.037
B07	2021_08_17	B	N1_HEX	0	Manual	DQ	Unknown	Unknown	ddPCR Supermix for Probes (no dUTP)	HEX	14977	0	14977	60	20.83	1.68	NA	286	NA	Y	N	356	13	0.037
B08	2021_08_17	B	N1_HEX	0	Manual	DQ	Unknown	Unknown	ddPCR Supermix for Probes (no dUTP)	HEX	13987	0	13987	60	20.83	1.68	NA	286	NA	Y	N	356	13	0.037
E05	2021_08_19	B	L452R_FAM	0.17	Manual	DQ	Unknown	Unknown	ddPCR Supermix for Probes (no dUTP)	FAM	13928	2	13926	60	20	0.02	NA	286	NA	Y	N	356	13	0.037
E06	2021_08_19	B	L452R_FAM	0.16	Manual	DQ	Unknown	Unknown	ddPCR Supermix for Probes (no dUTP)	FAM	14785	2	14783	60	20	0.02	NA	286	NA	Y	N	356	13	0.037
E05	2021_08_19	B	N1_HEX	0	Manual	DQ	Unknown	Unknown	ddPCR Supermix for Probes (no dUTP)	HEX	13928	0	13928	60	20	0.02	NA	286	NA	Y	N	356	13	0.037
E06	2021_08_19	B	N1_HEX	0	Manual	DQ	Unknown	Unknown	ddPCR Supermix for Probes (no dUTP)	HEX	14785	0	14785	60	20	0.02	NA	286	NA	Y	N	356	13	0.037
C03	2021_08_24	B	L452R_FAM	0.89	Manual	DQ	Unknown	Unknown	ddPCR Supermix for Probes (no dUTP)	FAM	14531	11	14520	60	20.83	0	NA	286	NA	N	Y	510	53	0.104
C04	2021_08_24	B	L452R_FAM	1.14	Manual	DQ	Unknown	Unknown	ddPCR Supermix for Probes (no dUTP)	FAM	14500	14	14486	60	20.83	0	NA	286	NA	N	Y	510	53	0.104
C03	2021_08_24	B	N1_HEX	0	Manual	DQ	Unknown	Unknown	ddPCR Supermix for Probes (no dUTP)	HEX	14531	0	14531	60	20.83	0	NA	286	NA	N	Y	510	53	0.104
C04	2021_08_24	B	N1_HEX	0	Manual	DQ	Unknown	Unknown	ddPCR Supermix for Probes (no dUTP)	HEX	14500	0	14500	60	20.83	0	NA	286	NA	N	Y	510	53	0.104
D03	2021_08_24	B	L452R_FAM	0.44	Manual	DQ	Unknown	Unknown	ddPCR Supermix for Probes (no dUTP)	FAM	15972	6	15966	60	20.83	0	NA	286	NA	Y	Y	510	53	0.104
D04	2021_08_24	B	L452R_FAM	0.31	Manual	DQ	Unknown	Unknown	ddPCR Supermix for Probes (no dUTP)	FAM	15370	4	15366	60	20.83	0	NA	286	NA	Y	Y	510	53	0.104
D03	2021_08_24	B	N1_HEX	0	Manual	DQ	Unknown	Unknown	ddPCR Supermix for Probes (no dUTP)	HEX	15972	0	15972	60	20.83	0	NA	286	NA	Y	Y	510	53	0.104
D04	2021_08_24	B	N1_HEX	0	Manual	DQ	Unknown	Unknown	ddPCR Supermix for Probes (no dUTP)	HEX	15370	0	15370	60	20.83	0	NA	286	NA	Y	Y	510	53	0.104
A01	2021_08_26	B	L452R_FAM	255.61	Manual	DQ	Unknown	Unknown	ddPCR Supermix for Probes (no dUTP)	FAM	15859	3097	12762	60	21.67	0.59	NA	286	NA	N	Y	510	53	0.104
A02	2021_08_26	B	L452R_FAM	239.73	Manual	DQ	Unknown	Unknown	ddPCR Supermix for Probes (no dUTP)	FAM	15080	2780	12300	60	21.67	0.59	NA	286	NA	N	Y	510	53	0.104
A01	2021_08_26	B	N1_HEX	0.07	Manual	DQ	Unknown	Unknown	ddPCR Supermix for Probes (no dUTP)	HEX	15859	1	15858	60	21.67	0.59	NA	286	NA	N	Y	510	53	0.104
A02	2021_08_26	B	N1_HEX	0	Manual	DQ	Unknown	Unknown	ddPCR Supermix for Probes (no dUTP)	HEX	15080	0	15080	60	21.67	0.59	NA	286	NA	N	Y	510	53	0.104
A06	2021_08_26	B	N764K_FAM	0	Manual	DQ	Unknown	Unknown	ddPCR Supermix for Probes (no dUTP)	FAM	15303	0	15303	60	21.67	0.59	NA	286	NA	N	Y	510	53	0.104
A06	2021_08_26	B	N1_HEX	668.72	Manual	DQ	Unknown	Unknown	ddPCR Supermix for Probes (no dUTP)	HEX	15303	6635	8668	60	21.67	0.59	NA	286	NA	N	Y	510	53	0.104
B01	2021_08_26	B	L452R_FAM	1.11	Manual	DQ	Unknown	Unknown	ddPCR Supermix for Probes (no dUTP)	FAM	17039	16	17023	60	21.67	0.59	NA	286	NA	Y	Y	510	53	0.104
B02	2021_08_26	B	L452R_FAM	1.87	Manual	DQ	Unknown	Unknown	ddPCR Supermix for Probes (no dUTP)	FAM	14463	23	14440	60	21.67	0.59	NA	286	NA	Y	Y	510	53	0.104
B01	2021_08_26	B	N1_HEX	0	Manual	DQ	Unknown	Unknown	ddPCR Supermix for Probes (no dUTP)	HEX	17039	0	17039	60	21.67	0.59	NA	286	NA	Y	Y	510	53	0.104
B02	2021_08_26	B	N1_HEX	0	Manual	DQ	Unknown	Unknown	ddPCR Supermix for Probes (no dUTP)	HEX	14463	0	14463	60	21.67	0.59	NA	286	NA	Y	Y	510	53	0.104
B06	2021_08_26	B	N764K_FAM	0	Manual	DQ	Unknown	Unknown	ddPCR Supermix for Probes (no dUTP)	FAM	15805	0	15805	60	21.67	0.59	NA	286	NA	Y	Y	510	53	0.104
B06	2021_08_26	B	N1_HEX	3.21	Manual	DQ	Unknown	Unknown	ddPCR Supermix for Probes (no dUTP)	HEX	15805	43	15762	60	21.67	0.59	NA	286	NA	Y	Y	510	53	0.104
H07	2021_08_31	B	L452R_FAM	0.4	Manual	DQ	Unknown	Unknown	ddPCR Supermix for Probes (no dUTP)	FAM	17734	6	17728	60	21.67	0	NA	286	NA	N	Y	1295	136	0.105
H08	2021_08_31	B	L452R_FAM	0.78	Manual	DQ	Unknown	Unknown	ddPCR Supermix for Probes (no dUTP)	FAM	18063	12	18051	60	21.67	0	NA	286	NA	N	Y	1295	136	0.105
H07	2021_08_31	B	N1_HEX	0	Manual	DQ	Unknown	Unknown	ddPCR Supermix for Probes (no dUTP)	HEX	17734	0	17734	60	21.67	0	NA	286	NA	N	Y	1295	136	0.105
H08	2021_08_31	B	N1_HEX	0	Manual	DQ	Unknown	Unknown	ddPCR Supermix for Probes (no dUTP)	HEX	18063	0	18063	60	21.67	0	NA	286	NA	N	Y	1295	136	0.105
H04	2021_08_31	B	N764K_FAM	0	Manual	DQ	Unknown	Unknown	ddPCR Supermix for Probes (no dUTP)	FAM	17875	0	17875	60	21.67	0	NA	286	NA	N	Y	1295	136	0.105
H04	2021_08_31	B	N1_HEX	2.11	Manual	DQ	Unknown	Unknown	ddPCR Supermix for Probes (no dUTP)	HEX	17875	32	17843	60	21.67	0	NA	286	NA	N	Y	1295	136	0.105
A09	2021_08_31	B	L452R_FAM	0.32	Manual	DQ	Unknown	Unknown	ddPCR Supermix for Probes (no dUTP)	FAM	18451	5	18446	60	21.67	0	NA	286	NA	Y	Y	1295	136	0.105
A10	2021_08_31	B	L452R_FAM	0.06	Manual	DQ	Unknown	Unknown	ddPCR Supermix for Probes (no dUTP)	FAM	18798	1	18797	60	21.67	0	NA	286	NA	Y	Y	1295	136	0.105
A09	2021_08_31	B	N1_HEX	0	Manual	DQ	Unknown	Unknown	ddPCR Supermix for Probes (no dUTP)	HEX	18451	0	18451	60	21.67	0	NA	286	NA	Y	Y	1295	136	0.105
A10	2021_08_31	B	N1_HEX	0	Manual	DQ	Unknown	Unknown	ddPCR Supermix for Probes (no dUTP)	HEX	18798	0	18798	60	21.67	0	NA	286	NA	Y	Y	1295	136	0.105
A05	2021_08_31	B	N764K_FAM	0	Manual	DQ	Unknown	Unknown	ddPCR Supermix for Probes (no dUTP)	FAM	19336	0	19336	60	21.67	0	NA	286	NA	Y	Y	1295	136	0.105
A05	2021_08_31	B	N1_HEX	0.97	Manual	DQ	Unknown	Unknown	ddPCR Supermix for Probes (no dUTP)	HEX	19336	16	19320	60	21.67	0	NA	286	NA	Y	Y	1295	136	0.105
G05	2021_09_02	B	L452R_FAM	0	Manual	DQ	Unknown	Unknown	ddPCR Supermix for Probes (no dUTP)	FAM	18966	0	18966	60	18.06	0.1	NA	286	NA	N	Y	1295	136	0.105
G06	2021_09_02	B	L452R_FAM	0	Manual	DQ	Unknown	Unknown	ddPCR Supermix for Probes (no dUTP)	FAM	21064	0	21064	60	18.06	0.1	NA	286	NA	N	Y	1295	136	0.105
G05	2021_09_02	B	N1_HEX	0	Manual	DQ	Unknown	Unknown	ddPCR Supermix for Probes (no dUTP)	HEX	18966	0	18966	60	18.06	0.1	NA	286	NA	N	Y	1295	136	0.105
G06	2021_09_02	B	N1_HEX	0	Manual	DQ	Unknown	Unknown	ddPCR Supermix for Probes (no dUTP)	HEX	21064	0	21064	60	18.06	0.1	NA	286	NA	N	Y	1295	136	0.105
G03	2021_09_02	B	N764K_FAM	0	Manual	DQ	Unknown	Unknown	ddPCR Supermix for Probes (no dUTP)	FAM	19033	0	19033	60	18.06	0.1	NA	286	NA	N	Y	1295	136	0.105
G03	2021_09_02	B	N1_HEX	0.43	Manual	DQ	Unknown	Unknown	ddPCR Supermix for Probes (no dUTP)	HEX	19033	7	19026	60	18.06	0.1	NA	286	NA	N	Y	1295	136	0.105
H05	2021_09_02	B	L452R_FAM	0.63	Manual	DQ	Unknown	Unknown	ddPCR Supermix for Probes (no dUTP)	FAM	18635	10	18625	30	18.06	0.1	NA	286	NA	Y	Y	1295	136	0.105
H06	2021_09_02	B	L452R_FAM	0.44	Manual	DQ	Unknown	Unknown	ddPCR Supermix for Probes (no dUTP)	FAM	18894	7	18887	30	18.06	0.1	NA	286	NA	Y	Y	1295	136	0.105
H05	2021_09_02	B	N1_HEX	0	Manual	DQ	Unknown	Unknown	ddPCR Supermix for Probes (no dUTP)	HEX	18635	0	18635	30	18.06	0.1	NA	286	NA	Y	Y	1295	136	0.105
H06	2021_09_02	B	N1_HEX	0	Manual	DQ	Unknown	Unknown	ddPCR Supermix for Probes (no dUTP)	HEX	18894	0	18894	30	18.06	0.1	NA	286	NA	Y	Y	1295	136	0.105
H03	2021_09_02	B	N764K_FAM	0	Manual	DQ	Unknown	Unknown	ddPCR Supermix for Probes (no dUTP)	FAM	18079	0	18079	30	18.06	0.1	NA	286	NA	Y	Y	1295	136	0.105
H03	2021_09_02	B	N1_HEX	1.17	Manual	DQ	Unknown	Unknown	ddPCR Supermix for Probes (no dUTP)	HEX	18079	18	18061	30	18.06	0.1	NA	286	NA	Y	Y	1295	136	0.105
G03	2021_09_07	B	L452R_FAM	0	Manual	DQ	Unknown	Unknown	ddPCR Supermix for Probes (no dUTP)	FAM	17498	0	17498	47	16.39	0	NA	286	NA	N	N	1421	80	0.056
G04	2021_09_07	B	L452R_FAM	0.06	Manual	DQ	Unknown	Unknown	ddPCR Supermix for Probes (no dUTP)	FAM	18971	1	18970	47	16.39	0	NA	286	NA	N	N	1421	80	0.056
G03	2021_09_07	B	N1_HEX	0	Manual	DQ	Unknown	Unknown	ddPCR Supermix for Probes (no dUTP)	HEX	17498	0	17498	47	16.39	0	NA	286	NA	N	N	1421	80	0.056
G04	2021_09_07	B	N1_HEX	0	Manual	DQ	Unknown	Unknown	ddPCR Supermix for Probes (no dUTP)	HEX	18971	0	18971	47	16.39	0	NA	286	NA	N	N	1421	80	0.056
G02	2021_09_07	B	N764K_FAM	0	Manual	DQ	Unknown	Unknown	ddPCR Supermix for Probes (no dUTP)	FAM	18828	0	18828	47	16.39	0	NA	286	NA	N	N	1421	80	0.056
G02	2021_09_07	B	N1_HEX	0.06	Manual	DQ	Unknown	Unknown	ddPCR Supermix for Probes (no dUTP)	HEX	18828	1	18827	47	16.39	0	NA	286	NA	N	N	1421	80	0.056
G01	2021_09_09	B	L452R_FAM	0.14	Manual	DQ	Unknown	Unknown	ddPCR Supermix for Probes (no dUTP)	FAM	16519	2	16517	50	20.56	NA	NA	286	NA	Y	N	1421	80	0.056
G02	2021_09_09	B	L452R_FAM	0	Manual	DQ	Unknown	Unknown	ddPCR Supermix for Probes (no dUTP)	FAM	15568	0	15568	50	20.56	NA	NA	286	NA	Y	N	1421	80	0.056
G01	2021_09_09	B	N1_HEX	0	Manual	DQ	Unknown	Unknown	ddPCR Supermix for Probes (no dUTP)	HEX	16519	0	16519	50	20.56	NA	NA	286	NA	Y	N	1421	80	0.056
G02	2021_09_09	B	N1_HEX	0	Manual	DQ	Unknown	Unknown	ddPCR Supermix for Probes (no dUTP)	HEX	15568	0	15568	50	20.56	NA	NA	286	NA	Y	N	1421	80	0.056
G01	2021_09_09	B	N764K_FAM	0	Manual	DQ	Unknown	Unknown	ddPCR Supermix for Probes (no dUTP)	FAM	18202	0	18202	50	20.56	T	NA	286	NA	Y	N	1421	80	0.056
G01	2021_09_09	B	N1_HEX	0.52	Manual	DQ	Unknown	Unknown	ddPCR Supermix for Probes (no dUTP)	HEX	18202	8	18194	50	20.56	T	NA	286	NA	Y	N	1421	80	0.056
C08	2021_09_14	B	N764K_FAM	0	Manual	DQ	Unknown	Unknown	ddPCR Supermix for Probes (no dUTP)	FAM	17027	0	17027	50	18.06	0	NA	286	NA	N	N	2001	82	0.041
C08	2021_09_14	B	N1_HEX	0	Manual	DQ	Unknown	Unknown	ddPCR Supermix for Probes (no dUTP)	HEX	17027	0	17027	50	18.06	0	NA	286	NA	N	N	2001	82	0.041
B09	2021_09_16	B	N764K_FAM	0	Manual	DQ	Unknown	Unknown	ddPCR Supermix for Probes (no dUTP)	FAM	17967	0	17967	50	17.78	0	NA	281	0.7687	Y	N	2001	82	0.041
B09	2021_09_16	B	N1_HEX	0	Manual	DQ	Unknown	Unknown	ddPCR Supermix for Probes (no dUTP)	HEX	17967	0	17967	50	17.78	0	NA	281	0.7687	Y	N	2001	82	0.041
H09	2021_09_21	B	N764K_FAM	0	Manual	DQ	Unknown	Unknown	ddPCR Supermix for Probes (no dUTP)	FAM	19211	0	19211	40	17.5	0.25	NA	281	0.7687	N	N	2710	49	0.018
H09	2021_09_21	B	N1_HEX	0.18	Manual	DQ	Unknown	Unknown	ddPCR Supermix for Probes (no dUTP)	HEX	19211	3	19208	40	17.5	0.25	NA	281	0.7687	N	N	2710	49	0.018
F12	2021_10_19	B	N764K_FAM	0	Manual	DQ	Unknown	Unknown	ddPCR Supermix for Probes (no dUTP)	FAM	15166	0	15166	40	9.72	0	NA	284	0.7641	N	N	1428	29	0.02
F12	2021_10_19	B	N1_HEX	0	Manual	DQ	Unknown	Unknown	ddPCR Supermix for Probes (no dUTP)	HEX	15166	0	15166	40	9.72	0	NA	284	0.7641	N	N	1428	29	0.02
G09	2022_01_11	B	L452R_FAM	0	Manual	DQ	Unknown	Unknown	ddPCR Supermix for Probes (no dUTP)	FAM	19553	0	19553	60	-5	0	NA	286	0.8182	N	N	1885	274	0.145
G09	2022_01_11	B	N1_HEX	0	Manual	DQ	Unknown	Unknown	ddPCR Supermix for Probes (no dUTP)	HEX	19508	0	19508	60	-5	0	NA	286	0.8182	N	N	1885	274	0.145
G09	2022_01_11	B	N1_HEX	0.54	Manual	DQ	Unknown	Unknown	ddPCR Supermix for Probes (no dUTP)	HEX	19553	9	19544	60	-5	0	NA	286	0.8182	N	N	1885	274	0.145
G09	2022_01_11	B	N764K_FAM	1.75	Manual	DQ	Unknown	Unknown	ddPCR Supermix for Probes (no dUTP)	FAM	19508	29	19479	60	-5	0	NA	286	0.8182	N	N	1885	274	0.145
A05	2022_02_15	B	L452R_FAM	0	Manual	DQ	Unknown	Unknown	ddPCR Supermix for Probes (no dUTP)	FAM	18409	0	18409	60	-3.89	0	NA	277	0.8448	N	N	755	26	0.034
A05	2022_02_15	B	N1_HEX	0	Manual	DQ	Unknown	Unknown	ddPCR Supermix for Probes (no dUTP)	HEX	19644	0	19644	60	-3.89	0	NA	277	0.8448	N	N	755	26	0.034
A05	2022_02_15	B	N1_HEX	0	Manual	DQ	Unknown	Unknown	ddPCR Supermix for Probes (no dUTP)	HEX	18409	0	18409	60	-3.89	0	NA	277	0.8448	N	N	755	26	0.034
A05	2022_02_15	B	N764K_FAM	0	Manual	DQ	Unknown	Unknown	ddPCR Supermix for Probes (no dUTP)	FAM	19644	0	19644	60	-3.89	0	NA	277	0.8448	N	N	755	26	0.034
H05	2021_08_17	C	L452R_FAM	0	Manual	DQ	Unknown	Unknown	ddPCR Supermix for Probes (no dUTP)	FAM	16072	0	16072	60	20.83	1.68	vitrified_clay	247	NA	N	N	356	13	0.037
H06	2021_08_17	C	L452R_FAM	0	Manual	DQ	Unknown	Unknown	ddPCR Supermix for Probes (no dUTP)	FAM	17899	0	17899	60	20.83	1.68	vitrified_clay	247	NA	N	N	356	13	0.037
H05	2021_08_17	C	N1_HEX	0	Manual	DQ	Unknown	Unknown	ddPCR Supermix for Probes (no dUTP)	HEX	16072	0	16072	60	20.83	1.68	vitrified_clay	247	NA	N	N	356	13	0.037
H06	2021_08_17	C	N1_HEX	0	Manual	DQ	Unknown	Unknown	ddPCR Supermix for Probes (no dUTP)	HEX	17899	0	17899	60	20.83	1.68	vitrified_clay	247	NA	N	N	356	13	0.037
H01	2021_08_24	C	L452R_FAM	0.08	Manual	DQ	Unknown	Unknown	ddPCR Supermix for Probes (no dUTP)	FAM	14321	1	14320	60	20.83	0	vitrified_clay	247	NA	Y	N	510	53	0.104
H02	2021_08_24	C	L452R_FAM	0	Manual	DQ	Unknown	Unknown	ddPCR Supermix for Probes (no dUTP)	FAM	17746	0	17746	60	20.83	0	vitrified_clay	247	NA	Y	N	510	53	0.104
H01	2021_08_24	C	N1_HEX	0	Manual	DQ	Unknown	Unknown	ddPCR Supermix for Probes (no dUTP)	HEX	14321	0	14321	60	20.83	0	vitrified_clay	247	NA	Y	N	510	53	0.104
H02	2021_08_24	C	N1_HEX	0	Manual	DQ	Unknown	Unknown	ddPCR Supermix for Probes (no dUTP)	HEX	17746	0	17746	60	20.83	0	vitrified_clay	247	NA	Y	N	510	53	0.104
G09	2021_08_26	C	L452R_FAM	0	Manual	DQ	Unknown	Unknown	ddPCR Supermix for Probes (no dUTP)	FAM	17712	0	17712	60	21.67	0.59	vitrified_clay	247	NA	Y	N	510	53	0.104
G10	2021_08_26	C	L452R_FAM	0.14	Manual	DQ	Unknown	Unknown	ddPCR Supermix for Probes (no dUTP)	FAM	16343	2	16341	60	21.67	0.59	vitrified_clay	247	NA	Y	N	510	53	0.104
G09	2021_08_26	C	N1_HEX	0	Manual	DQ	Unknown	Unknown	ddPCR Supermix for Probes (no dUTP)	HEX	17712	0	17712	60	21.67	0.59	vitrified_clay	247	NA	Y	N	510	53	0.104
G10	2021_08_26	C	N1_HEX	0	Manual	DQ	Unknown	Unknown	ddPCR Supermix for Probes (no dUTP)	HEX	16343	0	16343	60	21.67	0.59	vitrified_clay	247	NA	Y	N	510	53	0.104
G05	2021_08_26	C	N764K_FAM	0	Manual	DQ	Unknown	Unknown	ddPCR Supermix for Probes (no dUTP)	FAM	18343	0	18343	60	21.67	0.59	vitrified_clay	247	NA	Y	N	510	53	0.104
G05	2021_08_26	C	N1_HEX	0.38	Manual	DQ	Unknown	Unknown	ddPCR Supermix for Probes (no dUTP)	HEX	18343	6	18337	60	21.67	0.59	vitrified_clay	247	NA	Y	N	510	53	0.104
C05	2021_09_02	C	L452R_FAM	0.13	Manual	DQ	Unknown	Unknown	ddPCR Supermix for Probes (no dUTP)	FAM	17828	2	17826	60	18.06	0.1	vitrified_clay	247	NA	Y	N	1295	136	0.105
C06	2021_09_02	C	L452R_FAM	0	Manual	DQ	Unknown	Unknown	ddPCR Supermix for Probes (no dUTP)	FAM	16269	0	16269	60	18.06	0.1	vitrified_clay	247	NA	Y	N	1295	136	0.105
C05	2021_09_02	C	N1_HEX	0	Manual	DQ	Unknown	Unknown	ddPCR Supermix for Probes (no dUTP)	HEX	17828	0	17828	60	18.06	0.1	vitrified_clay	247	NA	Y	N	1295	136	0.105
C06	2021_09_02	C	N1_HEX	0	Manual	DQ	Unknown	Unknown	ddPCR Supermix for Probes (no dUTP)	HEX	16269	0	16269	60	18.06	0.1	vitrified_clay	247	NA	Y	N	1295	136	0.105
C03	2021_09_02	C	N764K_FAM	0	Manual	DQ	Unknown	Unknown	ddPCR Supermix for Probes (no dUTP)	FAM	18114	0	18114	60	18.06	0.1	vitrified_clay	247	NA	N	N	1295	136	0.105
C03	2021_09_02	C	N1_HEX	0.06	Manual	DQ	Unknown	Unknown	ddPCR Supermix for Probes (no dUTP)	HEX	18114	1	18113	60	18.06	0.1	vitrified_clay	247	NA	N	N	1295	136	0.105
C01	2021_09_09	C	L452R_FAM	0	Manual	DQ	Unknown	Unknown	ddPCR Supermix for Probes (no dUTP)	FAM	15572	0	15572	60	20.56	NA	vitrified_clay	247	NA	N	Y	1421	80	0.056
C02	2021_09_09	C	L452R_FAM	0	Manual	DQ	Unknown	Unknown	ddPCR Supermix for Probes (no dUTP)	FAM	16308	0	16308	60	20.56	NA	vitrified_clay	247	NA	N	Y	1421	80	0.056
C01	2021_09_09	C	N1_HEX	0	Manual	DQ	Unknown	Unknown	ddPCR Supermix for Probes (no dUTP)	HEX	15572	0	15572	60	20.56	NA	vitrified_clay	247	NA	N	Y	1421	80	0.056
C02	2021_09_09	C	N1_HEX	0	Manual	DQ	Unknown	Unknown	ddPCR Supermix for Probes (no dUTP)	HEX	16308	0	16308	60	20.56	NA	vitrified_clay	247	NA	N	Y	1421	80	0.056
C01	2021_09_09	C	N764K_FAM	0	Manual	DQ	Unknown	Unknown	ddPCR Supermix for Probes (no dUTP)	FAM	18343	0	18343	60	20.56	T	vitrified_clay	247	NA	N	Y	1421	80	0.056
C01	2021_09_09	C	N1_HEX	0	Manual	DQ	Unknown	Unknown	ddPCR Supermix for Probes (no dUTP)	HEX	18343	0	18343	60	20.56	T	vitrified_clay	247	NA	N	Y	1421	80	0.056
B01	2021_09_09	C	L452R_FAM	0.21	Manual	DQ	Unknown	Unknown	ddPCR Supermix for Probes (no dUTP)	FAM	17194	3	17191	40	20.56	NA	vitrified_clay	247	NA	Y	Y	1421	80	0.056
B02	2021_09_09	C	L452R_FAM	0.16	Manual	DQ	Unknown	Unknown	ddPCR Supermix for Probes (no dUTP)	FAM	14306	2	14304	40	20.56	NA	vitrified_clay	247	NA	Y	Y	1421	80	0.056
B01	2021_09_09	C	N1_HEX	0	Manual	DQ	Unknown	Unknown	ddPCR Supermix for Probes (no dUTP)	HEX	17194	0	17194	40	20.56	NA	vitrified_clay	247	NA	Y	Y	1421	80	0.056
B02	2021_09_09	C	N1_HEX	0	Manual	DQ	Unknown	Unknown	ddPCR Supermix for Probes (no dUTP)	HEX	14306	0	14306	40	20.56	NA	vitrified_clay	247	NA	Y	Y	1421	80	0.056
B01	2021_09_09	C	N764K_FAM	0	Manual	DQ	Unknown	Unknown	ddPCR Supermix for Probes (no dUTP)	FAM	18034	0	18034	40	20.56	T	vitrified_clay	247	NA	Y	Y	1421	80	0.056
B01	2021_09_09	C	N1_HEX	0.2	Manual	DQ	Unknown	Unknown	ddPCR Supermix for Probes (no dUTP)	HEX	18034	3	18031	40	20.56	T	vitrified_clay	247	NA	Y	Y	1421	80	0.056
A08	2021_09_14	C	N764K_FAM	0	Manual	DQ	Unknown	Unknown	ddPCR Supermix for Probes (no dUTP)	FAM	18159	0	18159	60	18.06	0	vitrified_clay	247	NA	N	N	2001	82	0.041
A08	2021_09_14	C	N1_HEX	0.06	Manual	DQ	Unknown	Unknown	ddPCR Supermix for Probes (no dUTP)	HEX	18159	1	18158	60	18.06	0	vitrified_clay	247	NA	N	N	2001	82	0.041
E09	2021_09_16	C	N764K_FAM	0	Manual	DQ	Unknown	Unknown	ddPCR Supermix for Probes (no dUTP)	FAM	17881	0	17881	60	17.78	0	vitrified_clay	247	0.7287	Y	N	2001	82	0.041
E09	2021_09_16	C	N1_HEX	0	Manual	DQ	Unknown	Unknown	ddPCR Supermix for Probes (no dUTP)	HEX	17881	0	17881	60	17.78	0	vitrified_clay	247	0.7287	Y	N	2001	82	0.041
H11	2021_10_07	C	N764K_FAM	0	Manual	DQ	Unknown	Unknown	ddPCR Supermix for Probes (no dUTP)	FAM	17066	0	17066	60	18.06	0.72	vitrified_clay	243	0.7284	N	Y	2020	46	0.023
H11	2021_10_07	C	N1_HEX	0.07	Manual	DQ	Unknown	Unknown	ddPCR Supermix for Probes (no dUTP)	HEX	17066	1	17065	60	18.06	0.72	vitrified_clay	243	0.7284	N	Y	2020	46	0.023
A12	2021_10_07	C	N764K_FAM	0	Manual	DQ	Unknown	Unknown	ddPCR Supermix for Probes (no dUTP)	FAM	15203	0	15203	60	18.06	0.72	vitrified_clay	243	0.7284	Y	Y	2020	46	0.023
A12	2021_10_07	C	N1_HEX	0	Manual	DQ	Unknown	Unknown	ddPCR Supermix for Probes (no dUTP)	HEX	15203	0	15203	60	18.06	0.72	vitrified_clay	243	0.7284	Y	Y	2020	46	0.023
B12	2021_10_12	C	N764K_FAM	0	Manual	DQ	Unknown	Unknown	ddPCR Supermix for Probes (no dUTP)	FAM	17830	0	17830	60	16.11	0	vitrified_clay	243	0.7284	N	N	1909	10	0.005
B12	2021_10_12	C	N1_HEX	0	Manual	DQ	Unknown	Unknown	ddPCR Supermix for Probes (no dUTP)	HEX	17830	0	17830	60	16.11	0	vitrified_clay	243	0.7284	N	N	1909	10	0.005
H12	2021_10_19	C	N764K_FAM	0	Manual	DQ	Unknown	Unknown	ddPCR Supermix for Probes (no dUTP)	FAM	17883	0	17883	50	9.72	0	vitrified_clay	243	0.7284	N	N	1428	29	0.02
H12	2021_10_19	C	N1_HEX	0	Manual	DQ	Unknown	Unknown	ddPCR Supermix for Probes (no dUTP)	HEX	17883	0	17883	50	9.72	0	vitrified_clay	243	0.7284	N	N	1428	29	0.02
H01	2021_10_26	C	N764K_FAM	0	Manual	DQ	Unknown	Unknown	ddPCR Supermix for Probes (no dUTP)	FAM	15172	0	15172	60	13	0.1	vitrified_clay	243	0.7695	N	Y	1580	15	0.009
H01	2021_10_26	C	N1_HEX	0	Manual	DQ	Unknown	Unknown	ddPCR Supermix for Probes (no dUTP)	HEX	15172	0	15172	60	13	0.1	vitrified_clay	243	0.7695	N	Y	1580	15	0.009
A02	2021_10_26	C	N764K_FAM	0	Manual	DQ	Unknown	Unknown	ddPCR Supermix for Probes (no dUTP)	FAM	18559	0	18559	60	13	0.1	vitrified_clay	243	0.7695	Y	Y	1580	15	0.009
A02	2021_10_26	C	N1_HEX	0.89	Manual	DQ	Unknown	Unknown	ddPCR Supermix for Probes (no dUTP)	HEX	18559	14	18545	60	13	0.1	vitrified_clay	243	0.7695	Y	Y	1580	15	0.009
G03	2021_11_09	C	N764K_FAM	0	Manual	DQ	Unknown	Unknown	ddPCR Supermix for Probes (no dUTP)	FAM	19332	0	19332	60	8.61	0	vitrified_clay	244	0.7746	N	N	1346	7	0.005
G03	2021_11_09	C	N1_HEX	0	Manual	DQ	Unknown	Unknown	ddPCR Supermix for Probes (no dUTP)	HEX	19332	0	19332	60	8.61	0	vitrified_clay	244	0.7746	N	N	1346	7	0.005
C04	2021_11_11	C	N764K_FAM	0	Manual	DQ	Unknown	Unknown	ddPCR Supermix for Probes (no dUTP)	FAM	14104	0	14104	60	11.11	0	vitrified_clay	244	0.7746	Y	N	1346	7	0.005
C04	2021_11_12	C	N1_HEX	0	Manual	DQ	Unknown	Unknown	ddPCR Supermix for Probes (no dUTP)	HEX	14104	0	14104	60	11.11	0	vitrified_clay	244	0.7746	Y	N	1346	7	0.005
E05	2021_11_30	C	N764K_FAM	0	Manual	DQ	Unknown	Unknown	ddPCR Supermix for Probes (no dUTP)	FAM	19616	0	19616	60	-1.94	0	vitrified_clay	243	0.7737	N	Y	715	8	0.011
E05	2021_11_31	C	N1_HEX	0.54	Manual	DQ	Unknown	Unknown	ddPCR Supermix for Probes (no dUTP)	HEX	19616	9	19607	60	-1.94	0	vitrified_clay	243	0.7737	N	Y	715	8	0.011
F05	2021_11_32	C	N764K_FAM	0	Manual	DQ	Unknown	Unknown	ddPCR Supermix for Probes (no dUTP)	FAM	18824	0	18824	60	-1.94	0	vitrified_clay	243	0.7737	Y	Y	715	8	0.011
F05	2021_11_33	C	N1_HEX	0.06	Manual	DQ	Unknown	Unknown	ddPCR Supermix for Probes (no dUTP)	HEX	18824	1	18823	60	-1.94	0	vitrified_clay	243	0.7737	Y	Y	715	8	0.011
H06	2021_12_02	C	N764K_FAM	0	Manual	DQ	Unknown	Unknown	ddPCR Supermix for Probes (no dUTP)	FAM	17122	0	17122	58	5.28	0	vitrified_clay	240	0.7708	Y	N	715	8	0.011
H06	2021_12_02	C	N1_HEX	0	Manual	DQ	Unknown	Unknown	ddPCR Supermix for Probes (no dUTP)	HEX	17122	0	17122	58	5.28	0	vitrified_clay	240	0.7708	Y	N	715	8	0.011
C10	2022_01_11	C	L452R_FAM	0	Manual	DQ	Unknown	Unknown	ddPCR Supermix for Probes (no dUTP)	FAM	19086	0	19086	50	-5	0	vitrified_clay	246	0.8496	N	Y	1885	274	0.145
C10	2022_01_11	C	N1_HEX	0	Manual	DQ	Unknown	Unknown	ddPCR Supermix for Probes (no dUTP)	HEX	19020	0	19020	50	-5	0	vitrified_clay	246	0.8496	N	Y	1885	274	0.145
C10	2022_01_11	C	N1_HEX	0.68	Manual	DQ	Unknown	Unknown	ddPCR Supermix for Probes (no dUTP)	HEX	19086	11	19075	50	-5	0	vitrified_clay	246	0.8496	N	Y	1885	274	0.145
C10	2022_01_11	C	N764K_FAM	0.8	Manual	DQ	Unknown	Unknown	ddPCR Supermix for Probes (no dUTP)	FAM	19020	13	19007	50	-5	0	vitrified_clay	246	0.8496	N	Y	1885	274	0.145
D10	2022_01_11	C	L452R_FAM	0	Manual	DQ	Unknown	Unknown	ddPCR Supermix for Probes (no dUTP)	FAM	19409	0	19409	40	-5	0	vitrified_clay	246	0.8496	Y	Y	1885	274	0.145
D10	2022_01_11	C	N1_HEX	0	Manual	DQ	Unknown	Unknown	ddPCR Supermix for Probes (no dUTP)	HEX	18737	0	18737	40	-5	0	vitrified_clay	246	0.8496	Y	Y	1885	274	0.145
D10	2022_01_11	C	N1_HEX	0	Manual	DQ	Unknown	Unknown	ddPCR Supermix for Probes (no dUTP)	HEX	19409	0	19409	40	-5	0	vitrified_clay	246	0.8496	Y	Y	1885	274	0.145
D10	2022_01_11	C	N764K_FAM	0.38	Manual	DQ	Unknown	Unknown	ddPCR Supermix for Probes (no dUTP)	FAM	18737	6	18731	40	-5	0	vitrified_clay	246	0.8496	Y	Y	1885	274	0.145
E11	2022_01_13	C	L452R_FAM	0.06	Manual	DQ	Unknown	Unknown	ddPCR Supermix for Probes (no dUTP)	FAM	20013	1	20012	60	-1.67	0	vitrified_clay	246	0.8537	N	Y	1885	274	0.145
E11	2022_01_13	C	N1_HEX	0	Manual	DQ	Unknown	Unknown	ddPCR Supermix for Probes (no dUTP)	HEX	14902	0	14902	60	-1.67	0	vitrified_clay	246	0.8537	N	Y	1885	274	0.145
E11	2022_01_13	C	N1_HEX	0	Manual	DQ	Unknown	Unknown	ddPCR Supermix for Probes (no dUTP)	HEX	20013	0	20013	60	-1.67	0	vitrified_clay	246	0.8537	N	Y	1885	274	0.145
E11	2022_01_13	C	N764K_FAM	0.08	Manual	DQ	Unknown	Unknown	ddPCR Supermix for Probes (no dUTP)	FAM	14902	1	14901	60	-1.67	0	vitrified_clay	246	0.8537	N	Y	1885	274	0.145
F11	2022_01_13	C	L452R_FAM	0	Manual	DQ	Unknown	Unknown	ddPCR Supermix for Probes (no dUTP)	FAM	18565	0	18565	60	-1.67	0	vitrified_clay	246	0.8537	Y	Y	1885	274	0.145
F11	2022_01_13	C	N1_HEX	0	Manual	DQ	Unknown	Unknown	ddPCR Supermix for Probes (no dUTP)	HEX	16774	0	16774	60	-1.67	0	vitrified_clay	246	0.8537	Y	Y	1885	274	0.145
F11	2022_01_13	C	N1_HEX	0	Manual	DQ	Unknown	Unknown	ddPCR Supermix for Probes (no dUTP)	HEX	18565	0	18565	60	-1.67	0	vitrified_clay	246	0.8537	Y	Y	1885	274	0.145
F11	2022_01_13	C	N764K_FAM	0	Manual	DQ	Unknown	Unknown	ddPCR Supermix for Probes (no dUTP)	FAM	16774	0	16774	60	-1.67	0	vitrified_clay	246	0.8537	Y	Y	1885	274	0.145
C12	2022_01_20	C	L452R_FAM	0	Manual	DQ	Unknown	Unknown	ddPCR Supermix for Probes (no dUTP)	FAM	20908	0	20908	60	1.39	NA	vitrified_clay	246	0.8537	N	Y	1181	296	0.251
H01	2022_01_20	C	N1_HEX	0	Manual	DQ	Unknown	Unknown	ddPCR Supermix for Probes (no dUTP)	HEX	12284	0	12284	60	1.39	NA	vitrified_clay	246	0.8537	N	Y	1181	296	0.251
C12	2022_01_20	C	N1_HEX	3.16	Manual	DQ	Unknown	Unknown	ddPCR Supermix for Probes (no dUTP)	HEX	20908	56	20852	60	1.39	NA	vitrified_clay	246	0.8537	N	Y	1181	296	0.251
H01	2022_01_20	C	N764K_FAM	7.4	Manual	DQ	Unknown	Unknown	ddPCR Supermix for Probes (no dUTP)	FAM	12284	77	12207	60	1.39	NA	vitrified_clay	246	0.8537	N	Y	1181	296	0.251
D12	2022_01_20	C	L452R_FAM	0	Manual	DQ	Unknown	Unknown	ddPCR Supermix for Probes (no dUTP)	FAM	18577	0	18577	60	1.39	NA	vitrified_clay	246	0.8537	Y	Y	1181	296	0.251
D12	2022_01_20	C	N1_HEX	0	Manual	DQ	Unknown	Unknown	ddPCR Supermix for Probes (No dUTP)	HEX	19046	0	19046	60	1.39	NA	vitrified_clay	246	0.8537	Y	Y	1181	296	0.251
D12	2022_01_20	C	N1_HEX	0	Manual	DQ	Unknown	Unknown	ddPCR Supermix for Probes (no dUTP)	HEX	18577	0	18577	60	1.39	NA	vitrified_clay	246	0.8537	Y	Y	1181	296	0.251
D12	2022_01_20	C	N764K_FAM	0.8	Manual	DQ	Unknown	Unknown	ddPCR Supermix for Probes (No dUTP)	FAM	19046	13	19033	60	1.39	NA	vitrified_clay	246	0.8537	Y	Y	1181	296	0.251
H01	2022_01_25	C	L452R_FAM	0	Manual	DQ	Unknown	Unknown	ddPCR Supermix for Probes (no dUTP)	FAM	16061	0	16061	60	0.56	0	vitrified_clay	246	0.8537	N	Y	1545	227	0.147
C12	2022_01_25	C	N1_HEX	0	Manual	DQ	Unknown	Unknown	ddPCR Supermix for Probes (no dUTP)	HEX	18060	0	18060	60	0.56	0	vitrified_clay	246	0.8537	N	Y	1545	227	0.147
H01	2022_01_25	C	N1_HEX	0.15	Manual	DQ	Unknown	Unknown	ddPCR Supermix for Probes (no dUTP)	HEX	16061	2	16059	60	0.56	0	vitrified_clay	246	0.8537	N	Y	1545	227	0.147
C12	2022_01_25	C	N764K_FAM	0.2	Manual	DQ	Unknown	Unknown	ddPCR Supermix for Probes (no dUTP)	FAM	18060	3	18057	60	0.56	0	vitrified_clay	246	0.8537	N	Y	1545	227	0.147
A02	2022_01_25	C	L452R_FAM	0	Manual	DQ	Unknown	Unknown	ddPCR Supermix for Probes (no dUTP)	FAM	19620	0	19620	50	0.56	0	vitrified_clay	246	0.8537	Y	Y	1545	227	0.147
A02	2022_01_25	C	N1_HEX	0	Manual	DQ	Unknown	Unknown	ddPCR Supermix for Probes (no dUTP)	HEX	20061	0	20061	50	0.56	0	vitrified_clay	246	0.8537	Y	Y	1545	227	0.147
A02	2022_01_25	C	N1_HEX	0.06	Manual	DQ	Unknown	Unknown	ddPCR Supermix for Probes (no dUTP)	HEX	19620	1	19619	50	0.56	0	vitrified_clay	246	0.8537	Y	Y	1545	227	0.147
A02	2022_01_25	C	N764K_FAM	0.12	Manual	DQ	Unknown	Unknown	ddPCR Supermix for Probes (no dUTP)	FAM	20061	2	20059	50	0.56	0	vitrified_clay	246	0.8537	Y	Y	1545	227	0.147
H03	2022_02_01	C	L452R_FAM	0	Manual	DQ	Unknown	Unknown	ddPCR Supermix for Probes (no dUTP)	FAM	20847	0	20847	60	-0.56	0	vitrified_clay	244	0.8566	N	N	1135	95	0.084
H03	2022_02_01	C	N1_HEX	0	Manual	DQ	Unknown	Unknown	ddPCR Supermix for Probes (no dUTP)	HEX	18223	0	18223	60	-0.56	0	vitrified_clay	244	0.8566	N	N	1135	95	0.084
H03	2022_02_01	C	N1_HEX	0	Manual	DQ	Unknown	Unknown	ddPCR Supermix for Probes (no dUTP)	HEX	20847	0	20847	60	-0.56	0	vitrified_clay	244	0.8566	N	N	1135	95	0.084
H03	2022_02_01	C	N764K_FAM	0	Manual	DQ	Unknown	Unknown	ddPCR Supermix for Probes (no dUTP)	FAM	18223	0	18223	60	-0.56	0	vitrified_clay	244	0.8566	N	N	1135	95	0.084
B06	2022_03_15	C	L452R_FAM	0	Manual	DQ	Unknown	Unknown	ddPCR Supermix for Probes (no dUTP)	FAM	16179	0	16179	60	5	0	vitrified_clay	238	0.8613	N	N	231	0	0
B06	2022_03_15	C	N1_HEX	0	Manual	DQ	Unknown	Unknown	ddPCR Supermix for Probes (no dUTP)	HEX	20085	0	20085	60	5	0	vitrified_clay	238	0.8613	N	N	231	0	0
B06	2022_03_15	C	N1_HEX	0	Manual	DQ	Unknown	Unknown	ddPCR Supermix for Probes (no dUTP)	HEX	16179	0	16179	60	5	0	vitrified_clay	238	0.8613	N	N	231	0	0
B06	2022_03_15	C	N764K_FAM	0	Manual	DQ	Unknown	Unknown	ddPCR Supermix for Probes (no dUTP)	FAM	20085	0	20085	60	5	0	vitrified_clay	238	0.8613	N	N	231	0	0
B02	2022_03_24	C	L452R_FAM	0	Manual	DQ	Unknown	Unknown	ddPCR Supermix for Probes (no dUTP)	FAM	17098	0	17098	40	10.83	2.97	vitrified_clay	237	0.865	Y	N	283	5	0.018
B02	2022_03_24	C	N1_HEX	0	Manual	DQ	Unknown	Unknown	ddPCR Supermix for Probes (no dUTP)	HEX	17098	0	17098	40	10.83	2.97	vitrified_clay	237	0.865	Y	N	283	5	0.018
B06	2022_03_24	C	N1_HEX	0	Manual	DQ	Unknown	Unknown	ddPCR Supermix for Probes (no dUTP)	HEX	15213	0	15213	40	10.83	2.97	vitrified_clay	237	0.865	Y	N	283	5	0.018
B06	2022_03_24	C	N764K_FAM	0	Manual	DQ	Unknown	Unknown	ddPCR Supermix for Probes (no dUTP)	FAM	15213	0	15213	40	10.83	2.97	vitrified_clay	237	0.865	Y	N	283	5	0.018
C07	2022_04_14	C	L452R_FAM	0	Manual	DQ	Unknown	Unknown	ddPCR Supermix for Probes (no dUTP)	FAM	17786	0	17786	50	14.72	0	vitrified_clay	235	0.8638	N	Y	436	28	0.064
C07	2022_04_14	C	N1_HEX	0	Manual	DQ	Unknown	Unknown	ddPCR Supermix for Probes (no dUTP)	HEX	19221	0	19221	50	14.72	0	vitrified_clay	235	0.8638	N	Y	436	28	0.064
C07	2022_04_14	C	N1_HEX	0.07	Manual	DQ	Unknown	Unknown	ddPCR Supermix for Probes (no dUTP)	HEX	17786	1	17785	50	14.72	0	vitrified_clay	235	0.8638	N	Y	436	28	0.064
C07	2022_04_14	C	N764K_FAM	0.18	Manual	DQ	Unknown	Unknown	ddPCR Supermix for Probes (no dUTP)	FAM	19221	3	19218	50	14.72	0	vitrified_clay	235	0.8638	N	Y	436	28	0.064
D07	2022_04_14	C	L452R_FAM	0	Manual	DQ	Unknown	Unknown	ddPCR Supermix for Probes (no dUTP)	FAM	18176	0	18176	50	14.72	0	vitrified_clay	235	0.8638	Y	Y	436	28	0.064
D07	2022_04_14	C	N1_HEX	0	Manual	DQ	Unknown	Unknown	ddPCR Supermix for Probes (no dUTP)	HEX	19608	0	19608	50	14.72	0	vitrified_clay	235	0.8638	Y	Y	436	28	0.064
D07	2022_04_14	C	N1_HEX	0	Manual	DQ	Unknown	Unknown	ddPCR Supermix for Probes (no dUTP)	HEX	18176	0	18176	50	14.72	0	vitrified_clay	235	0.8638	Y	Y	436	28	0.064
D07	2022_04_14	C	N764K_FAM	0	Manual	DQ	Unknown	Unknown	ddPCR Supermix for Probes (no dUTP)	FAM	19608	0	19608	50	14.72	0	vitrified_clay	235	0.8638	Y	Y	436	28	0.064
H07	2022_04_19	C	L452R_FAM	0	Manual	DQ	Unknown	Unknown	ddPCR Supermix for Probes (no dUTP)	FAM	14447	0	14447	60	5	0.5	vitrified_clay	235	0.8638	N	Y	307	19	0.062
H07	2022_04_19	C	N1_HEX	0	Manual	DQ	Unknown	Unknown	ddPCR Supermix for Probes (no dUTP)	HEX	18629	0	18629	60	5	0.5	vitrified_clay	235	0.8638	N	Y	307	19	0.062
H07	2022_04_19	C	N1_HEX	0	Manual	DQ	Unknown	Unknown	ddPCR Supermix for Probes (no dUTP)	HEX	14447	0	14447	60	5	0.5	vitrified_clay	235	0.8638	N	Y	307	19	0.062
H07	2022_04_19	C	N764K_FAM	1.52	Manual	DQ	Unknown	Unknown	ddPCR Supermix for Probes (no dUTP)	FAM	18629	24	18605	60	5	0.5	vitrified_clay	235	0.8638	N	Y	307	19	0.062
A08	2022_04_19	C	L452R_FAM	0	Manual	DQ	Unknown	Unknown	ddPCR Supermix for Probes (no dUTP)	FAM	17942	0	17942	60	5	0.5	vitrified_clay	235	0.8638	Y	Y	307	19	0.062
A08	2022_04_19	C	N1_HEX	0	Manual	DQ	Unknown	Unknown	ddPCR Supermix for Probes (no dUTP)	HEX	19624	0	19624	60	5	0.5	vitrified_clay	235	0.8638	Y	Y	307	19	0.062
A08	2022_04_19	C	N1_HEX	0	Manual	DQ	Unknown	Unknown	ddPCR Supermix for Probes (no dUTP)	HEX	17942	0	17942	60	5	0.5	vitrified_clay	235	0.8638	Y	Y	307	19	0.062
A08	2022_04_19	C	N764K_FAM	0.06	Manual	DQ	Unknown	Unknown	ddPCR Supermix for Probes (no dUTP)	FAM	19624	1	19623	60	5	0.5	vitrified_clay	235	0.8638	Y	Y	307	19	0.062
G08	2022_04_21	C	L452R_FAM	0	Manual	DQ	Unknown	Unknown	ddPCR Supermix for Probes (no dUTP)	FAM	18946	0	18946	50	5.83	0	vitrified_clay	235	0.8638	Y	N	307	19	0.062
G08	2022_04_21	C	N1_HEX	0	Manual	DQ	Unknown	Unknown	ddPCR Supermix for Probes (no dUTP)	HEX	18528	0	18528	50	5.83	0	vitrified_clay	235	0.8638	Y	N	307	19	0.062
G08	2022_04_21	C	N1_HEX	0	Manual	DQ	Unknown	Unknown	ddPCR Supermix for Probes (no dUTP)	HEX	18946	0	18946	50	5.83	0	vitrified_clay	235	0.8638	Y	N	307	19	0.062
G08	2022_04_21	C	N764K_FAM	0.19	Manual	DQ	Unknown	Unknown	ddPCR Supermix for Probes (no dUTP)	FAM	18528	3	18525	50	5.83	0	vitrified_clay	235	0.8638	Y	N	307	19	0.062
C01	2022_04_26	C	L452R_FAM	0	Manual	DQ	Unknown	Unknown	ddPCR Supermix for Probes (no dUTP)	FAM	17048	0	17048	60	15.83	0	vitrified_clay	251	0.8606	Y	N	260	21	0.081
C01	2022_04_26	C	N1_HEX	0	Manual	DQ	Unknown	Unknown	ddPCR Supermix for Probes (no dUTP)	HEX	17048	0	17048	60	15.83	0	vitrified_clay	251	0.8606	Y	N	260	21	0.081
C05	2022_04_26	C	N1_HEX	0	Manual	DQ	Unknown	Unknown	ddPCR Supermix for Probes (no dUTP)	HEX	16297	0	16297	60	15.83	0	vitrified_clay	251	0.8606	Y	N	260	21	0.081
C05	2022_04_26	C	N764K_FAM	0	Manual	DQ	Unknown	Unknown	ddPCR Supermix for Probes (no dUTP)	FAM	16297	0	16297	60	15.83	0	vitrified_clay	251	0.8606	Y	N	260	21	0.081
E07	2021_04_28	D	L452R_FAM	0	Manual	DQ	Unknown	Unknown	ddPCR Supermix for Probes (no dUTP)	FAM	16733	0	16733	60	14.72	0	ductileFe	217	NA	N	N	772	9	0.012
E08	2021_04_28	D	L452R_FAM	0	Manual	DQ	Unknown	Unknown	ddPCR Supermix for Probes (no dUTP)	FAM	15718	0	15718	60	14.72	0	ductileFe	217	NA	N	N	772	9	0.012
E07	2021_04_28	D	N1_HEX	0	Manual	DQ	Unknown	Unknown	ddPCR Supermix for Probes (no dUTP)	HEX	16733	0	16733	60	14.72	0	ductileFe	217	NA	N	N	772	9	0.012
E08	2021_04_28	D	N1_HEX	0	Manual	DQ	Unknown	Unknown	ddPCR Supermix for Probes (no dUTP)	HEX	15718	0	15718	60	14.72	0	ductileFe	217	NA	N	N	772	9	0.012
E03	2021_08_24	D	L452R_FAM	0	Manual	DQ	Unknown	Unknown	ddPCR Supermix for Probes (no dUTP)	FAM	14176	0	14176	60	20.83	0	ductileFe	424	NA	N	Y	510	53	0.104
E04	2021_08_24	D	L452R_FAM	0	Manual	DQ	Unknown	Unknown	ddPCR Supermix for Probes (no dUTP)	FAM	15654	0	15654	60	20.83	0	ductileFe	424	NA	N	Y	510	53	0.104
E03	2021_08_24	D	N1_HEX	0	Manual	DQ	Unknown	Unknown	ddPCR Supermix for Probes (no dUTP)	HEX	14176	0	14176	60	20.83	0	ductileFe	424	NA	N	Y	510	53	0.104
E04	2021_08_24	D	N1_HEX	0	Manual	DQ	Unknown	Unknown	ddPCR Supermix for Probes (no dUTP)	HEX	15654	0	15654	60	20.83	0	ductileFe	424	NA	N	Y	510	53	0.104
F03	2021_08_24	D	L452R_FAM	0	Manual	DQ	Unknown	Unknown	ddPCR Supermix for Probes (no dUTP)	FAM	16411	0	16411	60	20.83	0	ductileFe	424	NA	Y	Y	510	53	0.104
F04	2021_08_24	D	L452R_FAM	0.07	Manual	DQ	Unknown	Unknown	ddPCR Supermix for Probes (no dUTP)	FAM	16089	1	16088	60	20.83	0	ductileFe	424	NA	Y	Y	510	53	0.104
F03	2021_08_24	D	N1_HEX	0	Manual	DQ	Unknown	Unknown	ddPCR Supermix for Probes (no dUTP)	HEX	16411	0	16411	60	20.83	0	ductileFe	424	NA	Y	Y	510	53	0.104
F04	2021_08_24	D	N1_HEX	0	Manual	DQ	Unknown	Unknown	ddPCR Supermix for Probes (no dUTP)	HEX	16089	0	16089	60	20.83	0	ductileFe	424	NA	Y	Y	510	53	0.104
C01	2021_08_26	D	L452R_FAM	0	Manual	DQ	Unknown	Unknown	ddPCR Supermix for Probes (no dUTP)	FAM	15038	0	15038	60	21.67	0.59	ductileFe	424	NA	N	N	510	53	0.104
C02	2021_08_26	D	L452R_FAM	0	Manual	DQ	Unknown	Unknown	ddPCR Supermix for Probes (no dUTP)	FAM	15190	0	15190	60	21.67	0.59	ductileFe	424	NA	N	N	510	53	0.104
C01	2021_08_26	D	N1_HEX	0	Manual	DQ	Unknown	Unknown	ddPCR Supermix for Probes (no dUTP)	HEX	15038	0	15038	60	21.67	0.59	ductileFe	424	NA	N	N	510	53	0.104
C02	2021_08_26	D	N1_HEX	0	Manual	DQ	Unknown	Unknown	ddPCR Supermix for Probes (no dUTP)	HEX	15190	0	15190	60	21.67	0.59	ductileFe	424	NA	N	N	510	53	0.104
C06	2021_08_26	D	N764K_FAM	0	Manual	DQ	Unknown	Unknown	ddPCR Supermix for Probes (no dUTP)	FAM	13945	0	13945	60	21.67	0.59	ductileFe	424	NA	N	N	510	53	0.104
C06	2021_08_26	D	N1_HEX	0	Manual	DQ	Unknown	Unknown	ddPCR Supermix for Probes (no dUTP)	HEX	13945	0	13945	60	21.67	0.59	ductileFe	424	NA	N	N	510	53	0.104
B09	2021_08_31	D	L452R_FAM	0.14	Manual	DQ	Unknown	Unknown	ddPCR Supermix for Probes (no dUTP)	FAM	17315	2	17313	60	21.67	0	ductileFe	424	NA	N	N	1295	136	0.105
B10	2021_08_31	D	L452R_FAM	0.08	Manual	DQ	Unknown	Unknown	ddPCR Supermix for Probes (no dUTP)	FAM	14028	1	14027	60	21.67	0	ductileFe	424	NA	N	N	1295	136	0.105
B09	2021_08_31	D	N1_HEX	0	Manual	DQ	Unknown	Unknown	ddPCR Supermix for Probes (no dUTP)	HEX	17315	0	17315	60	21.67	0	ductileFe	424	NA	N	N	1295	136	0.105
B10	2021_08_31	D	N1_HEX	0	Manual	DQ	Unknown	Unknown	ddPCR Supermix for Probes (no dUTP)	HEX	14028	0	14028	60	21.67	0	ductileFe	424	NA	N	N	1295	136	0.105
B05	2021_08_31	D	N764K_FAM	0	Manual	DQ	Unknown	Unknown	ddPCR Supermix for Probes (no dUTP)	FAM	17515	0	17515	60	21.67	0	ductileFe	424	NA	N	N	1295	136	0.105
B05	2021_08_31	D	N1_HEX	0	Manual	DQ	Unknown	Unknown	ddPCR Supermix for Probes (no dUTP)	HEX	17515	0	17515	60	21.67	0	ductileFe	424	NA	N	N	1295	136	0.105
A07	2021_09_02	D	L452R_FAM	0	Manual	DQ	Unknown	Unknown	ddPCR Supermix for Probes (no dUTP)	FAM	16886	0	16886	60	18.06	0.1	ductileFe	424	NA	N	N	1295	136	0.105
A08	2021_09_02	D	L452R_FAM	0.07	Manual	DQ	Unknown	Unknown	ddPCR Supermix for Probes (no dUTP)	FAM	17996	1	17995	60	18.06	0.1	ductileFe	424	NA	N	N	1295	136	0.105
A07	2021_09_02	D	N1_HEX	0	Manual	DQ	Unknown	Unknown	ddPCR Supermix for Probes (no dUTP)	HEX	16886	0	16886	60	18.06	0.1	ductileFe	424	NA	N	N	1295	136	0.105
A08	2021_09_02	D	N1_HEX	0	Manual	DQ	Unknown	Unknown	ddPCR Supermix for Probes (no dUTP)	HEX	17996	0	17996	60	18.06	0.1	ductileFe	424	NA	N	N	1295	136	0.105
A04	2021_09_02	D	N764K_FAM	0	Manual	DQ	Unknown	Unknown	ddPCR Supermix for Probes (no dUTP)	FAM	19599	0	19599	60	18.06	0.1	ductileFe	424	NA	N	N	1295	136	0.105
A04	2021_09_02	D	N1_HEX	0	Manual	DQ	Unknown	Unknown	ddPCR Supermix for Probes (no dUTP)	HEX	19599	0	19599	60	18.06	0.1	ductileFe	424	NA	N	N	1295	136	0.105
[truncated: 666 more rows]
